# Supplementary material for: In Silico Screening and Validation of PDGFRA Inhibitors Enhancing Radioiodine Sensitivity in Thyroid Cancer
Source: Front Pharmacol. 2022 May 12;13:883581. doi: 10.3389/fphar.2022.883581 (PMC9133930; doi:10.3389/fphar.2022.883581)
Supplement: Supplementary file 1 [file Table2.XLSX]

## Sheet: 2994-TCM
PUBCHEM_COMPOUND_CID	AM1_dipole	AM1_E	AM1_Eele	AM1_HF	AM1_HOMO	AM1_IP	AM1_LUMO	apol	ASA	ASA+	ASA-	ASA_H	ASA_P	ast_fraglike	ast_fraglike_ext	ast_violation	ast_violation_ext	a_acc	a_acid	a_aro	a_base	a_count	a_don	a_donacc	a_heavy	a_hyd	a_IC	a_ICM	a_nB	a_nBr	a_nC	a_nCl	a_nF	a_nH	a_nI	a_nN	a_nO	a_nP	a_nS	balabanJ	BCUT_PEOE_0	BCUT_PEOE_1	BCUT_PEOE_2	BCUT_PEOE_3	BCUT_SLOGP_0	BCUT_SLOGP_1	BCUT_SLOGP_2	BCUT_SLOGP_3	BCUT_SMR_0
31260	1.71023	-25994.2	-108149	-81.4148	-10.7754	10.7754	3.57458	17.6035	275.253	206.901	68.3525	187.143	88.1098	1	1	0	0	1	0	0	0	18	1	2	6	5	20.4295	1.13497	0	0	5	0	0	12	0	0	1	0	0	2.62721	-2.64559	-0.18642	0.250517	2.59216	-2.57129	-0.093935	0.275822	2.68788	-2.4028
5282743	2.31584	-71624.9	-451344	-168.078	-10.5684	10.5684	-0.06822	49.7678	619.025	472.049	146.976	487.483	131.542	0	0	1	2	2	0	0	0	48	2	4	18	15	54.8715	1.14316	0	0	16	0	0	30	0	0	2	0	0	2.90644	-2.73579	-0.525174	0.498713	2.66443	-2.5603	-0.4546	0.503969	2.83934	-2.48141
439336	3.04968	-181662	-1.67451e+06	-775.323	-10.5386	10.5386	1.45408	65.8494	602.333	426.772	175.561	247.155	355.178	0	0	3	5	16	0	0	0	66	11	27	34	15	99.8714	1.5132	0	0	18	0	0	32	0	0	16	0	0	1.71659	-2.75976	-0.723787	0.769982	2.82788	-2.94998	-0.867513	0.561477	2.62546	-2.56083
5280637	7.09184	-149638	-1126265	-403.884	-9.10372	9.10372	-0.93222	59.1179	658.63	403.331	255.3	343.49	315.14	0	0	3	5	10	0	12	0	52	7	17	32	19	79.6919	1.53254	0	0	21	0	0	20	0	0	11	0	0	1.40471	-2.70656	-0.771787	0.801858	2.78166	-2.90977	-0.866628	0.594663	2.5757	-2.50987
119	0.732184	-34254.2	-128612	-112.925	-10.0912	10.0912	0.92481	15.7451	285.4	203.547	81.853	118.429	166.971	1	1	0	0	3	0	0	0	16	3	6	7	3	25.4707	1.59192	0	0	4	0	0	9	0	1	2	0	0	2.71401	-2.53175	-0.515784	0.447475	2.5184	-2.66726	-0.476831	0.393227	2.53217	-2.2887
636750	3.23228	-62644.1	-365790	-74.8305	-8.27099	8.27099	0.3521	34.1947	456.158	378.969	77.1898	403.062	53.0963	1	0	0	1	3	0	6	0	31	0	3	15	12	41.8056	1.34857	0	0	12	0	0	16	0	0	3	0	0	2.60967	-2.37455	-0.571094	0.353398	2.34276	-2.31291	-0.536978	0.477613	2.50996	-2.08518
521334	0.296469	-51933.7	-380409	-21.3013	-8.93741	8.93741	1.10051	42.403	436.196	297.416	138.78	385.447	50.7499	0	0	1	1	0	0	0	0	39	0	0	15	15	37.4882	0.961237	0	0	15	0	0	24	0	0	0	0	0	2.09517	-2.88019	0.00633588	0.038881	2.8243	-2.7559	0.109566	0.126996	2.95265	-2.61593
82480	1.78904	-56590.4	-352324	-103.434	-9.01012	9.01012	1.08807	36.0599	434.167	300.309	133.859	381.108	53.0596	0	0	1	1	1	0	0	0	34	0	1	14	11	41.5156	1.22105	0	0	12	0	0	20	0	0	2	0	0	2.41365	-2.758	0.0257458	0.0330232	2.7391	-2.6973	0.123	0.123	2.82387	-2.51137
92729	2.20967	-112783	-1.15907e+06	-173.704	-8.33889	8.33889	0.33478	82.8901	675.063	502.99	172.073	554.544	120.519	0	0	2	3	2	0	6	0	78	1	3	30	28	85.5772	1.09714	0	0	28	0	0	48	0	0	2	0	0	1.62368	-2.79665	-0.0937876	0.154857	2.74311	-2.71542	-0.000295833	0.195307	2.86652	-2.544
5282349	2.36872	-110816	-1.08362e+06	-53.3751	-8.33139	8.33139	0.35604	78.8893	663.782	459.226	204.556	591.352	72.4296	0	0	2	3	2	0	6	0	72	1	3	30	28	81.1513	1.1271	0	0	28	0	0	42	0	0	2	0	0	1.62465	-2.72366	-0.0116342	0.0409024	2.70312	-2.69668	0.122222	0.137111	2.7634	-2.47644
7714	4.44057	-53659.2	-298164	-136.269	-11.1372	11.1372	1.15403	34.2999	458.534	345.025	113.51	368.563	89.9709	0	0	1	2	1	0	0	0	33	0	1	13	10	39.9727	1.21129	0	0	11	0	0	20	0	0	2	0	0	1.88419	-2.70151	-0.336235	0.225606	2.70922	-2.57949	-0.246118	0.276025	2.80796	-2.45573
5317483	4.42987	-120047	-871198	-209.436	-8.85331	8.85331	-0.86136	55.9099	634.441	414.824	219.617	464.459	169.982	0	0	4	6	6	0	12	0	48	4	10	28	20	69.7495	1.45311	0	0	21	0	0	20	0	0	7	0	0	1.71181	-2.41938	-0.61038	0.650154	2.4031	-2.28819	-0.539534	0.725364	2.55213	-2.13685
5317479	1.49131	-112660	-808142	-171.355	-8.62395	8.62395	-0.63038	55.1079	629.732	401.044	228.688	492.391	137.34	0	0	3	4	5	0	12	0	47	3	8	27	20	66.8787	1.42295	0	0	21	0	0	20	0	0	6	0	0	1.6805	-2.41952	-0.573695	0.613606	2.39873	-2.28436	-0.507929	0.623628	2.55273	-2.1366
6450959	2.77305	-109077	-771310	-175.662	-8.71276	8.71276	-0.64215	52.0143	586.031	364.218	221.814	369.617	216.414	0	0	3	5	5	0	12	0	44	4	9	26	19	63.208	1.43655	0	0	20	0	0	18	0	0	6	0	0	1.68072	-2.42605	-0.734024	0.769784	2.41207	-2.37971	-0.66086	0.741525	2.54389	-2.15028
5317481	2.03075	-120051	-875457	-213.106	-8.58294	8.58294	-0.6277	55.9099	630.976	430.609	200.367	415.75	215.226	0	0	3	5	6	0	12	0	48	4	10	28	20	69.7495	1.45311	0	0	21	0	0	20	0	0	7	0	0	1.68082	-2.42608	-0.664735	0.663412	2.41266	-2.37971	-0.602096	0.633931	2.54563	-2.1503
480780	3.15173	-105266	-761472	-126.426	-8.73638	8.73638	-0.62065	54.3059	616.051	398.751	217.3	508.047	108.004	0	0	3	4	4	0	12	0	46	2	6	26	20	63.797	1.38689	0	0	21	0	0	20	0	0	5	0	0	1.70344	-2.42462	-0.642155	0.703719	2.40375	-2.31162	-0.53808	0.732859	2.55396	-2.14073
5481966	3.32291	-116466	-822614	-215.004	-8.90476	8.90476	-0.92652	52.8163	599.088	359.657	239.431	380.007	219.082	0	0	4	5	6	0	12	0	45	5	11	27	19	65.9847	1.46633	0	0	20	0	0	18	0	0	7	0	0	1.7115	-2.41932	-0.655814	0.726093	2.40279	-2.28704	-0.591016	0.762696	2.55201	-2.13682
480802	2.18049	-118995	-937771	-137.981	-9.00181	9.00181	-0.81189	65.3466	691.86	428.449	263.411	546.984	144.876	0	0	3	4	4	0	12	0	56	3	7	30	24	75.2944	1.34454	0	0	25	0	0	26	0	0	5	0	0	1.61721	-2.42403	-0.483096	0.54061	2.39869	-2.28937	-0.384292	0.513835	2.55314	-2.1381
480815	3.52672	-109959	-901448	-148.162	-8.70762	8.70762	0.18215	65.4518	663.182	417.741	245.44	502.317	160.865	0	0	4	5	4	0	12	0	58	4	8	28	24	74.5171	1.28478	0	0	24	0	0	30	0	0	4	0	0	2.06507	-2.51618	-0.38387	0.505955	2.48401	-2.43853	-0.323134	0.441533	2.59684	-2.23618
480816	3.58044	-109960	-869483	-149.796	-8.77887	8.77887	0.17641	65.4518	694.163	436.328	257.835	560.284	133.879	0	0	4	5	4	0	12	0	58	4	8	28	24	74.5171	1.28478	0	0	24	0	0	30	0	0	4	0	0	1.97796	-2.50276	-0.43317	0.506486	2.47136	-2.42463	-0.350048	0.494944	2.59231	-2.22425
101606424	2.31332	-117349	-1.01012e+06	-171.456	-8.61925	8.61925	0.2101	66.2538	627.412	416.336	211.076	439.39	188.021	0	0	4	5	5	0	12	0	59	4	9	29	24	78.2205	1.32577	0	0	24	0	0	30	0	0	5	0	0	1.71549	-2.68842	-0.496885	0.567334	2.69845	-2.76413	-0.446281	0.489465	2.67561	-2.45288
480818	3.71603	-109318	-886890	-137.249	-8.09534	8.09534	-0.18354	64.1182	667.008	438.833	221.308	519.859	147.149	0	0	4	5	4	0	12	0	56	4	8	28	24	72.5668	1.29584	0	0	24	0	0	28	0	0	4	0	0	1.85122	-2.53699	-0.376581	0.489364	2.51454	-2.44771	-0.303817	0.456087	2.65188	-2.25062
5280961	3.02833	-92011.6	-653068	-133.495	-8.1113	8.1113	-0.21647	49.9839	543.494	350.942	186.044	364.49	179.004	0	0	4	4	4	0	12	0	43	4	8	23	19	58.1802	1.35303	0	0	19	0	0	20	0	0	4	0	0	1.77537	-2.52964	-0.535576	0.59254	2.50552	-2.44403	-0.446856	0.612209	2.6391	-2.24499
6442088	4.17394	-153682	-1.52266e+06	-298.634	-10.0867	10.0867	-0.50873	86.4193	737.985	454.412	283.573	422.637	315.348	0	0	4	6	7	0	0	0	79	4	11	37	26	104.663	1.32485	0	0	30	0	0	42	0	0	7	0	0	1.65612	-2.88764	-0.450636	0.370531	2.93992	-2.85663	-0.402983	0.35461	2.97487	-2.63922
101600079	3.59607	-154324	-1.56979e+06	-315.933	-9.65812	9.65812	-0.35725	87.7529	746.721	506.26	240.461	435.053	311.668	0	0	4	6	7	0	0	0	81	5	12	37	27	106.455	1.31425	0	0	30	0	0	44	0	0	7	0	0	1.65599	-2.92342	-0.451631	0.382519	2.94558	-2.88773	-0.42015	0.35924	2.98458	-2.67561
91884885	1.99195	-153029	-1.50903e+06	-280.18	-10.0174	10.0174	-0.53901	85.0857	729.45	437.578	291.872	430.751	298.699	0	0	3	5	7	0	0	0	77	3	10	37	25	102.807	1.33516	0	0	30	0	0	40	0	0	7	0	0	1.65638	-2.88263	-0.446788	0.318085	2.92398	-2.85098	-0.375371	0.318813	2.95669	-2.63534
14193981	2.77223	-153031	-1.49418e+06	-282.865	-10.2074	10.2074	-1.18045	85.0857	739.052	441.643	297.409	425.545	313.507	0	0	3	5	7	0	0	0	77	3	10	37	25	102.807	1.33516	0	0	30	0	0	40	0	0	7	0	0	1.65637	-2.86332	-0.43427	0.328844	2.93224	-2.83344	-0.372982	0.326512	2.96368	-2.6165
471002	1.84643	-154336	-1.54683e+06	-327.764	-10.0325	10.0325	-0.47005	87.7529	743.891	468.496	275.395	421.754	322.137	0	0	4	6	7	0	0	0	81	4	11	37	26	106.455	1.31425	0	0	30	0	0	44	0	0	7	0	0	1.65582	-2.8905	-0.453964	0.391224	2.95258	-2.85884	-0.408924	0.366641	2.9878	-2.64188
71461264	4.43025	-153680	-1.51347e+06	-301.648	-10.1354	10.1354	-0.89168	86.4193	737.34	456.049	281.292	412.473	324.867	0	0	3	5	7	0	0	0	79	3	10	37	25	104.663	1.32485	0	0	30	0	0	42	0	0	7	0	0	1.65621	-2.90423	-0.46383	0.296846	2.93402	-2.86947	-0.403209	0.296838	2.96723	-2.65865
471003	6.11146	-154333	-1.54424e+06	-324.555	-9.84627	9.84627	-0.30638	87.7529	748.462	478.991	269.471	432.6	315.862	0	0	4	6	7	0	0	0	81	4	11	37	26	106.455	1.31425	0	0	30	0	0	44	0	0	7	0	0	1.65596	-2.92177	-0.456639	0.365427	2.94166	-2.88573	-0.409262	0.351862	2.97829	-2.67466
57396771	3.91289	-154981	-1.56249e+06	-342.814	-9.73741	9.73741	-0.1388	89.0865	758.692	510.139	248.552	411.475	347.217	0	0	4	6	7	0	0	0	83	5	12	37	27	108.186	1.30345	0	0	30	0	0	46	0	0	7	0	0	1.6557	-2.92463	-0.457231	0.405482	2.95655	-2.88878	-0.414623	0.375493	2.9946	-2.67667
57396921	3.88527	-161069	-1603095	-339.315	-10.2782	10.2782	-1.08314	87.2213	744.538	468.485	276.054	399.423	345.115	0	0	4	6	8	0	0	0	80	4	12	38	25	108.07	1.35088	0	0	30	0	0	42	0	0	8	0	0	1.7054	-2.90343	-0.482334	0.351319	2.94319	-2.87965	-0.415725	0.337324	2.95752	-2.659
102004379	5.05646	-153685	-1.56977e+06	-306.346	-9.94311	9.94311	-0.38786	86.4193	699.692	414.453	285.239	398.97	300.722	0	0	3	5	7	0	0	0	79	3	10	37	25	104.663	1.32485	0	0	30	0	0	42	0	0	7	0	0	1.65608	-2.88561	-0.456554	0.358152	2.93565	-2.85362	-0.40303	0.348368	2.9673	-2.63842
11784642	4.74909	-132155	-1.30543e+06	-167.521	-9.7828	9.7828	-0.19656	85.3469	719.24	458.845	260.395	474.399	244.841	0	0	3	4	4	0	0	0	78	2	6	34	27	94.8397	1.21589	0	0	30	0	0	44	0	0	4	0	0	1.54869	-2.89483	-0.21155	0.160102	2.93644	-2.83343	-0.128663	0.229791	3.02641	-2.63853
23247894	2.58255	-153034	-1.50465e+06	-285.562	-10.2584	10.2584	-1.02343	85.0857	724.231	420.013	304.218	403.904	320.327	0	0	3	5	7	0	0	0	77	2	9	37	24	102.807	1.33516	0	0	30	0	0	40	0	0	7	0	0	1.65633	-2.86275	-0.442909	0.270956	2.92815	-2.83153	-0.372063	0.28176	2.9564	-2.61705
23247895	3.29731	-174348	-1.80202e+06	-358.17	-10.2678	10.2678	-1.07324	91.5433	784.575	452.309	332.266	448.267	336.309	0	0	3	5	8	0	0	0	83	2	10	41	25	114.122	1.37496	0	0	32	0	0	42	0	0	9	0	0	1.78545	-2.86098	-0.441988	0.270963	2.94099	-2.85045	-0.371736	0.277377	2.94436	-2.61807
20055988	5.97235	-161722	-1.63464e+06	-364.914	-10.0055	10.0055	-0.53444	88.5549	746.002	488.403	257.599	417.257	328.745	0	0	4	6	8	0	0	0	82	5	13	38	26	109.898	1.34021	0	0	30	0	0	44	0	0	8	0	0	1.70516	-2.92088	-0.463886	0.377326	2.95022	-2.8958	-0.418388	0.357795	2.96927	-2.67502
15427808	3.48824	-154328	-1562813	-315.759	-10.012	10.012	-0.42284	87.7529	731.242	455.035	276.207	405.068	326.174	0	0	4	6	7	0	0	0	81	5	12	37	27	106.455	1.31425	0	0	30	0	0	44	0	0	7	0	0	1.65582	-2.89103	-0.440149	0.492122	2.95289	-2.85911	-0.429827	0.446123	2.98886	-2.64232
471005	2.48026	-174998	-1884004	-377.533	-10.1736	10.1736	-0.9358	92.8769	756.372	469.11	287.262	445.495	310.877	0	0	3	5	8	0	0	0	85	3	11	41	26	116.054	1.36534	0	0	32	0	0	44	0	0	9	0	0	1.78534	-2.9033	-0.463814	0.299972	2.94549	-2.87904	-0.403139	0.296495	2.95833	-2.65906
20055991	3.13419	-153688	-1521136	-309.008	-10.3484	10.3484	-1.13113	86.4193	740.434	454.068	286.366	432.312	308.122	0	0	3	5	7	0	0	0	79	3	10	37	25	104.663	1.32485	0	0	30	0	0	42	0	0	7	0	0	1.65607	-2.86691	-0.463826	0.37658	2.94638	-2.83619	-0.403215	0.357787	2.9787	-2.6198
101600071	3.91875	-162371	-1.65966e+06	-384.137	-9.68746	9.68746	-0.10406	89.8885	757.168	511.857	245.311	399.808	357.361	0	0	4	6	8	0	0	0	84	6	14	38	27	111.664	1.32933	0	0	30	0	0	46	0	0	8	0	0	1.69445	-2.92438	-0.45168	0.398744	2.96301	-2.89015	-0.421959	0.367925	2.98932	-2.67675
21637704	5.01346	-181978	-2016568	-359.552	-8.74158	8.74158	-0.03232	104.449	900.783	558.767	342.017	624.799	275.984	0	0	3	5	5	0	0	0	96	2	7	44	32	125.616	1.3085	0	0	36	0	0	52	0	0	8	0	0	1.67139	-2.91622	-0.270315	0.153581	2.94143	-2.85692	-0.1564	0.233384	2.99825	-2.66281
15427811	0							87.2213	731.344	466.127	265.217	387.943	343.401	0	0	4	6	8	0	0	0	80	5	13	38	26	108.07	1.35088	0	0	30	0	0	42	0	0	8	0	0	1.7054	-2.90362	-0.481819	0.458038	2.9435	-2.87995	-0.450829	0.409627	2.95816	-2.65919
10436380	2.80336	-146080	-1504575	-226.138	-8.91123	8.91123	-0.09083	91.0025	778.199	487.987	290.212	516.909	261.29	0	0	3	4	4	0	0	0	83	2	6	37	29	103.435	1.2462	0	0	32	0	0	46	0	0	5	0	0	1.62074	-2.88169	-0.319055	0.271339	2.93404	-2.81572	-0.225968	0.340959	2.99557	-2.62315
11442745	1.33999	-132150	-1314508	-188.34	-8.83478	8.83478	-0.11127	85.3469	719.367	470.564	248.803	454.608	264.758	0	0	3	4	4	0	0	0	78	3	7	34	28	94.8397	1.21589	0	0	30	0	0	44	0	0	4	0	0	1.54964	-2.88181	-0.402942	0.440657	2.93072	-2.81591	-0.342596	0.465	2.99367	-2.6231
101600075	3.58891	-146726	-1.53476e+06	-242.196	-8.73342	8.73342	-0.03396	92.3361	783.886	515.204	268.682	520.219	263.667	0	0	3	4	4	0	0	0	85	3	7	37	30	105.11	1.23659	0	0	32	0	0	48	0	0	5	0	0	1.62063	-2.91732	-0.385487	0.394176	2.93733	-2.85822	-0.306548	0.453118	3.00105	-2.66238
57397445	2.55938	-125405	-1.24761e+06	-154.617	-8.72851	8.72851	-0.03963	85.8785	722.076	494.43	227.646	487.919	234.157	0	0	2	3	3	0	0	0	79	3	6	33	29	91.9532	1.16396	0	0	30	0	0	46	0	0	3	0	0	1.50475	-2.9182	-0.388573	0.407918	2.92277	-2.85656	-0.307571	0.484568	3.01923	-2.66224
10601916	4.7828	-153673	-1.52399e+06	-294.314	-10.1197	10.1197	-0.88936	86.4193	735.927	451.773	284.154	409.975	325.952	0	0	4	6	7	0	0	0	79	4	11	37	26	104.663	1.32485	0	0	30	0	0	42	0	0	7	0	0	1.6562	-2.90444	-0.436351	0.29686	2.93433	-2.86962	-0.418499	0.296839	2.96803	-2.65883
14484704	4.16421	-125396	-1.26815e+06	-152.691	-9.66974	9.66974	-0.15641	85.8785	709.15	482.578	226.571	497.265	211.884	0	0	2	3	3	0	0	0	79	1	4	33	28	91.9532	1.16396	0	0	30	0	0	46	0	0	3	0	0	1.57554	-2.92848	-0.202569	0.048248	2.94081	-2.87096	-0.0847954	0.13439	3.02469	-2.67561
100927467	2.117	-134089	-1.37584e+06	-238	-8.6869	8.6869	0.43849	89.3476	741.351	541.91	199.441	479.992	261.36	0	0	4	5	4	0	0	0	84	4	8	34	30	99.5551	1.18518	0	0	30	0	0	50	0	0	4	0	0	1.52262	-2.91833	-0.437202	0.46179	2.924	-2.85681	-0.354278	0.491383	3.0195	-2.66238
15602262	4.28751	-140839	-1.43475e+06	-241.943	-9.67164	9.67164	-0.09845	88.8161	743.026	512.157	230.869	479.378	263.648	0	0	3	5	5	0	0	0	83	3	8	35	28	102.234	1.23173	0	0	30	0	0	48	0	0	5	0	0	1.56519	-2.89544	-0.314905	0.310082	2.93754	-2.83522	-0.242067	0.336581	3.02668	-2.63936
471008	1.02715	-125396	-1.24752e+06	-153.683	-8.84313	8.84313	0.27984	85.8785	720.528	509.029	211.499	469.715	250.812	0	0	2	3	3	0	0	0	79	2	5	33	29	91.9532	1.16396	0	0	30	0	0	46	0	0	3	0	0	1.50443	-2.88334	-0.392312	0.402947	2.91777	-2.8121	-0.308841	0.481694	3.01572	-2.62287
13934286	1.45067	-118651	-1.20844e+06	-128.211	-8.7267	8.7267	0.39357	86.4101	709.773	504.366	205.407	512.152	197.621	0	0	2	3	2	0	0	0	80	2	4	32	30	88.4693	1.10587	0	0	30	0	0	48	0	0	2	0	0	1.52636	-2.9182	-0.256685	0.292072	2.92277	-2.85656	-0.177318	0.368626	3.01925	-2.66224
73294	2.19485	-126045	-1.28884e+06	-173.303	-8.80797	8.80797	0.31319	87.2121	723.544	497.094	226.45	493.675	229.869	0	0	2	3	3	0	0	0	81	2	5	33	29	93.488	1.15417	0	0	30	0	0	48	0	0	3	0	0	1.53986	-2.88389	-0.201421	0.201627	2.91917	-2.81326	-0.154296	0.242561	3.01607	-2.6236
21124247	2.85165	-126044	-1.2813e+06	-144.468	-8.77112	8.77112	0.35322	87.2121	719.855	521.142	198.713	477.787	242.068	0	0	2	3	3	0	0	0	81	3	6	33	30	93.488	1.15417	0	0	30	0	0	48	0	0	3	0	0	1.50429	-2.9182	-0.438101	0.461826	2.92277	-2.85656	-0.354105	0.501489	3.01923	-2.66224
6439006	2.60722	-117997	-1.19748e+06	-103.528	-8.82628	8.82628	0.28753	85.0765	704.599	481.726	222.873	502.453	202.146	0	0	2	3	2	0	0	0	78	1	3	32	29	86.9708	1.11501	0	0	30	0	0	46	0	0	2	0	0	1.52652	-2.88335	-0.201421	0.174568	2.91776	-2.81209	-0.121565	0.251725	3.01574	-2.62287
475412	3.96188	-146946	-1.46095e+06	-287.06	-9.77283	9.77283	-0.22783	86.9509	737.623	461.988	275.635	441.552	296.071	0	0	3	5	6	0	0	0	80	3	9	36	26	102.823	1.28528	0	0	30	0	0	44	0	0	6	0	0	1.6131	-2.89366	-0.431652	0.335027	2.94776	-2.83821	-0.369529	0.330895	2.99763	-2.64039
20055994	3.81914	-147595	-1.48724e+06	-305.804	-9.58352	9.58352	-0.04984	88.2845	748.652	501.686	246.966	450.738	297.913	0	0	4	6	6	0	0	0	82	4	10	36	27	104.519	1.27462	0	0	30	0	0	46	0	0	6	0	0	1.61298	-2.92739	-0.463828	0.37699	2.9516	-2.87329	-0.403411	0.35779	3.00481	-2.67561
118705177	6.77539	-153036	-1.60384e+06	-287.092	-9.9897	9.9897	-0.58657	85.0857	690.935	453.687	237.248	429.728	261.207	0	0	3	4	6	0	0	0	77	2	8	37	26	102.807	1.33516	0	0	30	0	0	40	0	0	7	0	0	1.50475	-2.88328	-0.43886	0.312991	3.01341	-2.86978	-0.396606	0.30448	2.99568	-2.63812
122362245	6.56724	-153684	-1.62779e+06	-279.995	-9.99533	9.99533	-0.47306	86.4193	697.756	477.966	219.79	427.835	269.92	0	0	2	3	6	0	0	0	79	3	9	37	27	104.663	1.32485	0	0	30	0	0	42	0	0	7	0	0	1.50463	-2.92061	-0.454808	0.352017	3.01415	-2.89531	-0.435762	0.336287	2.99947	-2.67469
131872	4.3718	-159767	-1.58872e+06	-299.64	-10.2509	10.2509	-1.33095	84.5541	724.55	414.905	309.645	403.032	321.518	0	0	3	5	8	0	0	0	76	2	10	38	23	104.215	1.37124	0	0	30	0	0	38	0	0	8	0	0	1.70581	-2.85179	-0.463805	0.300738	2.92378	-2.82997	-0.402922	0.29469	2.93125	-2.6081
3082301	2.5916	-189621	-1.71968e+06	-668.283	-9.88274	9.88274	-0.10725	75.181	758.535	546.761	211.774	411.402	347.133	0	0	3	5	14	0	0	0	72	8	22	38	19	108.616	1.50855	0	0	23	0	0	34	0	0	15	0	0	1.41859	-2.74333	-0.665433	0.677435	2.81317	-2.93122	-0.633096	0.561672	2.76027	-2.5435
7932	2.32362	-33010.8	-128074	13.2816	-8.73284	8.73284	0.26226	17.8408	291.08	136.258	154.822	228.636	62.4439	1	1	0	0	0	0	6	0	14	1	1	8	7	22.2834	1.59167	0	0	6	1	0	6	0	1	0	0	0	2.30506	-2.20939	-0.621219	0.645753	2.13418	-2.32339	-0.414102	0.898795	2.33583	-1.85599
15421	0.0214942	-25144.5	-127574	-36.9378	-10.8856	10.8856	3.59407	21.6551	292.143	222.027	70.1156	254.074	38.0689	1	1	0	0	0	0	0	0	21	0	0	7	7	19.2842	0.918296	0	0	7	0	0	14	0	0	0	0	0	2.39971	-2.67178	0.0166431	0.0270431	2.77948	-2.54008	0.107641	0.123	2.92755	-2.4178
471119	1.15992	-219706	-2.02189e+06	-658.182	-9.28398	9.28398	-0.87231	76.6254	783.743	459.897	323.846	246.104	537.639	0	0	3	5	15	0	18	0	67	11	26	45	23	104.88	1.56537	0	0	27	0	0	22	0	0	18	0	0	1.69453	-2.60924	-0.781024	0.8613	2.71586	-2.81767	-0.890723	0.731248	2.56511	-2.41685
443354	2.13826	-128171	-946192	-441.437	-9.95165	9.95165	-0.1917	50.8494	563.648	369.694	193.954	257.361	306.288	0	0	3	5	10	0	0	0	48	7	17	26	13	72.7514	1.51565	0	0	16	0	0	22	0	0	10	0	0	1.73879	-2.7231	-0.697964	0.74258	2.79952	-2.91136	-0.671449	0.577909	2.75963	-2.52373
442424	2.99176	-73880.7	-426665	-199.869	-9.84181	9.84181	-0.06864	32.7051	415.739	300.518	115.222	255.403	160.336	0	0	1	1	4	0	0	0	30	2	6	16	9	44.2404	1.47468	0	0	11	0	0	14	0	0	5	0	0	2.1174	-2.61264	-0.593246	0.651656	2.73482	-2.65026	-0.573194	0.55228	2.75316	-2.38832
107848	2.30382	-131751	-998996	-434.352	-9.88701	9.88701	-0.12409	53.943	600.823	428.536	172.287	345.162	255.661	0	0	3	5	9	0	0	0	51	5	14	27	14	76.5484	1.50095	0	0	17	0	0	24	0	0	10	0	0	1.73978	-2.72317	-0.665227	0.67607	2.79962	-2.91136	-0.629794	0.568032	2.76021	-2.52376
480817	4.807	-87958.5	-537769	-123.049	-9.14377	9.14377	-0.87628	40.1715	501.602	305.751	195.851	371.891	129.711	0	0	1	1	4	0	12	0	33	2	6	21	15	47.8358	1.44957	0	0	16	0	0	12	0	0	5	0	0	1.65957	-2.30329	-0.716913	0.757202	2.3288	-2.25434	-0.639163	0.814103	2.48363	-1.99859
5281617	2.15481	-84377.8	-497089	-128.639	-9.13779	9.13779	-0.63705	37.0779	467.204	252.841	214.363	305.424	161.78	0	0	1	1	4	0	12	0	30	3	7	20	14	43.7744	1.45915	0	0	15	0	0	10	0	0	5	0	0	1.68031	-2.28401	-0.816683	0.836384	2.33189	-2.19248	-0.748392	0.835139	2.48161	-1.96531
3469	2.20913	-52135.7	-223831	-151.447	-9.09136	9.09136	-0.59397	19.5288	309.993	171.729	138.264	130.372	179.621	0	0	2	2	4	0	6	0	17	4	8	11	6	26.3256	1.54857	0	0	7	0	0	6	0	0	4	0	0	2.51852	-2.17906	-0.7254	0.776623	2.21269	-2.0991	-0.678756	0.760445	2.3801	-1.87782
101864689	6.64721	-59963.8	-323441	-102.406	-10.2012	10.2012	-0.7732	28.4407	365.276	258.397	106.879	220.634	144.642	1	1	0	0	3	0	6	0	25	1	4	14	9	40.0685	1.60274	0	0	10	0	0	11	0	1	3	0	0	2.09692	-2.50508	-0.479106	0.518985	2.51904	-2.51774	-0.425084	0.508367	2.57508	-2.25617
5281636	3.10356	-81426.7	-475356	-134.972	-8.9994	8.9994	-0.88049	35.3179	452.987	286.067	166.921	325.773	127.214	0	0	1	1	4	0	12	0	29	2	6	19	13	42.7496	1.47412	0	0	14	0	0	10	0	0	5	0	0	1.77879	-2.30364	-0.743467	0.746032	2.34285	-2.25201	-0.672963	0.780778	2.51105	-2.00357
637566	1.7354	-42647.8	-228118	-60.7086	-9.25719	9.25719	0.88719	30.4043	401.694	274.092	127.602	313.549	88.1449	1	0	0	1	1	0	0	0	29	1	2	11	10	32.6035	1.12426	0	0	10	0	0	18	0	0	1	0	0	3.12582	-2.52767	-0.0129252	0.0505129	2.46728	-2.38363	0.123	0.137463	2.63258	-2.25277
5282109	1.60825	-52985.3	-292211	-92.2536	-9.26715	9.26715	0.96594	32.9663	433.38	297.172	136.208	330.062	103.318	1	0	0	1	1	0	0	0	31	0	1	13	10	38.4677	1.24089	0	0	11	0	0	18	0	0	2	0	0	3.16584	-2.52747	-0.022192	0.0312862	2.46913	-2.3827	0.0514582	0.136758	2.6331	-2.25296
1549778	3.26379	-52775.3	-318438	-57.6529	-9.2798	9.2798	0.79124	38.3514	467.895	305.498	162.396	411.819	56.0761	0	0	1	2	1	0	0	0	36	0	1	14	12	39.9041	1.10845	0	0	13	0	0	22	0	0	1	0	0	3.25106	-2.54522	-0.0116257	0.0323375	2.50397	-2.40889	0.123	0.13711	2.65413	-2.27256
5317570	0.354574	-51909.3	-374639	3.1555	-8.70221	8.70221	0.83561	42.403	436.726	298.917	137.809	358.864	77.8618	0	0	1	2	0	0	0	0	39	0	0	15	15	37.4882	0.961237	0	0	15	0	0	24	0	0	0	0	0	2.46162	-2.7141	-0.153971	0.199161	2.65401	-2.5972	-0.0366182	0.282798	2.77818	-2.45462
9548705	0.597753	-51910	-375350	2.41659	-8.97224	8.97224	1.14879	42.403	437.525	285.382	152.142	379.408	58.1163	0	0	1	2	0	0	0	0	39	0	0	15	15	37.4882	0.961237	0	0	15	0	0	24	0	0	0	0	0	2.46178	-2.67581	-0.00990671	0.0386887	2.61845	-2.53215	0.123	0.136758	2.76543	-2.40653
5281519	0.20582	-51914.9	-376865	-2.45615	-8.86396	8.86396	0.92796	42.403	429.94	291.587	138.353	403.642	26.2977	0	0	1	2	0	0	0	0	39	0	0	15	15	37.4882	0.961237	0	0	15	0	0	24	0	0	0	0	0	2.46489	-2.60531	-0.00971992	0.0326286	2.54209	-2.42959	0.123	0.136758	2.71666	-2.32217
6436348	2.57121	-58658	-412032	-26.391	-9.18454	9.18454	0.57815	41.8714	431.422	281.804	149.618	378.499	52.9228	0	0	1	2	1	0	0	0	38	0	1	16	14	42.7104	1.12396	0	0	15	0	0	22	0	0	1	0	0	2.61607	-2.55203	-0.00818124	0.037899	2.51579	-2.41459	0.123	0.136753	2.66178	-2.27274
439202	0.819865	-59822.1	-280522	-88.7674	-8.90247	8.90247	0.82164	23.6075	389.117	277.214	111.903	86.2368	302.88	0	0	2	4	4	0	0	0	24	5	9	12	3	42.655	1.77729	0	0	5	0	0	12	0	4	3	0	0	3.21089	-2.52472	-0.537312	0.518675	2.567	-2.74374	-0.509311	0.499328	2.46814	-2.30319
12855920	3.42422	-192595	-2.29291e+06	-464.748	-9.12483	9.12483	1.35189	111.919	891.672	653.324	238.348	581.74	309.932	0	0	4	6	9	0	0	0	107	7	16	45	35	137.53	1.28533	0	0	36	0	0	62	0	0	9	0	0	1.52904	-3.02562	-0.415102	0.540533	3.02955	-2.99923	-0.467936	0.455938	3.075	-2.7799
119307	3.72401	-185208	-2.10015e+06	-439.805	-9.10818	9.10818	1.34418	111.117	920.46	669.718	250.742	619.422	301.038	0	0	4	6	8	0	0	0	106	6	14	44	35	133.882	1.26304	0	0	36	0	0	62	0	0	8	0	0	1.36337	-3.02947	-0.346828	0.499543	3.02196	-2.97604	-0.417805	0.41528	3.08613	-2.77766
21599928	3.62804	-184560	-2.16178e+06	-422.254	-9.18168	9.18168	1.08074	109.784	880.622	622.569	258.053	619.676	260.946	0	0	4	6	8	0	0	0	104	6	14	44	35	132.315	1.27226	0	0	36	0	0	60	0	0	8	0	0	1.51013	-3.02466	-0.415108	0.541253	3.02281	-2.99711	-0.466142	0.455939	3.0723	-2.7787
5317632	2.0719	-71852.4	-470745	42.0883	-9.96467	9.96467	0.33208	46.1934	511.725	295.966	181.275	366.372	145.353	1	0	0	1	2	0	0	0	41	1	3	19	17	50.0653	1.2211	0	0	17	0	0	22	0	0	2	0	0	1.80776	-2.64639	-0.641471	0.648661	2.77366	-2.52151	-0.566063	0.590744	2.79574	-2.40138
5317633	0.811243	-80834.2	-504174	-12.3904	-10.023	10.023	0.21886	49.0402	629.72	353.14	230.314	374.109	255.611	0	0	1	2	2	0	0	0	43	2	4	20	18	57.8006	1.3442	0	0	17	1	0	23	0	0	2	0	0	3.43357	-2.68257	-0.607064	0.671414	2.66079	-2.64891	-0.545705	0.554923	2.76632	-2.43773
5317634	0.388005	-79927.1	-551054	-53.7512	-10.0399	10.0399	0.16874	48.329	510.643	329.593	152.32	330.411	180.231	1	0	0	1	3	0	0	0	44	3	6	20	17	55.9341	1.27123	0	0	17	0	0	24	0	0	3	0	0	3.43357	-2.69057	-0.640244	0.683134	2.67021	-2.69635	-0.567013	0.550043	2.7606	-2.45358
5317635	1.35018	-73173.7	-485491	-19.5261	-9.95021	9.95021	0.26807	48.8606	547.312	372.608	139.01	417.982	129.33	0	0	1	2	2	0	0	0	45	1	3	19	17	53.4351	1.18745	0	0	17	0	0	26	0	0	2	0	0	1.80703	-2.68544	-0.34206	0.301323	2.77486	-2.54045	-0.291623	0.327008	2.81476	-2.43746
5320336	2.33424	-71863.1	-437301	31.4052	-10.2986	10.2986	-0.7347	46.1934	586.357	352.189	196.64	444.394	141.963	0	0	1	2	2	0	0	0	41	0	2	19	16	50.0653	1.2211	0	0	17	0	0	22	0	0	2	0	0	1.80808	-2.68544	-0.516014	0.41917	2.77486	-2.54044	-0.448079	0.443898	2.81476	-2.43746
96943	1.98366	-70671.4	-492676	37.2281	-8.19235	8.19235	-0.24988	44.9175	504.745	290.653	203.737	439.638	65.1074	0	0	1	1	1	0	13	0	37	1	2	20	18	48.2043	1.30282	0	0	18	0	0	17	0	1	1	0	0	1.58504	-2.56733	-0.529644	0.581835	2.54905	-2.55873	-0.42714	0.679536	2.60919	-2.31135
124049	1.81525	-94939.1	-700436	-105.463	-9.04984	9.04984	-0.33968	51.7439	538.388	332.207	206.181	404.74	133.647	0	0	3	4	4	0	12	0	44	2	6	24	19	59.3379	1.34859	0	0	20	0	0	20	0	0	4	0	0	1.74127	-2.50538	-0.602567	0.65214	2.55315	-2.43661	-0.495494	0.710209	2.64764	-2.24962
480774	3.11631	-94285.4	-673238	-81.5479	-8.14852	8.14852	-0.41377	50.4103	554.937	345.735	209.202	398.739	156.198	0	0	3	3	4	0	12	0	42	2	6	24	20	56.9801	1.35667	0	0	20	0	0	18	0	0	4	0	0	1.4711	-2.56755	-0.698093	0.705825	2.55018	-2.55871	-0.612236	0.787289	2.61485	-2.31126
124052	2.80151	-94940.3	-676912	-106.694	-8.43177	8.43177	0.05156	51.7439	571.964	376.99	194.974	428.003	143.96	0	0	3	3	4	0	12	0	44	2	6	24	20	59.3379	1.34859	0	0	20	0	0	20	0	0	4	0	0	1.39467	-2.60821	-0.662127	0.690254	2.59961	-2.58302	-0.572652	0.767959	2.67416	-2.34715
11596309	2.49987	-112252	-937016	-114.476	-9.1027	9.1027	-0.40198	65.8782	646.985	398.209	248.776	531.133	115.852	0	0	3	4	4	0	12	0	57	2	6	29	24	73.7724	1.29425	0	0	25	0	0	28	0	0	4	0	0	1.66092	-2.5121	-0.395522	0.463017	2.5518	-2.44126	-0.319063	0.48165	2.6443	-2.25266
90479675	7.12086	-132148	-1.40504e+06	-186.989	-10.1144	10.1144	-0.20105	85.3469	654.312	436.609	217.703	453.72	200.591	0	0	2	2	3	0	0	0	78	1	4	34	28	94.8397	1.21589	0	0	30	0	0	44	0	0	4	0	0	1.41388	-3.00681	-0.0880309	0.030634	2.99068	-2.9505	-0.00189378	0.123	3.05265	-2.75595
5317652	2.33359	-101030	-700105	-106.629	-8.55134	8.55134	-0.73144	49.8787	557.819	320.854	236.965	412.832	144.987	0	0	3	3	4	0	12	0	41	2	6	25	19	57.6114	1.40516	0	0	20	0	0	16	0	0	5	0	0	1.44549	-2.56482	-0.702766	0.718906	2.54723	-2.55728	-0.620124	0.773015	2.60596	-2.31013
439353	2.32809	-65914.1	-330349	-299.172	-10.7497	10.7497	1.94237	23.3735	335.253	233.113	102.14	119.126	216.127	0	0	2	3	6	0	0	0	24	5	11	12	5	36	1.5	0	0	6	0	0	12	0	0	6	0	0	2.63441	-2.70551	-0.727493	0.7748	2.7784	-2.9078	-0.894182	0.55941	2.56398	-2.50928
5281619	3.73866	-101679	-742504	-125.752	-8.90945	8.90945	-0.87321	51.2123	550.231	336.654	213.577	394.955	155.276	0	0	3	3	4	0	12	0	43	3	7	25	19	60.2225	1.40052	0	0	20	0	0	18	0	0	5	0	0	1.7984	-2.42184	-0.648105	0.698429	2.4091	-2.29524	-0.53808	0.805915	2.5542	-2.13846
442411	3.34721	-102336	-761090	-152.945	-9.21412	9.21412	-0.73323	52.5459	548.498	326.741	221.757	398.993	149.505	0	0	3	4	5	0	12	0	45	3	8	25	19	62.6466	1.39215	0	0	20	0	0	20	0	0	5	0	0	1.79711	-2.50798	-0.565485	0.635708	2.5868	-2.56561	-0.493097	0.717243	2.60673	-2.26454
107526	1.91879	-65902.8	-321696	-288.091	-10.6241	10.6241	0.12336	23.3735	341.308	233.126	108.182	114.837	226.471	0	0	2	4	6	0	0	0	24	5	11	12	5	36	1.5	0	0	6	0	0	12	0	0	6	0	0	3.99098	-2.61341	-0.660865	0.741021	2.68996	-2.82728	-0.831837	0.533912	2.46482	-2.41417
12304985	1.54967	-59961.4	-453400	-70.2179	-10.1543	10.1543	2.69617	44.5386	434.96	325.595	109.365	369.577	65.3832	0	0	1	1	1	0	0	0	42	1	2	16	15	45.6625	1.0872	0	0	15	0	0	26	0	0	1	0	0	1.94144	-2.74268	-0.138902	0.209449	3.0114	-2.72957	-0.165989	0.260829	3.07525	-2.50104
6918774	3.27044	-133464	-1.44979e+06	-243.386	-9.29632	9.29632	1.11059	88.0141	672.508	476.84	195.668	435.142	237.367	0	0	4	4	4	0	0	0	82	4	8	34	29	98.0343	1.19554	0	0	30	0	0	48	0	0	4	0	0	1.56205	-3.02474	-0.427392	0.487229	2.98937	-2.9702	-0.382129	0.455966	3.06179	-2.77107
65041	1.9758	-72658.6	-355235	-324.672	-10.6868	10.6868	0.40126	22.8419	342.815	208.162	134.652	60.322	282.493	0	0	2	4	7	0	0	0	23	6	13	13	4	35.6614	1.55049	0	0	6	0	0	10	0	0	7	0	0	4.16657	-2.56767	-0.642148	0.723814	2.68103	-2.80497	-0.780027	0.531147	2.42871	-2.37681
21637654	3.78528	-134179	-1.01143e+06	-479.773	-10.5563	10.5563	1.08471	51.9362	573.308	396.305	177.002	245.826	327.482	0	0	3	5	10	0	0	0	49	6	16	26	13	79.2562	1.61747	0	0	15	1	0	23	0	0	10	0	0	1.56764	-2.74097	-0.662426	0.753453	2.95826	-2.91509	-0.678162	0.561454	2.85355	-2.54098
760	0.626386	-28708.1	-75823.1	-117.378	-11.3575	11.3575	-0.73659	7.25959	198.151	100.068	98.0825	21.4877	176.663	1	1	0	0	3	0	0	0	7	2	5	5	0	10.8966	1.55666	0	0	2	0	0	2	0	0	3	0	0	2.74425	-1.82347	-0.508152	0.452115	2.02779	-2.11779	-0.48879	0.370677	1.70179	-1.58102
5257127	11.3915	-27026.3	-81787.8	-59.1693	-9.29336	9.29336	0.18378	9.55797	215.743	135.338	80.4049	51.1197	164.623	1	1	0	0	0	2	0	1	10	0	0	5	1	17.6096	1.76096	0	0	2	0	0	5	0	1	2	0	0	2.66933	-2.3791	-0.544114	0.345228	2.36957	-3.28894	-0.454981	0.2142	1.94798	-2.2018
5481963	3.50369	-126381	-1.00511e+06	-174.633	-8.80455	8.80455	-0.79875	66.1486	690.788	436.296	254.493	534.837	155.951	0	0	4	6	5	0	12	0	57	4	9	31	24	78.6571	1.37995	0	0	25	0	0	26	0	0	6	0	0	1.67803	-2.42378	-0.52771	0.635048	2.40613	-2.29354	-0.443252	0.593577	2.55321	-2.13844
480784	4.71903	-113310	-859578	-192.025	-8.87113	8.87113	-0.43639	56.4414	616.466	416.399	200.067	455.44	161.026	0	0	3	4	6	0	12	0	49	3	9	27	20	69.2648	1.41357	0	0	21	0	0	22	0	0	6	0	0	1.73308	-2.49626	-0.545122	0.507058	2.56123	-2.52981	-0.456492	0.581659	2.60272	-2.24277
480859	2.78847	-106566	-796503	-166.78	-8.66231	8.66231	0.09466	56.973	617.464	419.939	197.524	486.43	131.033	0	0	3	4	5	0	12	0	50	3	8	26	21	68.3054	1.36611	0	0	21	0	0	24	0	0	5	0	0	1.68155	-2.59769	-0.507718	0.564215	2.59913	-2.57396	-0.439679	0.605234	2.67835	-2.34238
480860	2.01626	-110145	-854898	-158.352	-8.5678	8.5678	0.11056	60.0666	646.909	470.636	176.273	532.731	114.178	0	0	3	4	5	0	12	0	53	2	7	27	22	71.6512	1.35191	0	0	22	0	0	26	0	0	5	0	0	1.70589	-2.59832	-0.448004	0.454895	2.59951	-2.57435	-0.384077	0.540042	2.67876	-2.3427
5317750	1.44991	-87956.2	-536921	-120.693	-8.70439	8.70439	-0.62014	40.1715	498.377	302.125	196.252	371.698	126.679	0	0	1	1	4	0	12	0	33	2	6	21	15	47.8358	1.44957	0	0	16	0	0	12	0	0	5	0	0	1.65689	-2.30175	-0.69904	0.74067	2.33338	-2.25629	-0.606481	0.80077	2.48519	-1.99843
5317756	7.19268	-112663	-822862	-174.643	-8.74597	8.74597	-1.14316	55.1079	609.282	373.391	235.89	434.016	175.265	0	0	3	4	5	0	12	0	47	3	8	27	20	66.8787	1.42295	0	0	21	0	0	20	0	0	6	0	0	1.73561	-2.42604	-0.611949	0.652071	2.39955	-2.31287	-0.536402	0.67916	2.56492	-2.1409
480787	4.34651	-116243	-884079	-167.262	-8.69328	8.69328	-1.14368	58.2014	641.767	430.336	211.432	498.638	143.129	0	0	3	4	5	0	12	0	50	2	7	28	21	70.468	1.40936	0	0	22	0	0	22	0	0	6	0	0	1.75918	-2.43154	-0.547208	0.525196	2.40527	-2.33202	-0.479439	0.602354	2.56703	-2.14533
5320083	6.49389	-111999	-825353	-137.595	-8.62245	8.62245	-1.23014	53.7743	590.917	362.724	222.5	434.251	156.667	0	0	3	3	4	0	15	0	45	2	6	27	18	64.3263	1.42947	0	0	21	0	0	18	0	0	6	0	0	1.58592	-2.4233	-0.632492	0.582763	2.41146	-2.30783	-0.505423	0.681703	2.57878	-2.14017
101939210	2.5306	-185309	-1.59654e+06	-486.469	-8.67367	8.67367	-0.61541	77.9498	861.308	591.953	269.355	581.848	279.46	0	0	3	5	12	0	12	0	70	6	18	40	24	105.355	1.50508	0	0	27	0	0	30	0	0	13	0	0	1.2066	-2.71724	-0.642109	0.703759	2.82707	-2.91558	-0.669755	0.59587	2.62031	-2.52136
12310283	3.67539	-126054	-1.36203e+06	-161.691	-9.80002	9.80002	0.07761	87.2121	673.783	492.433	181.349	471.935	201.847	0	0	2	2	3	0	0	0	81	2	5	33	29	93.488	1.15417	0	0	30	0	0	48	0	0	3	0	0	1.55623	-3.01297	0.0103619	0.0381053	2.98202	-2.95004	0.0775743	0.123	3.0566	-2.7594
42607642	2.72615	-119646	-969755	-159.427	-8.90637	8.90637	-0.80903	66.6802	657.045	402.382	254.663	468.291	188.755	0	0	4	6	5	0	12	0	58	5	10	30	24	77.4509	1.33536	0	0	25	0	0	28	0	0	5	0	0	1.89364	-2.42071	-0.379248	0.474948	2.3746	-2.28345	-0.266337	0.554603	2.52426	-2.13505
5317768	3.36763	-84788.4	-524166	-85.2953	-8.97526	8.97526	-0.7185	43.7967	546.738	352.381	194.357	447.08	99.6578	0	0	2	3	4	0	12	0	37	1	5	21	16	51.2629	1.38548	0	0	17	0	0	16	0	0	4	0	0	1.72595	-2.27871	-0.641584	0.631405	2.25233	-2.25177	-0.53808	0.753915	2.43038	-1.97974
5317777	3.3679	-94692.7	-583231	-138.076	-8.89002	8.89002	-0.81373	39.6399	484.187	276.521	207.666	328.236	155.951	0	0	1	1	5	0	12	0	32	2	7	22	14	47.2709	1.47722	0	0	16	0	0	10	0	0	6	0	0	1.46963	-2.2781	-0.726821	0.771523	2.38035	-2.29851	-0.641757	0.810209	2.53339	-1.96031
6438572	3.57907	-159915	-1.60753e+06	-244.586	-8.66071	8.66071	-0.08648	79.169	706.83	559.748	147.083	578.767	128.063	0	0	3	4	8	0	12	0	71	1	9	37	26	100.523	1.41582	0	0	28	0	0	34	0	0	9	0	0	1.8514	-2.7183	-0.351684	0.263262	2.73473	-2.72287	-0.304772	0.372458	2.76539	-2.48605
151529	3.32627	-165175	-1.66287e+06	-247.781	-8.50559	8.50559	-0.27148	81.3554	717.401	556.545	160.856	587.999	129.403	0	0	3	4	8	0	18	0	71	1	9	39	28	100.896	1.42107	0	0	30	0	0	32	0	0	9	0	0	1.58913	-2.71796	-0.561399	0.454245	2.73443	-2.7225	-0.496709	0.58792	2.76512	-2.48579
5317799	2.4487	-167316	-1.70213e+06	-324.243	-8.75526	8.75526	-0.13931	79.971	709.434	556.361	153.073	524.987	184.447	0	0	3	4	9	0	12	0	72	2	11	38	26	103.436	1.43661	0	0	28	0	0	34	0	0	10	0	0	1.7226	-2.72076	-0.450842	0.314543	2.75097	-2.75233	-0.428418	0.422827	2.76963	-2.49031
5317800	2.17102	-159929	-1.61187e+06	-285.769	-8.65933	8.65933	-0.15876	79.169	710.256	556.309	153.947	529.371	180.885	0	0	3	4	8	0	12	0	71	1	9	37	26	100.523	1.41582	0	0	28	0	0	34	0	0	9	0	0	1.6903	-2.72475	-0.461442	0.334285	2.73055	-2.7376	-0.407186	0.44204	2.80095	-2.48271
51003489	2.419	-159916	-1598324	-272.515	-8.60534	8.60534	-0.04336	79.169	716.875	554.183	162.693	568.66	148.216	0	0	3	4	8	0	12	0	71	1	9	37	26	100.523	1.41582	0	0	28	0	0	34	0	0	9	0	0	1.84636	-2.71831	-0.351752	0.26346	2.73483	-2.72286	-0.304881	0.37218	2.76561	-2.48604
14992067	3.68489	-165176	-1.67025e+06	-248.325	-8.81514	8.81514	-0.20201	81.3554	713.648	545.085	168.563	584.101	129.547	0	0	3	4	8	0	18	0	71	1	9	39	28	100.896	1.42107	0	0	30	0	0	32	0	0	9	0	0	1.58447	-2.71796	-0.561202	0.454193	2.73453	-2.7225	-0.496805	0.588177	2.76533	-2.48578
5317803	2.45678	-129136	-1.13026e+06	-235.256	-8.60422	8.60422	-0.07244	66.0978	661.302	548.387	112.633	546.125	115.177	0	0	3	4	7	0	12	0	60	2	9	30	23	83.5133	1.39189	0	0	23	0	0	30	0	0	7	0	0	2.07842	-2.72353	-0.384664	0.259365	2.70896	-2.73693	-0.317964	0.370289	2.73574	-2.48058
3001686	2.42781	-118166	-1.01097e+06	-200.696	-8.67563	8.67563	0.01729	62.2022	602.325	493.434	108.892	478.188	124.137	0	0	3	4	6	0	12	0	56	2	8	28	22	76.9887	1.3748	0	0	22	0	0	28	0	0	6	0	0	2.06063	-2.72763	-0.418602	0.316405	2.67818	-2.65567	-0.324707	0.433638	2.76674	-2.47217
78385003	2.09383	-121744	-1.06396e+06	-192.261	-8.61627	8.61627	0.03729	65.2958	653.342	557.036	96.3057	556.014	97.3281	0	0	3	4	6	0	12	0	59	1	7	29	23	80.3175	1.36131	0	0	23	0	0	30	0	0	6	0	0	2.06695	-2.7277	-0.414593	0.263208	2.67827	-2.65576	-0.321002	0.378867	2.76682	-2.47221
3001662	2.01835	-128481	-1.12361e+06	-209.735	-8.73056	8.73056	-0.17349	64.7642	621.665	508.6	113.065	489.505	132.16	0	0	3	4	7	0	12	0	58	1	8	30	22	81.4635	1.40454	0	0	23	0	0	28	0	0	7	0	0	1.78395	-2.72339	-0.399463	0.2964	2.70941	-2.73692	-0.390217	0.408304	2.73741	-2.4805
6096868	13.8794	-184707	-1.58556e+06	-452.097	-8.50703	8.50703	-2.27376	72.2026	750.148	451.797	298.351	293.542	456.606	0	0	3	5	11	2	6	2	65	9	20	39	19	109.098	1.67843	0	0	24	0	0	26	0	2	13	0	0	1.43501	-2.70626	-0.66449	0.741796	2.7821	-2.90971	-0.710366	0.589722	2.59515	-2.50987
5280450	1.7366	-78152.5	-567872	-151.862	-9.53315	9.53315	1.017	54.6214	578.755	425.485	153.271	417.57	161.185	0	0	1	2	2	0	0	0	52	2	4	20	17	59.3642	1.14162	0	0	18	0	0	32	0	0	2	0	0	2.92761	-2.68074	-0.534125	0.581952	2.62875	-2.52406	-0.476531	0.686323	2.78805	-2.4313
5274623	2.05452	-111001	-821860	-209.369	-8.63445	8.63445	0.19207	56.015	633.946	487.498	146.447	465.517	168.429	0	0	2	3	6	0	12	0	50	3	9	26	20	70.2054	1.40411	0	0	20	0	0	24	0	0	6	0	0	1.72086	-2.53645	-0.663795	0.695626	2.63418	-2.51173	-0.611472	0.585608	2.7309	-2.29534
10341593	1.60236	-141736	-1.17115e+06	-550.882	-10.7721	10.7721	1.51647	60.0794	615.989	452.904	163.085	314.639	301.35	0	0	3	5	11	0	0	0	60	7	18	28	15	86.8728	1.44788	0	0	17	0	0	32	0	0	11	0	0	2.12595	-2.75659	-0.609714	0.65997	2.82295	-2.943	-0.59533	0.538828	2.6986	-2.55627
8418	0	-44483.8	-254115	62.9194	-8.12291	8.12291	-0.83975	31.3079	393.808	184.082	187.583	393.808	0	0	0	1	1	0	0	14	0	24	0	0	14	14	23.5169	0.979869	0	0	14	0	0	10	0	0	0	0	0	1.70543	-2.23889	-0.627939	0.679978	2.18259	-2.01055	-0.517236	0.788666	2.41733	-1.87105
446626	1.72893	-44538.6	-215241	-78.7372	-9.69587	9.69587	0.20447	24.1119	343.35	187.959	155.391	236.96	106.39	1	1	0	0	2	0	6	0	21	2	4	11	8	28.4901	1.35667	0	0	9	0	0	10	0	0	2	0	0	2.35535	-2.42402	-0.571374	0.620932	2.46878	-2.38132	-0.49185	0.719393	2.53553	-2.18141
3084708	3.97501	-95314.3	-662200	83.3487	-11.4951	11.4951	-5.12052	48.4167	539.749	391.255	134.406	416.328	123.422	0	0	3	3	4	0	16	1	40	1	5	24	18	60.1665	1.50416	0	0	19	0	0	16	0	1	4	0	0	1.34524	-2.45382	-0.583124	0.617196	2.54944	-2.59476	-0.559615	0.680234	2.58176	-2.25821
6949	0.0854459	-51935	-377888	-22.5825	-8.88935	8.88935	1.1181	42.403	430.311	317.926	112.385	388.714	41.5968	0	0	1	1	0	0	0	0	39	0	0	15	15	37.4882	0.961237	0	0	15	0	0	24	0	0	0	0	0	2.10348	-2.64876	-0.0719772	0.109463	2.7217	-2.51006	0.0383957	0.21119	2.86639	-2.39049
227829	1.4843	-59979	-441901	-87.817	-9.01818	9.01818	1.13947	44.5386	452.748	336.185	116.563	347.575	105.174	0	0	1	1	1	0	0	0	42	1	2	16	15	45.6625	1.0872	0	0	15	0	0	26	0	0	1	0	0	2.14	-2.75741	-0.0734745	0.144521	2.7889	-2.71554	-0.0931398	0.212351	2.89789	-2.51367
5481224	3.8331	-146040	-1.12184e+06	-382.926	-8.95831	8.95831	-0.95035	56.0243	619.132	390.818	228.313	314.375	304.757	0	0	3	5	10	0	12	0	49	7	17	31	18	75.5698	1.54224	0	0	20	0	0	18	0	0	11	0	0	1.57182	-2.67732	-0.780649	0.80294	2.74803	-2.86959	-0.804396	0.812582	2.55328	-2.47988
3520	2.16717	-18854.8	-55692.9	18.6911	-9.73113	9.73113	1.41339	8.39396	201.674	143.054	58.6204	0	201.674	1	1	0	0	1	0	0	0	9	3	4	4	0	12.1648	1.35164	0	0	1	0	0	5	0	3	0	0	0	2.59148	-2.19577	-0.275745	0.466383	2.01084	-2.64553	-0.326601	0.522929	1.70225	-1.82311
6802	11.4497	-94427.9	-592037	-114.917	-8.87433	8.87433	0.04593	35.7783	450.791	308.42	142.371	152.067	298.724	0	0	2	3	7	0	5	0	33	5	12	20	5	61.9207	1.87639	0	0	10	0	0	13	0	5	5	0	0	1.75108	-2.51191	-0.61379	0.755293	2.77128	-2.71074	-0.700768	0.553872	2.64148	-2.32034
460	2.40881	-37976	-163538	-59.9482	-8.78299	8.78299	0.39149	19.2583	302.591	205.623	96.9682	256.891	45.6999	1	1	0	0	2	0	6	0	17	1	3	9	7	23.8354	1.40208	0	0	7	0	0	8	0	0	2	0	0	2.35456	-2.25018	-0.604991	0.616762	2.20121	-2.24196	-0.523868	0.718067	2.40555	-1.96849
5961	2.77809	-49691.9	-219112	-149.679	-10.4525	10.4525	0.76907	20.0739	326.925	217.849	109.075	74.8734	252.051	0	0	2	4	4	0	0	0	20	4	8	10	3	34.8548	1.74274	0	0	5	0	0	10	0	2	3	0	0	3.32707	-2.53692	-0.53607	0.442768	2.57934	-2.74085	-0.515834	0.381046	2.53461	-2.30587
439680	2.04169	-65915.3	-330613	-300.583	-10.6958	10.6958	2.00743	23.3735	332.587	224.415	108.172	118.818	213.769	0	0	2	3	6	0	0	0	24	5	11	12	5	36	1.5	0	0	6	0	0	12	0	0	6	0	0	2.63441	-2.70551	-0.727493	0.7748	2.7784	-2.9078	-0.894182	0.55941	2.56398	-2.50928
130117	6.4727	-64124	-406865	-32.8295	-8.27216	8.27216	-1.03413	38.6727	438.136	269.304	163.173	351.205	86.931	0	0	1	1	1	0	0	0	33	0	1	17	14	41.8616	1.26853	0	0	15	0	0	16	0	0	2	0	0	1.84584	-2.53179	-0.380086	0.362766	2.65084	-2.40877	-0.263916	0.475785	2.79061	-2.28806
5570	15.0502	-42384.8	-183626	-2.94145	-8.78886	8.78886	-1.86686	19.6916	307.173	199.179	107.994	161.253	145.92	1	1	0	0	0	2	6	1	17	0	0	10	6	28.1839	1.65788	0	0	7	0	0	7	0	1	2	0	0	2.37252	-2.22108	-0.543669	0.481772	2.309	-2.49758	-0.514777	0.527734	2.24424	-2.05164
107	1.88374	-44542.7	-207069	-82.8294	-9.6371	9.6371	0.26863	24.1119	351.075	200.58	150.496	250.76	100.315	1	1	0	0	2	0	6	0	21	2	4	11	8	28.4901	1.35667	0	0	9	0	0	10	0	0	2	0	0	2.07362	-2.42288	-0.564003	0.619291	2.4515	-2.40359	-0.499447	0.720431	2.48938	-2.18076
92825	4.35512	-132811	-1.41769e+06	-220.09	-9.34166	9.34166	1.06215	86.6805	673.623	477.042	196.581	444.73	228.892	0	0	3	3	4	0	0	0	80	3	7	34	28	96.4637	1.2058	0	0	30	0	0	46	0	0	4	0	0	1.5379	-3.01853	-0.148756	0.050835	2.98439	-2.94989	-0.0606385	0.123	3.06359	-2.76386
176097	3.03256	-110753	-926509	-136.669	-8.72913	8.72913	0.27012	61.4002	625.076	469.41	155.666	485.613	139.463	0	0	3	4	5	0	6	0	55	1	6	27	21	73.6517	1.33912	0	0	22	0	0	28	0	0	5	0	0	1.95924	-2.64177	-0.593789	0.466887	2.88337	-2.68473	-0.529484	0.498102	2.88612	-2.40545
6443896	3.52138	-121053	-986768	-131.229	-8.78268	8.78268	-0.58479	63.9622	694.185	572.86	121.325	615.346	78.8387	0	0	3	4	6	0	6	0	57	0	6	29	22	78.3171	1.37398	0	0	23	0	0	28	0	0	6	0	0	2.17716	-2.52749	-0.574122	0.339985	2.54325	-2.52864	-0.480533	0.453384	2.57377	-2.25455
9978650	5.28993	-139791	-1131347	-495.894	-9.68431	9.68431	0.8706	56.0786	584.119	407.167	176.951	339.46	244.659	0	0	3	5	10	0	0	0	54	6	16	28	14	81.0119	1.50022	0	0	17	0	0	26	0	0	11	0	0	1.84204	-2.72828	-0.609137	0.716546	2.90688	-2.91438	-0.675685	0.525274	2.80289	-2.52984
5281542	3.31062	-161704	-1.44181e+06	-450.171	-9.49269	9.49269	-0.84575	71.0658	713.872	453.209	260.663	478.331	235.542	0	0	3	5	10	0	6	0	65	6	16	35	21	96.1543	1.4793	0	0	24	0	0	30	0	0	11	0	0	1.46543	-2.72805	-0.667119	0.707851	2.90659	-2.91435	-0.638884	0.639464	2.80223	-2.5297
126	3.6494	-37340	-149718	-53.7385	-9.49267	9.49267	-0.44609	17.9248	286.078	160.782	125.296	173.96	112.117	1	1	0	0	2	0	6	0	15	1	3	9	6	21.4421	1.42947	0	0	7	0	0	6	0	0	2	0	0	2.23976	-2.169	-0.712333	0.760537	2.15776	-2.04618	-0.624583	0.814478	2.32981	-1.85137
447765	2.88996	-29144.9	-105033	-99.7356	-10.53	10.53	0.56812	13.9783	256.358	155.068	101.29	150.088	106.27	1	1	0	0	2	0	0	0	14	1	3	6	3	19.303	1.37878	0	0	4	0	0	8	0	0	2	0	0	3.0774	-2.42058	-0.298058	0.265571	2.47257	-2.5212	-0.280247	0.266677	2.40825	-2.19824
73299	3.22645	-133462	-1.44389e+06	-240.94	-9.22239	9.22239	1.17706	88.0141	676.039	494.078	181.961	449.97	226.069	0	0	4	4	4	0	0	0	82	4	8	34	29	98.0343	1.19554	0	0	30	0	0	48	0	0	4	0	0	1.53779	-3.02479	-0.071802	0.0563339	2.98686	-2.95963	-0.0173876	0.123	3.06594	-2.77016
197810	2.02436	-106757	-807272	-108.159	-8.85843	8.85843	-0.0011	52.9791	545.571	399.527	146.044	412.168	133.404	0	0	2	2	6	0	12	0	45	1	7	26	18	68.3746	1.51943	0	0	20	0	0	19	0	1	5	0	0	1.30594	-2.75523	-0.459972	0.517556	2.73445	-2.72108	-0.441068	0.549867	2.80625	-2.48673
23205	3.90571	-79539.6	-551024	-120.66	-10.5238	10.5238	-0.36869	41.6103	426.384	239.689	186.695	222.372	204.011	1	1	0	0	3	0	0	0	37	1	4	19	13	51.0878	1.38075	0	0	15	0	0	18	0	0	4	0	0	2.00043	-2.70119	-0.518743	0.573865	2.87525	-2.73182	-0.471168	0.528312	2.85935	-2.46721
440917	0.30399	-34612.5	-194482	-4.24921	-9.23317	9.23317	1.19581	28.2687	361.438	243.3	118.138	313.609	47.8294	0	0	1	1	0	0	0	0	26	0	0	10	10	24.9922	0.961237	0	0	10	0	0	16	0	0	0	0	0	2.28078	-2.6965	-0.00912752	0.0460645	2.63895	-2.55389	0.123	0.136311	2.78385	-2.42678
8130	2.76676	-32532.1	-144903	-75.5745	-10.5728	10.5728	0.86562	22.4571	338.763	254.574	84.1887	252.554	86.2086	1	0	0	1	1	0	0	0	22	0	1	8	6	25.153	1.14332	0	0	7	0	0	14	0	0	1	0	0	2.53997	-2.6531	-0.157135	0.0338707	2.59781	-2.49618	-0.0620849	0.123	2.75747	-2.40486
150893	3.31419	-138986	-1.11432e+06	-232.773	-8.9412	8.9412	-0.86689	61.941	705.498	623.822	81.6762	654.029	51.4693	0	0	3	4	8	0	12	0	55	0	8	31	21	81.2989	1.47816	0	0	22	0	0	24	0	0	9	0	0	1.91291	-2.36487	-0.579559	0.319655	2.40804	-2.33497	-0.525113	0.440022	2.57683	-2.0825
23217	0.237068	-61064.3	-408750	-88.8189	-9.99761	9.99761	1.36493	52.591	636.061	510.991	125.07	562.929	73.1324	0	0	1	2	0	0	0	0	51	0	0	17	17	46.8331	0.918296	0	0	17	0	0	34	0	0	0	0	0	2.84704	-2.7429	-0.205341	0.265498	2.67108	-2.5671	-0.0996325	0.350339	2.84629	-2.48828
12398	0.00583095	-61725.4	-420120	-120.143	-10.9564	10.9564	3.48091	53.9245	650.469	547.331	103.138	602.787	47.6821	0	0	1	2	0	0	0	0	53	0	0	17	17	47.9756	0.9052	0	0	17	0	0	36	0	0	0	0	0	2.84626	-2.7474	0.0229775	0.0265285	2.67505	-2.57137	0.123	0.123	2.85049	-2.49276
8900	0.00640312	-25789	-124616	-51.6682	-11.0721	11.0721	3.68158	22.9887	337.589	268.74	68.8484	289.672	47.917	1	0	0	1	0	0	0	0	23	0	0	7	7	20.3904	0.886541	0	0	7	0	0	16	0	0	0	0	0	2.44747	-2.67722	0.0229775	0.0265255	2.60436	-2.50129	0.123	0.123	2.77965	-2.42496
7802	2.65244	-32531.4	-149153	-74.8462	-10.4066	10.4066	0.90921	22.4571	339.603	250.453	89.1493	261.723	77.8801	1	0	0	1	1	0	0	0	22	0	1	8	6	25.153	1.14332	0	0	7	0	0	14	0	0	1	0	0	2.89244	-2.59122	0.0229776	0.034152	2.57117	-2.48315	0.123	0.123	2.69285	-2.34862
78249	0.272167	-34599.6	-199647	8.63024	-9.10487	9.10487	1.13508	28.2687	348.78	251.94	96.8394	347.041	1.73835	1	1	0	0	0	0	0	0	26	0	0	10	10	24.9922	0.961237	0	0	10	0	0	16	0	0	0	0	0	2.04804	-2.58178	-0.0013251	0.029811	2.9149	-2.44459	0.101019	0.132172	3.00069	-2.32166
8094	1.84605	-39942	-178768	-136.43	-11.2948	11.2948	1.0293	23.2591	358.066	256.361	101.705	233.026	125.04	1	0	0	1	2	0	0	0	23	2	4	9	6	29.0875	1.26467	0	0	7	0	0	14	0	0	2	0	0	2.76014	-2.65087	-0.336245	0.310473	2.60514	-2.50274	-0.276693	0.303152	2.75746	-2.40587
5283316	3.585	-31873.8	-134838	-47.0468	-10.422	10.422	-0.11518	21.1235	334.101	231.623	102.478	230.366	103.735	1	0	0	1	1	0	0	0	20	0	1	8	6	23.7675	1.18838	0	0	7	0	0	12	0	0	1	0	0	2.56456	-2.58603	-0.42399	0.416932	2.52102	-2.41482	-0.330425	0.495533	2.69195	-2.3341
1794427	4.91214	-119496	-784714	-374.952	-9.11074	9.11074	-1.03659	47.3803	579.535	327.054	252.481	272.17	307.365	0	0	3	5	8	0	6	0	43	7	15	25	14	65.7414	1.52887	0	0	16	0	0	18	0	0	9	0	0	1.83229	-2.74091	-0.67877	0.736455	2.82589	-2.87932	-0.672022	0.584636	2.70454	-2.54154
643732	2.73187	-80197.6	-535188	-148.877	-9.88188	9.88188	-0.77006	42.9439	487.237	277.089	210.147	303.502	183.735	0	0	1	2	4	0	0	0	39	3	7	19	13	53.0888	1.36125	0	0	15	0	0	20	0	0	4	0	0	2.68057	-2.73054	-0.4503	0.383718	2.74015	-2.72046	-0.419895	0.351824	2.77092	-2.48576
6552024	0.114022	-51923.5	-395334	-11.0485	-9.09591	9.09591	1.27585	42.403	412.57	307.07	105.501	356.356	56.2139	0	0	1	1	0	0	0	0	39	0	0	15	15	37.4882	0.961237	0	0	15	0	0	24	0	0	0	0	0	2.04673	-2.7457	0.0060802	0.0288801	2.96953	-2.63963	0.0901787	0.126871	3.06428	-2.48483
520957	0.0740405	-51909.7	-393826	3.18182	-9.07334	9.07334	1.18831	42.403	418.811	288.697	108.847	361.619	57.1914	0	0	1	1	0	0	0	0	39	0	0	15	15	37.4882	0.961237	0	0	15	0	0	24	0	0	0	0	0	2.00443	-2.97421	0.00396286	0.0286411	2.9768	-2.90314	0.0870832	0.126869	3.06317	-2.71392
440968	0.075591	-34591.5	-205068	16.7866	-9.11724	9.11724	1.17948	28.2687	341.201	183.822	80.0239	296.762	44.4394	1	1	0	0	0	0	0	0	26	0	0	10	10	24.9922	0.961237	0	0	10	0	0	16	0	0	0	0	0	2.1678	-2.93776	0.000576042	0.0298314	2.88253	-2.84153	0.0988537	0.130741	2.98238	-2.67575
442501	1.49422	-42660.4	-248374	-73.3228	-9.11464	9.11464	1.3423	30.4043	369.416	266.075	103.341	286.858	82.558	1	1	0	0	1	0	0	0	29	1	2	11	10	32.6035	1.12426	0	0	10	0	0	18	0	0	1	0	0	2.40273	-2.76734	0.00188487	0.0679344	2.73271	-2.72105	-0.00694605	0.132172	2.81269	-2.51792
11095734	0.332175	-51914.3	-384668	-1.85255	-9.56805	9.56805	1.32617	42.403	425.435	310.845	114.59	376.257	49.1783	0	0	1	1	0	0	0	0	39	0	0	15	15	37.4882	0.961237	0	0	15	0	0	24	0	0	0	0	0	1.90037	-2.66281	-0.153823	0.189034	2.98921	-2.58675	-0.0627924	0.271458	3.06802	-2.40768
61123	1.3932	-42654.4	-262184	-67.3344	-10.4001	10.4001	3.23262	30.4043	344.558	256.806	87.7526	265.632	78.9262	1	1	0	0	1	0	0	0	29	1	2	11	10	32.6035	1.12426	0	0	10	0	0	18	0	0	1	0	0	2.33894	-2.78024	0.0172289	0.0323114	2.95544	-2.74803	0.0805615	0.123	3.02236	-2.53591
443161	0.510653	-34610	-195006	-1.74805	-8.94348	8.94348	0.49169	28.2687	352.392	236.929	115.463	267.301	85.0908	0	0	1	1	0	0	0	0	26	0	0	10	10	24.9922	0.961237	0	0	10	0	0	16	0	0	0	0	0	2.27959	-2.72204	-0.291949	0.345835	2.66275	-2.60593	-0.198035	0.429375	2.78438	-2.46128
10621	4.64567	-204344	-1.98715e+06	-606.344	-8.84352	8.84352	-0.45577	83.981	800.172	559.94	240.232	463.165	337.007	0	0	3	5	15	0	12	0	77	8	23	43	25	116.36	1.51116	0	0	28	0	0	34	0	0	15	0	0	1.19125	-2.73851	-0.628566	0.633671	2.80197	-2.92473	-0.651771	0.562458	2.64373	-2.53702
558337	2.37932	-152528	-1.50819e+06	-234.337	-8.73038	8.73038	-0.02631	78.367	710.357	566.828	143.529	588.522	121.835	0	0	3	4	7	0	12	0	70	0	7	36	26	97.4701	1.39243	0	0	28	0	0	34	0	0	8	0	0	1.80379	-2.72234	-0.398784	0.295545	2.70369	-2.64398	-0.387036	0.406077	2.79827	-2.47778
15929156	2.24289	-152533	-1.47181e+06	-238.924	-8.61293	8.61293	-0.02719	78.367	765.503	603.881	161.622	648.559	116.944	0	0	3	4	7	0	12	0	70	0	7	36	26	97.4701	1.39243	0	0	28	0	0	34	0	0	8	0	0	1.80379	-2.72234	-0.398784	0.295545	2.70369	-2.64398	-0.387036	0.406077	2.79827	-2.47778
10367978	5.4101	-148280	-1.43517e+06	-202.693	-8.92126	8.92126	-0.76471	73.9398	657.568	491.161	166.407	514.784	142.784	0	0	3	4	7	0	6	0	65	0	7	35	24	91.8652	1.41331	0	0	27	0	0	30	0	0	8	0	0	1.59777	-2.73913	-0.458569	0.333513	2.75927	-2.67836	-0.402966	0.431309	2.82868	-2.4943
5352557	2.05174	-42861.9	-203705	-99.4179	-9.7299	9.7299	1.17993	25.0191	368.234	253.557	114.677	286.783	81.4506	1	0	0	1	1	0	0	0	24	0	1	10	7	30.7361	1.28067	0	0	8	0	0	14	0	0	2	0	0	2.79391	-2.47107	-0.3437	0.241969	2.44157	-2.43463	-0.213613	0.318909	2.5471	-2.21767
62073	2.72258	-64213.2	-458986	-105.411	-9.66218	9.66218	0.86528	48.9658	511.824	391.068	120.756	431.033	80.7908	0	0	1	2	1	0	0	0	47	0	1	17	15	49.859	1.06083	0	0	16	0	0	30	0	0	1	0	0	2.8493	-2.70977	-0.430535	0.416041	2.64579	-2.54169	-0.324738	0.51818	2.8146	-2.45686
11006	0.001	-58131.8	-387344	-113.291	-10.9714	10.9714	3.48876	50.831	622.611	524.669	97.9421	575.615	46.9961	0	0	1	2	0	0	0	0	50	0	0	16	16	45.2191	0.904381	0	0	16	0	0	34	0	0	0	0	0	2.82826	-2.74502	0.0229775	0.0265285	2.67266	-2.569	0.123	0.123	2.8481	-2.49045
637564	4.01901	-27623.9	-101220	-13.7458	-9.47149	9.47149	-0.59415	16.6963	304.821	170.519	134.301	218.642	86.1788	1	1	0	0	1	0	0	0	15	0	1	7	5	19.0936	1.27291	0	0	6	0	0	8	0	0	1	0	0	2.53213	-2.22633	-0.547389	0.605011	2.16326	-2.06253	-0.45364	0.681469	2.33213	-1.9476
13347318	2.29456	-114602	-797260	-223.891	-8.60028	8.60028	0.18626	59.1086	701.75	508.924	192.826	536.542	165.208	0	0	3	4	6	0	12	0	53	3	9	27	20	73.6199	1.38905	0	0	21	0	0	26	0	0	6	0	0	1.60577	-2.60755	-0.643698	0.624666	2.62173	-2.62189	-0.574403	0.651397	2.63269	-2.37248
6184	2.75648	-28938.5	-119775	-67.9777	-10.5733	10.5733	0.87021	19.3635	309.378	227.842	81.5362	222.916	86.4619	1	0	0	1	1	0	0	0	19	0	1	7	5	22.1813	1.16744	0	0	6	0	0	12	0	0	1	0	0	2.4634	-2.61965	-0.157135	0.0338707	2.57093	-2.47061	-0.0620849	0.123	2.72423	-2.37387
44258787	4.07399	-224812	-2.28059e+06	-637.937	-9.07335	9.07335	-1.19348	94.4901	887.113	596.92	290.193	513.062	374.051	0	0	3	5	15	0	12	0	86	10	25	48	29	129.238	1.50276	0	0	32	0	0	38	0	0	16	0	0	1.43843	-2.70722	-0.714637	0.756652	2.78303	-2.90986	-0.777014	0.574518	2.59294	-2.5106
8892	1.86664	-36348.4	-152181	-129.602	-11.3797	11.3797	1.02953	20.1655	325.262	227.753	97.5094	200.248	125.014	1	0	0	1	2	0	0	0	20	2	4	8	5	25.9092	1.29546	0	0	6	0	0	12	0	0	2	0	0	2.73705	-2.61659	-0.336247	0.310473	2.58086	-2.47992	-0.276708	0.303152	2.72423	-2.3754
70337	2.80067	-47910.8	-273819	-39.5509	-9.90693	9.90693	-0.33194	32.5907	411.517	262.651	148.866	356.844	54.6725	0	0	1	2	1	0	6	0	29	0	1	13	11	33.8619	1.16765	0	0	12	0	0	16	0	0	1	0	0	2.11322	-2.62128	-0.601399	0.648583	2.57942	-2.47735	-0.492629	0.725118	2.72724	-2.37552
5281168	3.55125	-28280.1	-110339	-40.1994	-10.4366	10.4366	-0.11491	18.0299	301.056	202.655	98.401	199.252	101.804	1	1	0	0	1	0	0	0	17	0	1	7	5	20.7578	1.22105	0	0	6	0	0	10	0	0	1	0	0	2.50215	-2.51695	-0.424253	0.417208	2.45504	-2.34847	-0.330759	0.495645	2.62374	-2.26516
637518	0.0902718	-34589.1	-198656	19.1503	-9.12373	9.12373	1.11764	28.2687	350.491	250.705	99.7852	280.384	70.1064	1	1	0	0	0	0	0	0	26	0	0	10	10	24.9922	0.961237	0	0	10	0	0	16	0	0	0	0	0	2.11712	-2.62821	0.00267575	0.0300959	2.92135	-2.52561	0.101154	0.130733	3.0182	-2.37849
61177	1.7267	-39929.7	-178336	-124.157	-11.2495	11.2495	1.14786	23.2591	366.265	283.915	82.3502	260.591	105.673	1	0	0	1	1	0	0	0	23	0	1	9	6	29.0875	1.26467	0	0	7	0	0	14	0	0	2	0	0	2.60165	-2.65095	-0.16549	0.0472961	2.5975	-2.53148	-0.0542891	0.123	2.74098	-2.40628
22873	1.75226	-57895.5	-331894	-156.039	-11.1469	11.1469	1.20162	38.727	521.398	411.304	110.094	435.275	86.1233	0	0	1	2	1	0	0	0	38	0	1	14	11	44.3626	1.16744	0	0	12	0	0	24	0	0	2	0	0	3.06269	-2.65629	-0.145609	0.0499213	2.61189	-2.55038	-0.0186955	0.123	2.74472	-2.41209
14228	1.73649	-65082.8	-396450	-169.712	-11.1313	11.1313	1.20135	44.9142	583.821	466.862	116.959	498.274	85.5469	0	0	1	2	1	0	0	0	44	0	1	16	13	50.3061	1.14332	0	0	14	0	0	28	0	0	2	0	0	3.08936	-2.67871	-0.145609	0.0499213	2.63071	-2.55567	-0.0186955	0.123	2.78192	-2.43173
14655096	1.05697	-145329	-1.22946e+06	-558.024	-10.5733	10.5733	1.60219	63.173	653.359	484.119	169.239	358.811	294.547	0	0	3	5	11	0	0	0	63	7	18	29	16	90.4825	1.43623	0	0	18	0	0	34	0	0	11	0	0	2.07317	-2.75591	-0.644075	0.713861	2.8228	-2.9429	-0.672161	0.53883	2.74398	-2.5559
8200	1.74231	-66315	-319890	-245.895	-10.5571	10.5571	1.9498	30.0923	477.486	412.175	65.3119	285.29	192.196	0	0	1	2	5	0	0	0	31	2	7	13	8	42.9118	1.38425	0	0	8	0	0	18	0	0	5	0	0	2.75815	-2.5531	-0.163303	0.0582602	2.52293	-2.65157	0.0252152	0.123	2.41452	-2.31867
5280804	5.23597	-157024	-1.26096e+06	-441.527	-9.15383	9.15383	-1.03665	59.9199	644.597	398.079	246.517	300.813	343.783	0	0	3	5	11	0	12	0	53	8	19	33	19	81.883	1.54496	0	0	21	0	0	20	0	0	12	0	0	1.59079	-2.70633	-0.77595	0.801774	2.78288	-2.90468	-0.846434	0.731178	2.57817	-2.51045
442774	3.60224	-112248	-898672	-110.639	-8.42353	8.42353	0.06638	65.8782	684.306	457.199	227.107	573.098	111.208	0	0	3	3	4	0	12	0	57	2	6	29	25	73.7724	1.29425	0	0	25	0	0	28	0	0	4	0	0	1.37547	-2.60962	-0.561366	0.622024	2.60152	-2.58354	-0.496746	0.598347	2.67818	-2.34823
5318057	3.61269	-111593	-891185	-85.5146	-8.40585	8.40585	-0.32242	64.5446	675.371	454.332	221.038	541.033	134.337	0	0	3	3	4	0	12	0	55	1	5	29	25	71.6669	1.30304	0	0	25	0	0	26	0	0	4	0	0	1.22218	-2.61212	-0.623698	0.634042	2.60348	-2.58532	-0.533762	0.733881	2.68101	-2.34997
13967183	3.8005	-134741	-1.4099e+06	-260.359	-9.22416	9.22416	1.21179	90.6812	732.269	522.876	209.394	488.81	243.46	0	0	4	5	4	0	0	0	86	4	8	34	30	101.029	1.17476	0	0	30	0	0	52	0	0	4	0	0	1.55603	-2.96871	-0.277977	0.361695	2.96405	-2.89883	-0.291256	0.338943	3.05668	-2.71149
91885211	2.31269	-133440	-1.44686e+06	-219.316	-9.32609	9.32609	0.98781	88.0141	670.31	478.271	192.039	473.985	196.325	0	0	3	4	4	0	0	0	82	2	6	34	29	98.0343	1.19554	0	0	30	0	0	48	0	0	4	0	0	1.42357	-2.94652	-0.371502	0.392355	2.96381	-2.87167	-0.378928	0.396573	3.05135	-2.68784
6137	2.39956	-42320.8	-189236	-105.402	-8.73833	8.73833	0.67906	21.7387	330.62	201.084	129.536	148.496	182.125	1	0	0	1	3	0	0	0	20	3	6	9	5	34.7752	1.73876	0	0	5	0	0	11	0	1	2	0	1	3.17466	-2.55212	-0.325791	0.303514	2.56035	-2.73803	-0.236812	0.384334	2.54073	-2.29157
237332	1.98122	-41755.7	-163284	-77.365	-9.76345	9.76345	-0.6294	16.9668	297.249	181.136	116.113	154.174	143.074	1	1	0	0	2	0	5	0	15	1	3	9	3	22.8289	1.52193	0	0	6	0	0	6	0	0	3	0	0	2.25208	-2.19822	-0.661682	0.679011	2.28722	-2.11993	-0.542682	0.686508	2.37877	-1.97453
3764	2.73626	-80563.7	-485108	-77.186	-8.69332	8.69332	-0.54667	39.3695	483.836	287.651	196.185	396.741	87.0959	0	0	1	1	3	0	12	0	32	1	4	20	15	44.9804	1.40564	0	0	16	0	0	12	0	0	4	0	0	1.61066	-2.30133	-0.62434	0.680083	2.32392	-2.25674	-0.52992	0.787414	2.45594	-1.99345
65728	1.80028	-101807	-1.00413e+06	-134.137	-9.2241	9.2241	1.21315	78.9945	676.508	521.18	155.328	544.464	132.044	0	0	2	3	1	0	0	0	74	1	2	28	27	77.0337	1.041	0	0	27	0	0	46	0	0	1	0	0	1.46087	-2.94116	-0.316494	0.385364	2.93862	-2.85686	-0.27464	0.362796	3.03739	-2.68262
62465	1.70175	-45159.4	-224581	-69.7815	-8.57884	8.57884	0.37651	25.4455	358.36	257.106	101.254	280.582	77.7786	1	1	0	0	2	0	6	0	23	1	3	11	9	30.4931	1.32578	0	0	9	0	0	12	0	0	2	0	0	2.41194	-2.4233	-0.428905	0.437695	2.3748	-2.31907	-0.370976	0.532847	2.5117	-2.16163
68126	1.21785	-45147.4	-225961	-57.7091	-8.47529	8.47529	0.45629	25.4455	365.332	283.736	81.5952	353.01	12.3222	1	1	0	0	2	0	6	0	23	0	2	11	9	30.4931	1.32578	0	0	9	0	0	12	0	0	2	0	0	2.45049	-2.32887	-0.377501	0.252792	2.28071	-2.2839	-0.306205	0.362109	2.46188	-2.04107
10290825	0.352297	-34590.4	-205802	17.8739	-9.53133	9.53133	1.30261	28.2687	338.183	179.168	84.3497	269.931	68.2517	1	1	0	0	0	0	0	0	26	0	0	10	10	24.9922	0.961237	0	0	10	0	0	16	0	0	0	0	0	2.1653	-2.95997	-0.00194726	0.0459687	2.90333	-2.86042	0.0988092	0.130986	3.0069	-2.69852
92155	0.292781	-104511	-1.17325e+06	-56.5754	-9.5088	9.5088	1.34929	86.1396	646.324	475.076	171.248	546.365	99.9584	0	0	2	2	0	0	0	0	80	0	0	30	30	76.3547	0.954434	0	0	30	0	0	50	0	0	0	0	0	1.51934	-3.06052	0.00753486	0.0274364	3.01908	-2.96904	0.0925674	0.123	3.11471	-2.80105
998	2.64967	-33539.2	-145057	-15.1818	-9.64075	9.64075	0.16437	20.2163	306.004	179.919	126.086	246.848	59.1568	1	1	0	0	1	0	6	0	17	0	1	9	7	21.4869	1.26393	0	0	8	0	0	8	0	0	1	0	0	2.12702	-2.29168	-0.604847	0.658234	2.30014	-2.27695	-0.497479	0.762761	2.35806	-2.0086
14340	2.75798	-62906.8	-319197	-162.173	-8.82831	8.82831	0.15433	28.8095	405.503	279.123	126.38	263.018	142.486	0	0	1	2	4	0	6	0	26	3	7	14	9	37.9726	1.46048	0	0	10	0	0	12	0	0	4	0	0	2.29425	-2.42492	-0.607443	0.56952	2.45628	-2.40434	-0.542747	0.621367	2.51801	-2.18305
785	0.003	-34395	-132535	-65.7119	-8.7253	8.7253	0.21992	16.1648	272.857	151.271	121.587	175.236	97.6219	1	1	0	0	2	0	6	0	14	2	4	8	6	20.2834	1.44882	0	0	6	0	0	6	0	0	2	0	0	2.26464	-2.16927	-0.756847	0.797913	2.13099	-1.97001	-0.702766	0.793225	2.37512	-1.85506
8512	1.08838	-66015.2	-375539	-51.3066	-9.49812	9.49812	-1.51356	32.3803	398.555	199.732	198.823	296.37	102.185	1	1	0	0	3	0	12	0	25	1	4	17	12	34.0385	1.36154	0	0	14	0	0	8	0	0	3	0	0	1.88294	-2.28014	-0.646863	0.686749	2.36019	-2.26237	-0.551352	0.736365	2.41325	-1.96406
5318214	2.59176	-95351	-586310	-166.516	-9.0705	9.0705	-0.90864	40.9735	505.634	312.887	192.747	336.996	168.638	0	0	2	2	5	0	12	0	34	3	8	22	15	50.4444	1.48366	0	0	16	0	0	12	0	0	6	0	0	1.67424	-2.30329	-0.771822	0.804167	2.33116	-2.25425	-0.710911	0.819416	2.4907	-1.99929
161816	2.58464	-116381	-1191220	-185.314	-9.79004	9.79004	0.85996	85.9836	717.792	528.111	189.68	531.503	186.289	0	0	2	3	2	0	0	0	81	2	4	31	29	88.4536	1.09202	0	0	29	0	0	50	0	0	2	0	0	1.48887	-2.94634	-0.412897	0.488937	2.96585	-2.8861	-0.370904	0.474759	3.04699	-2.69197
82755	3.41547	-48978.2	-228221	-126.328	-8.95138	8.95138	0.08491	23.1539	327.211	212.578	114.633	203.209	124.002	1	1	0	0	3	0	6	0	21	3	6	11	8	30.2645	1.44117	0	0	8	0	0	10	0	0	3	0	0	2.31013	-2.42912	-0.735977	0.781563	2.40759	-2.46288	-0.740865	0.664003	2.46927	-2.18074
348154	2.87358	-59328.8	-282271	-170.988	-8.97937	8.97937	0.06827	25.7159	370.892	219.048	151.844	181.732	189.159	0	0	2	2	4	0	6	0	23	4	8	13	8	34.2933	1.49101	0	0	9	0	0	10	0	0	4	0	0	2.23568	-2.42135	-0.680557	0.685428	2.45518	-2.40245	-0.621272	0.679731	2.51555	-2.18153
441737	4.59039	-190391	-2.21477e+06	-369.038	-8.55278	8.55278	-0.47244	97.2057	798.329	639.108	159.221	703.749	94.5798	0	0	2	4	9	0	6	0	89	2	11	44	31	129.523	1.45531	0	0	33	0	0	45	0	1	10	0	0	1.46936	-2.95798	-0.467058	0.45288	3.12897	-3.02791	-0.378459	0.408705	3.05208	-2.71855
90657624	8.29612	-156759	-1.27121e+06	-491.588	-4.30718	4.30718	1.90069	59.2531	590.073	332.991	257.082	294.756	295.316	0	0	3	5	10	1	12	0	52	7	17	33	18	80.454	1.54719	0	0	21	0	0	19	0	0	12	0	0	1.59079	-2.70633	-0.776247	0.799902	2.78288	-2.90468	-0.867758	0.719648	2.57815	-2.51045
7410	2.97005	-33539.1	-147133	-15.0102	-9.93687	9.93687	-0.3621	20.2163	303.054	158.861	144.193	261.557	41.4969	1	1	0	0	1	0	6	0	17	0	1	9	7	21.4869	1.26393	0	0	8	0	0	8	0	0	1	0	0	2.29061	-2.23002	-0.601749	0.650663	2.26461	-2.19241	-0.493366	0.750314	2.32654	-1.95228
5318393	1.90823	-71624.3	-459500	-167.496	-9.73669	9.73669	1.02287	49.7678	610.093	461.007	149.086	465.408	144.685	0	0	1	2	2	0	0	0	48	2	4	18	15	54.8715	1.14316	0	0	16	0	0	30	0	0	2	0	0	2.90753	-2.69931	-0.532957	0.500627	2.62947	-2.52476	-0.46284	0.500715	2.80343	-2.44511
31276	1.83902	-39924.8	-186680	-119.265	-11.1187	11.1187	1.16664	23.2591	355.595	250.281	105.314	268.674	86.9213	1	1	0	0	1	0	0	0	23	0	1	9	6	29.0875	1.26467	0	0	7	0	0	14	0	0	2	0	0	2.9293	-2.64575	-0.145703	0.0487326	2.6004	-2.57268	-0.0188081	0.123	2.69166	-2.40454
6560	1.46899	-22400	-83754	-74.0003	-10.8733	10.8733	3.45643	14.5099	254.099	195.282	58.8166	163.301	90.7973	1	1	0	0	1	0	0	0	15	1	2	5	4	17.3841	1.15894	0	0	4	0	0	10	0	0	1	0	0	2.53954	-2.59305	-0.177865	0.251253	2.54872	-2.56323	-0.0997364	0.271719	2.60948	-2.35633
15690604	2.52595	-140339	-1.13022e+06	-326.616	-8.61398	8.61398	0.3519	64.6082	726.479	619.466	107.012	551.926	174.553	0	0	3	5	9	0	12	0	59	4	13	31	22	85.8332	1.4548	0	0	22	0	0	28	0	0	9	0	0	1.81145	-2.62496	-0.650405	0.560275	2.79323	-2.66072	-0.600323	0.625242	2.83556	-2.41281
5318997	4.28844	-220995	-2.25986e+06	-583.793	-8.90069	8.90069	-1.00941	96.7817	913.903	642.026	271.877	536.38	377.523	0	0	3	5	14	0	12	0	88	8	22	48	30	130.484	1.48278	0	0	33	0	0	40	0	0	15	0	0	1.43726	-2.7092	-0.64178	0.704059	2.78191	-2.90985	-0.580032	0.562183	2.60549	-2.51009
5318401	2.7682	-150054	-1.24829e+06	-365.84	-8.51315	8.51315	-0.7177	65.8366	681.342	499.503	165.79	489.839	191.503	0	0	3	5	10	0	14	0	59	5	15	33	22	87.6033	1.4848	0	0	23	0	0	26	0	0	10	0	0	1.52935	-2.7064	-0.6815	0.673439	2.78189	-2.90972	-0.650194	0.574523	2.5845	-2.50988
6439265	3.37404	-133251	-1.11101e+06	-395.321	-9.38557	9.38557	1.10166	68.7141	716.111	498.415	217.696	428.207	287.904	0	0	3	5	8	0	0	0	67	6	14	29	20	90.7681	1.35475	0	0	21	0	0	38	0	0	8	0	0	2.62285	-2.74735	-0.463741	0.609388	2.79656	-2.91552	-0.557503	0.47684	2.71802	-2.53712
5745470	4.06584	-170519	-1.52725e+06	-394.486	-8.82965	8.82965	-0.87215	76.3458	741.141	488.433	252.708	474.154	266.987	0	0	3	5	10	0	12	0	68	6	16	38	25	100.305	1.47507	0	0	27	0	0	30	0	0	11	0	0	1.56088	-2.70692	-0.673294	0.708994	2.78189	-2.90985	-0.585758	0.57719	2.58843	-2.51005
44587252	4.0389	-163128	-1.47759e+06	-352.16	-8.82919	8.82919	-0.91419	75.5438	754.648	528.905	225.743	522.327	232.321	0	0	3	5	9	0	12	0	67	5	14	37	25	97.62	1.45702	0	0	27	0	0	30	0	0	10	0	0	1.60735	-2.70909	-0.594179	0.625775	2.77378	-2.88693	-0.53808	0.562261	2.60391	-2.50821
6552009	1.54411	-42653.7	-263349	-66.6456	-10.3579	10.3579	3.18582	30.4043	338.401	246.566	91.835	253.464	84.9365	1	1	0	0	1	0	0	0	29	1	2	11	10	32.6035	1.12426	0	0	10	0	0	18	0	0	1	0	0	2.39626	-2.72694	-0.196023	0.235759	2.96218	-2.68866	-0.136404	0.294421	3.03099	-2.48331
6950274	1.87277	-56583.2	-368840	-103.321	-10.5623	10.5623	1.18611	36.0599	407.992	282.295	125.697	323.527	84.4657	1	1	0	0	1	0	0	0	34	0	1	14	11	41.5156	1.22105	0	0	12	0	0	20	0	0	2	0	0	2.18833	-2.72632	-0.17538	0.0330231	2.96603	-2.68736	-0.0610772	0.123	3.03342	-2.48493
69867	4.26306	-48333	-230005	-37.221	-8.82518	8.82518	-0.25423	23.2116	329.379	166.116	158.244	188.853	140.525	1	1	0	0	2	0	9	0	19	3	5	12	8	30.5298	1.60683	0	0	9	0	0	7	0	1	2	0	0	2.04127	-2.12352	-0.607853	0.684929	2.2185	-2.04985	-0.532676	0.756316	2.34815	-1.78223
101807	2.78041	-64215.2	-378009	-210.887	-11.3172	11.3172	0.85139	31.4767	371.928	233.585	138.344	176.871	195.057	0	0	2	2	4	0	0	0	30	4	8	14	8	41.9874	1.39958	0	0	10	0	0	16	0	0	4	0	0	2.97166	-2.69864	-0.398563	0.312719	2.88369	-2.68051	-0.341946	0.304291	2.9254	-2.46977
802	3.62612	-51925.4	-264579	-42.8358	-8.51063	8.51063	0.12155	26.3051	354.933	200.812	150.036	221.619	133.314	1	1	0	0	2	0	9	0	22	3	5	13	9	34.3589	1.56177	0	0	10	0	0	9	0	1	2	0	0	1.9324	-2.23286	-0.544313	0.603545	2.35141	-2.30436	-0.496685	0.709517	2.40615	-1.98729
1742210	2.22252	-59271.8	-437603	-7.92242	-9.71161	9.71161	1.08518	43.205	430.024	252.146	137.681	346.553	83.4706	0	0	1	2	1	0	0	0	40	0	1	16	15	44.2347	1.10587	0	0	15	0	0	24	0	0	1	0	0	1.75273	-2.92397	-0.00344229	0.053449	2.9158	-2.83002	0.0841705	0.134665	2.98945	-2.66621
753	2.872	-33599.3	-116998	-162.074	-10.9548	10.9548	2.91122	13.0203	247.064	186.582	60.4817	111.601	135.463	1	1	0	0	3	0	0	0	14	3	6	6	3	19.7932	1.4138	0	0	3	0	0	8	0	0	3	0	0	2.75418	-2.5021	-0.663664	0.730628	2.52474	-2.67386	-0.804177	0.549131	2.34632	-2.29082
13964061	4.912	-206424	-2.06466e+06	-535.25	-8.78505	8.78505	-0.82077	89.7925	848.787	574.268	274.519	483.352	365.435	0	0	3	5	13	0	12	0	81	8	21	45	28	120.528	1.48799	0	0	31	0	0	36	0	0	14	0	0	1.42887	-2.74049	-0.63406	0.702418	2.80638	-2.91967	-0.619538	0.54504	2.6274	-2.54058
132538	4.42301	-178267	-1.86007e+06	-424.423	-9.25565	9.25565	0.75099	100.936	866.996	647.856	219.14	600.876	266.12	0	0	3	5	9	0	0	0	95	5	14	42	31	130.091	1.36938	0	0	33	0	0	53	0	1	8	0	0	1.07044	-2.963	-0.541123	0.580771	2.99947	-2.99481	-0.515802	0.549201	3.04665	-2.70714
102119836	3.5022	-127723	-1.28432e+06	-167.067	-9.1173	9.1173	0.81896	80.5001	662.965	504.63	158.335	497.466	165.499	0	0	3	3	4	0	0	0	75	2	6	32	26	97.4501	1.29933	0	0	27	0	0	43	0	1	4	0	0	1.32471	-2.98336	-0.522916	0.476481	3.01424	-3.0379	-0.470213	0.525888	3.04806	-2.74511
73160	3.16208	-93069.3	-583078	-208.133	-9.00202	9.00202	0.03768	40.5471	485.774	300.336	185.438	265.816	219.957	0	0	2	3	6	0	12	0	35	5	11	21	15	52.1088	1.48882	0	0	15	0	0	14	0	0	6	0	0	1.67715	-2.58829	-0.785347	0.808085	2.61691	-2.6104	-0.770302	0.810358	2.65449	-2.35074
798	1.88297	-30585.6	-139652	55.1508	-8.40321	8.40321	0.29992	19.8476	297.847	154.663	137.592	244.052	53.7947	1	1	0	0	0	0	9	0	16	1	1	9	8	20.3485	1.27178	0	0	8	0	0	7	0	1	0	0	0	2.02526	-2.12223	-0.600191	0.688415	2.15103	-1.93874	-0.511779	0.778679	2.3437	-1.77426
641756	0.201995	-51900.8	-377269	11.5803	-9.59802	9.59802	1.25193	42.403	447.432	288.689	158.743	345.652	101.78	0	0	1	2	0	0	0	0	39	0	0	15	15	37.4882	0.961237	0	0	15	0	0	24	0	0	0	0	0	2.74866	-2.84237	-0.00928099	0.0534404	2.79188	-2.73173	0.111453	0.13554	2.90557	-2.58105
91510	2.14124	-87948.3	-560154	-112.808	-8.60206	8.60206	0.02429	40.1715	472.031	315.067	156.964	348.741	123.29	0	0	1	1	5	0	12	0	33	1	6	21	15	47.8358	1.44957	0	0	16	0	0	12	0	0	5	0	0	1.36329	-2.5536	-0.669407	0.675092	2.66143	-2.5346	-0.595949	0.767213	2.75548	-2.31553
440966	0.304952	-34602.8	-207004	5.49106	-9.71622	9.71622	1.42465	28.2687	328.532	232.806	95.7257	265.479	63.0524	1	1	0	0	0	0	0	0	26	0	0	10	10	24.9922	0.961237	0	0	10	0	0	16	0	0	0	0	0	2.2645	-2.71933	-0.233284	0.254657	2.87672	-2.60862	-0.135755	0.342696	2.98962	-2.45927
5318437	6.74993	-94300	-659715	-96.225	-9.04581	9.04581	-0.9316	50.4103	559.372	319.603	239.769	397.102	162.27	0	0	2	2	3	0	12	0	42	2	5	24	19	56.9801	1.35667	0	0	20	0	0	18	0	0	4	0	0	1.67837	-2.42277	-0.68103	0.735178	2.38133	-2.29106	-0.583101	0.804895	2.53323	-2.13628
6021	11.7939	-89338.2	-543728	-122.008	-8.8543	8.8543	0.01247	34.0115	426.032	291.255	134.777	171.032	254.999	0	0	2	3	7	0	5	0	31	4	11	19	5	57.7316	1.86231	0	0	10	0	0	12	0	4	5	0	0	1.73314	-2.51181	-0.594222	0.742244	2.77118	-2.71054	-0.681602	0.54648	2.64152	-2.32032
101621395	4.53957	-148287	-1.41824e+06	-177.328	-9.00266	9.00266	-0.60894	73.9398	695.343	504.345	190.998	537.555	157.787	0	0	3	4	7	0	6	0	65	0	7	35	24	91.8652	1.41331	0	0	27	0	0	30	0	0	8	0	0	1.61684	-2.741	-0.464006	0.312705	2.75552	-2.67012	-0.403867	0.406798	2.83234	-2.49563
21125391	3.59298	-153558	-1453492	-196.638	-8.71828	8.71828	-0.40544	76.1262	718.453	509.238	209.214	557.757	160.696	0	0	3	4	7	0	18	0	65	0	7	37	26	91.9665	1.41487	0	0	29	0	0	28	0	0	8	0	0	1.38317	-2.72173	-0.510512	0.521642	2.70369	-2.64326	-0.42122	0.637797	2.79865	-2.47738
20839677	3.3135	-155686	-1.49298e+06	-259.661	-8.70998	8.70998	-0.14965	74.7418	700.761	527.374	173.387	532.347	168.414	0	0	3	4	8	0	12	0	66	1	9	36	24	94.812	1.43655	0	0	27	0	0	30	0	0	9	0	0	1.60788	-2.71804	-0.399031	0.342449	2.73508	-2.72278	-0.389644	0.444119	2.76657	-2.48591
996	1.23256	-27002.5	-102760	-22.2482	-9.11414	9.11414	0.39771	15.3628	261.242	139.619	121.623	212.431	48.811	1	1	0	0	1	0	6	0	13	1	2	7	6	17.0862	1.31432	0	0	6	0	0	6	0	0	1	0	0	2.21494	-2.15946	-0.64375	0.702244	2.10235	-1.96388	-0.53808	0.805915	2.32539	-1.83822
5281781	0.701059	-98930.8	-637665	-159.49	-8.73455	8.73455	-0.71672	44.0671	535.309	367.304	168.006	435.666	99.6431	0	0	2	2	5	0	12	0	37	2	7	23	16	54.4502	1.47163	0	0	17	0	0	14	0	0	6	0	0	1.68453	-2.30858	-0.642109	0.703759	2.35058	-2.25805	-0.53808	0.805915	2.52394	-2.00839
16294	0.273236	-37574.5	-209730	-9.26885	-9.35936	9.35936	0.52501	30.0287	388.86	255.794	133.066	349.338	39.5212	0	0	1	1	0	0	6	0	27	0	0	11	11	26.3282	0.975119	0	0	11	0	0	16	0	0	0	0	0	2.0688	-2.65834	-0.552185	0.60152	2.59338	-2.54239	-0.454602	0.69717	2.71257	-2.40569
12305182	1.3093	-111913	-1226628	-108.965	-9.22567	9.22567	1.26494	86.9416	666.419	496.565	169.855	510.294	156.126	0	0	2	2	1	0	0	0	81	1	2	31	30	84.1283	1.03862	0	0	30	0	0	50	0	0	1	0	0	1.49955	-3.00356	-0.0870552	0.127158	2.99039	-2.92065	-0.0122447	0.213575	3.08423	-2.74308
14830703	0.285195	-51924.7	-378851	-12.2652	-9.19014	9.19014	1.2471	42.403	435.529	308.709	126.821	366.28	69.2489	0	0	1	1	0	0	0	0	39	0	0	15	15	37.4882	0.961237	0	0	15	0	0	24	0	0	0	0	0	2.09369	-2.77401	0.00366848	0.0312024	2.76741	-2.64507	0.104801	0.127586	2.90156	-2.50667
123540	1.53284	-21743.3	-75323.2	-47.1118	-8.90048	8.90048	1.26812	13.1763	247.554	152.275	95.2783	194.188	53.3655	1	1	0	0	1	0	0	0	13	1	2	5	4	16.1057	1.2389	0	0	4	0	0	8	0	0	1	0	0	2.7059	-2.34674	0.00454831	0.0274966	2.29391	-2.1866	0.123	0.137824	2.45532	-2.08325
6561	2.5789	-21748.8	-75785.2	-52.6346	-10.4711	10.4711	0.90028	13.1763	240.874	168.014	72.8597	147.245	93.629	1	1	0	0	1	0	0	0	13	0	1	5	3	16.1057	1.2389	0	0	4	0	0	8	0	0	1	0	0	2.6127	-2.49288	-0.15418	0.0236233	2.48867	-2.44286	-0.0610337	0.123	2.55552	-2.26055
69144	2.69746	-40722.1	-209231	-24.4592	-9.90744	9.90744	-0.27901	26.4035	358.796	207.981	150.815	289.2	69.5956	1	1	0	0	1	0	6	0	23	0	1	11	9	27.8031	1.20883	0	0	10	0	0	12	0	0	1	0	0	2.35885	-2.50376	-0.560251	0.581156	2.5141	-2.46081	-0.457478	0.665427	2.57154	-2.26832
5281522	0.487175	-51910	-380422	2.44882	-9.24599	9.24599	1.15153	42.403	430.556	261.618	127.657	353.217	77.3386	0	0	1	2	0	0	0	0	39	0	0	15	15	37.4882	0.961237	0	0	15	0	0	24	0	0	0	0	0	2.03641	-2.92315	-0.00556366	0.0386795	2.87193	-2.82677	0.110057	0.135363	2.97439	-2.66436
440229	2.64029	-100659	-755231	-99.6424	-8.61253	8.61253	0.21497	54.8442	594.829	476.856	117.973	532.419	62.4097	0	0	3	3	5	0	12	0	48	1	6	25	20	69.5977	1.44995	0	0	20	0	0	23	0	1	4	0	0	1.49152	-2.73629	-0.445201	0.384049	2.66905	-2.69885	-0.376155	0.493588	2.75193	-2.44994
3080551	1.70084	-59974.6	-453309	-83.3478	-9.22221	9.22221	1.21857	44.5386	431.406	313.32	118.086	334.479	96.9274	0	0	1	1	1	0	0	0	42	1	2	16	15	45.6625	1.0872	0	0	15	0	0	26	0	0	1	0	0	2.31028	-2.93983	0.00208237	0.0394632	2.88756	-2.8511	0.0867937	0.12687	2.9863	-2.68194
101603194	1.68442	-84604.1	-618230	-76.4632	-9.61886	9.61886	-1.43149	49.1819	509.568	348.874	160.694	380.19	129.378	0	0	1	1	3	0	6	0	42	0	3	22	17	54.5733	1.29936	0	0	19	0	0	20	0	0	3	0	0	1.66582	-2.74161	-0.4353	0.28871	2.69662	-2.64464	-0.280937	0.437002	2.79693	-2.47683
72276	1.01174	-93064.3	-583682	-207.017	-8.92751	8.92751	-0.09121	40.5471	490.106	303.173	186.933	268.042	222.064	0	0	2	3	6	0	12	0	35	5	11	21	15	52.1088	1.48882	0	0	15	0	0	14	0	0	6	0	0	1.67715	-2.58829	-0.785347	0.808085	2.61691	-2.6104	-0.770302	0.810358	2.65449	-2.35074
115248	7.45212	-169303	-1.73003e+06	-52.9574	-8.39304	8.39304	-0.31726	90.9278	859.817	575.625	280.391	697.297	162.52	0	0	2	4	6	0	15	0	78	3	9	43	28	121.052	1.55195	0	0	33	0	0	35	0	5	5	0	0	1.01882	-2.71362	-0.600336	0.626026	2.87181	-2.87076	-0.548297	0.687117	2.74667	-2.43879
853433	1.47077	-48097.3	-243209	-50.664	-8.42286	8.42286	-0.0324	27.2055	384.706	260.487	124.219	327.444	57.2618	1	1	0	0	2	0	6	0	24	1	3	12	10	31.8003	1.32501	0	0	10	0	0	12	0	0	2	0	0	2.36526	-2.28591	-0.657181	0.654218	2.23656	-2.244	-0.555835	0.75107	2.4453	-1.98739
6713078	1.41808	-59979.7	-464459	-88.5212	-10.5025	10.5025	3.20265	44.5386	420.619	316.572	104.048	324.675	95.9445	0	0	1	1	1	0	0	0	42	1	2	16	15	45.6625	1.0872	0	0	15	0	0	26	0	0	1	0	0	2.06724	-2.83581	0.0157531	0.0489373	3.01144	-2.79201	0.0256787	0.123	3.08758	-2.59034
12311007	0.12753	-104523	-1.16295e+06	-68.7043	-8.87098	8.87098	1.29162	86.1396	651.081	487.87	163.212	533.489	117.592	0	0	2	2	0	0	0	0	80	0	0	30	30	76.3547	0.954434	0	0	30	0	0	50	0	0	0	0	0	1.50433	-2.9854	0.0120993	0.0298197	2.97736	-2.88189	0.0918438	0.123	3.07989	-2.72055
736186	4.67391	-62251.3	-303115	-136.495	-8.95131	8.95131	-0.81688	27.4759	398.37	240.792	157.578	249.027	149.343	0	0	1	1	4	0	6	0	24	3	7	14	9	35.6005	1.48336	0	0	10	0	0	10	0	0	4	0	0	2.26597	-2.26444	-0.662839	0.673592	2.22744	-2.24334	-0.582886	0.753811	2.43032	-1.97362
6604672	2.00137	-59275.6	-433177	-14.1799	-9.7483	9.7483	1.13739	43.205	427.016	245.817	133.164	348.551	78.4645	0	0	1	2	1	0	0	0	40	0	1	16	15	44.2347	1.10587	0	0	15	0	0	24	0	0	1	0	0	1.75273	-2.92397	-0.00344229	0.053449	2.9158	-2.83002	0.0841705	0.134665	2.98945	-2.66621
5317806	0.772244	-117516	-978683	-181.203	-8.62578	8.62578	-0.04719	60.8686	623.721	510.209	113.512	502.711	121.01	0	0	3	4	6	0	12	0	54	1	7	28	21	74.9352	1.38769	0	0	22	0	0	26	0	0	6	0	0	1.72831	-2.72739	-0.434682	0.390131	2.67867	-2.65553	-0.400553	0.495734	2.76767	-2.47204
5317807	3.56225	-117509	-993221	-171.886	-8.61907	8.61907	-0.12101	60.8686	601.114	493.597	107.517	466.282	134.832	0	0	3	4	6	0	12	0	54	1	7	28	21	74.9352	1.38769	0	0	22	0	0	26	0	0	6	0	0	1.75313	-2.72744	-0.434834	0.375409	2.67874	-2.65558	-0.400485	0.48434	2.76774	-2.47207
6432469	2.93076	-42668.6	-250539	-81.4736	-10.1935	10.1935	0.96842	30.4043	361.606	254.515	107.091	272.756	88.8503	1	1	0	0	1	0	0	0	29	0	1	11	9	32.6035	1.12426	0	0	10	0	0	18	0	0	1	0	0	2.44791	-2.78625	-0.296409	0.237956	2.76884	-2.7221	-0.205612	0.27112	2.84428	-2.54007
10910653	0.0864754	-51919.4	-383362	-6.54574	-8.92949	8.92949	1.23858	42.403	425.473	320.506	104.967	403.36	22.1135	0	0	1	1	0	0	0	0	39	0	0	15	15	37.4882	0.961237	0	0	15	0	0	24	0	0	0	0	0	1.90273	-2.62738	-0.0930562	0.118698	2.96674	-2.54262	0.00332927	0.225326	3.04832	-2.37879
23724664	2.64606	-139075	-1.09609e+06	-322.527	-8.73038	8.73038	0.08091	61.941	677.759	481.663	196.096	487.648	190.111	0	0	3	5	9	0	12	0	55	4	13	31	21	81.2989	1.47816	0	0	22	0	0	24	0	0	9	0	0	1.19311	-2.70679	-0.617952	0.631078	2.7817	-2.90979	-0.638582	0.583224	2.74978	-2.50993
165675	1.59933	-43320	-261649	-103.043	-10.504	10.504	3.31999	31.7379	368.871	281.67	87.2013	273.626	95.2455	1	1	0	0	1	0	0	0	31	1	2	11	10	33.9222	1.09427	0	0	10	0	0	20	0	0	1	0	0	2.43716	-2.84991	-0.393046	0.475669	2.80588	-2.7935	-0.356978	0.458811	2.88169	-2.60357
644216	1.89591	-36331.2	-161933	-112.462	-11.0794	11.0794	1.20505	20.1655	320.294	242.713	77.5804	245.8	74.4939	1	1	0	0	1	0	0	0	20	0	1	8	5	25.9092	1.29546	0	0	6	0	0	12	0	0	2	0	0	3.33304	-2.56944	-0.157545	0.0529621	2.57957	-2.52533	-0.0255011	0.123	2.64762	-2.34215
1268142	4.08938	-58675.5	-410279	-43.3007	-9.88574	9.88574	0.01043	41.8714	440.455	281.687	158.768	332.326	108.129	0	0	1	1	1	0	0	0	38	0	1	16	14	42.7104	1.12396	0	0	15	0	0	22	0	0	1	0	0	2.13664	-2.84715	-0.246531	0.248542	2.80823	-2.74767	-0.135592	0.277091	2.91304	-2.58584
160767	1.6491	-62848.7	-379468	-17.2045	-9.36297	9.36297	-0.44075	36.0055	434.634	245.696	188.937	396.666	37.9674	0	0	1	1	2	0	12	0	29	0	2	17	14	37.2585	1.28478	0	0	15	0	0	12	0	0	2	0	0	1.66366	-2.49239	-0.630437	0.671128	2.54518	-2.53208	-0.526365	0.764742	2.54774	-2.23667
5281326	1.63902	-108333	-1097711	-116.652	-9.30553	9.30553	1.18688	83.8481	706.329	517.189	189.14	557.608	148.721	0	0	2	3	1	0	0	0	78	1	2	30	29	81.3017	1.04233	0	0	29	0	0	48	0	0	1	0	0	1.44798	-2.94934	-0.396675	0.421291	2.9593	-2.86306	-0.304562	0.473624	3.05423	-2.69014
440967	0.351663	-34590.4	-205814	17.8758	-9.53121	9.53121	1.30347	28.2687	335.59	179.012	82.2706	269.869	65.7207	1	1	0	0	0	0	0	0	26	0	0	10	10	24.9922	0.961237	0	0	10	0	0	16	0	0	0	0	0	2.1653	-2.95997	-0.00194726	0.0459687	2.90333	-2.86042	0.0988092	0.130986	3.0069	-2.69852
5318569	3.30558	-175276	-1548799	-216.958	-9.01708	9.01708	-0.85874	79.0094	825.987	517.398	308.191	581.776	244.21	0	0	4	6	8	0	24	0	64	4	12	42	30	92.6732	1.44802	0	0	32	0	0	22	0	0	10	0	0	1.20727	-2.33486	-0.708443	0.752474	2.36083	-2.25614	-0.6162	0.805915	2.55506	-2.01684
5273570	5.19401	-118398	-892106	-258.157	-8.69567	8.69567	0.30591	56.817	618.822	457.786	161.035	458.725	160.097	0	0	3	5	7	0	12	0	51	4	11	27	20	73.1645	1.4346	0	0	20	0	0	24	0	0	7	0	0	1.64622	-2.63338	-0.652608	0.657699	2.80273	-2.74015	-0.586601	0.731867	2.75625	-2.42067
638012	2.74421	-42015.6	-234465	-58.3305	-9.5033	9.5033	0.16613	29.0707	361.828	252.469	109.359	308.334	53.4943	1	1	0	0	1	0	0	0	27	0	1	11	9	31.1627	1.15417	0	0	10	0	0	16	0	0	1	0	0	2.46413	-2.70026	-0.112289	0.0864414	2.68099	-2.6082	0.00254804	0.175654	2.78099	-2.44937
14187587	7.23843	-112666	-836462	-177.637	-8.64821	8.64821	-1.07715	55.1079	595.821	384.654	211.167	419.292	176.529	0	0	3	3	5	0	12	0	47	2	7	27	20	66.8787	1.42295	0	0	21	0	0	20	0	0	6	0	0	1.51196	-2.68514	-0.593388	0.582812	2.66811	-2.66961	-0.518932	0.642163	2.72151	-2.4409
11830550	0.323142	-51924	-391508	-11.5665	-9.5869	9.5869	1.47708	42.403	423.339	315.11	108.228	347.076	76.263	0	0	1	1	0	0	0	0	39	0	0	15	15	37.4882	0.961237	0	0	15	0	0	24	0	0	0	0	0	1.96436	-2.8494	-0.370513	0.387329	2.96889	-2.75991	-0.27763	0.479329	3.06015	-2.59548
124050	6.97266	-112003	-831100	-143.958	-8.54244	8.54244	-1.15313	53.7743	577.66	373.888	197.711	424.167	153.493	0	0	3	3	4	0	15	0	45	1	5	27	18	64.3263	1.42947	0	0	21	0	0	18	0	0	6	0	0	1.4353	-2.68484	-0.618659	0.546113	2.66859	-2.66947	-0.492092	0.66216	2.72389	-2.44083
11582	0.0184391	-25785.5	-129200	-48.172	-11.0302	11.0302	3.7416	22.9887	322.875	250.522	72.3525	262.799	60.0761	1	1	0	0	0	0	0	0	23	0	0	7	7	20.3904	0.886541	0	0	7	0	0	16	0	0	0	0	0	2.67826	-2.6989	0.0229775	0.0266938	2.62636	-2.55118	0.123	0.123	2.77761	-2.44635
268052	2.31915	-101964	-854182	-72.055	-8.62017	8.62017	-0.58448	58.9026	587.644	409.32	173.574	478.397	109.247	0	0	2	2	3	0	9	0	52	1	4	26	19	75.2179	1.4465	0	0	21	0	0	26	0	2	3	0	0	1.67232	-2.8586	-0.516978	0.542387	2.8416	-2.90923	-0.407167	0.639633	2.82316	-2.60724
712316	1.37444	-99814.1	-622291	-237.573	-8.95935	8.95935	-0.79924	40.0155	484.207	283.264	200.943	240.685	243.522	0	0	3	4	7	0	12	0	34	5	12	22	14	51.6993	1.52057	0	0	15	0	0	12	0	0	7	0	0	1.74276	-2.49437	-0.793231	0.810841	2.5826	-2.56263	-0.797783	0.824956	2.59171	-2.25805
7892	0.0127279	-22192.8	-103146	-42.2086	-11.1164	11.1164	3.69974	19.8951	297.827	227.274	70.5535	234.634	63.1927	1	1	0	0	0	0	0	0	20	0	0	6	6	17.6258	0.881291	0	0	6	0	0	14	0	0	0	0	0	2.62721	-2.67916	0.0229776	0.0266032	2.60637	-2.53583	0.123	0.123	2.75256	-2.42742
637776	2.05664	-51677.2	-278369	-43.7686	-8.3676	8.3676	0.02742	30.2991	418.564	308.665	109.899	397.406	21.1575	1	1	0	0	2	0	6	0	27	0	2	13	11	35.0252	1.29723	0	0	11	0	0	14	0	0	2	0	0	2.40411	-2.31062	-0.590105	0.452167	2.25932	-2.27941	-0.522043	0.573367	2.45184	-2.01654
2724161	1.46534	-42659.9	-251051	-72.2741	-9.42275	9.42275	1.03054	30.4043	365.933	262.628	103.305	291.691	74.2423	1	1	0	0	1	0	0	0	29	1	2	11	10	32.6035	1.12426	0	0	10	0	0	18	0	0	1	0	0	2.49041	-2.76682	0.00115536	0.0676012	2.73941	-2.73317	0.00316578	0.132172	2.80049	-2.51954
68081	7.12745	-81178.8	-514779	-62.296	-8.92666	8.92666	-0.85916	40.7031	488.487	267.559	216.799	383.557	104.931	0	0	1	1	2	0	9	0	34	0	2	20	13	47.6708	1.40208	0	0	16	0	0	14	0	0	4	0	0	1.66876	-2.40511	-0.483286	0.577097	2.35984	-2.34732	-0.398338	0.67666	2.50486	-2.12768
94221	1.57829	-42005	-234829	-47.772	-9.60323	9.60323	0.94119	29.0707	362.589	235.744	126.845	279.838	82.7509	1	1	0	0	1	0	0	0	27	1	2	11	10	31.1627	1.15417	0	0	10	0	0	16	0	0	1	0	0	2.41339	-2.6932	-0.207713	0.265046	2.65982	-2.62908	-0.121432	0.272829	2.74663	-2.43329
3083834	0.315888	-51289.9	-341704	-7.34286	-9.08348	9.08348	0.48842	41.0694	473.131	317.614	155.517	439.244	33.8867	0	0	1	2	0	0	6	0	37	0	0	15	15	36.0389	0.974025	0	0	15	0	0	22	0	0	0	0	0	2.14694	-2.62129	-0.0151818	0.0307578	2.56728	-2.45875	0.123	0.137816	2.7292	-2.3577
160521	1.86959	-111017	-847350	-225.616	-8.44134	8.44134	0.3125	56.015	608.044	487.154	120.89	432.563	175.48	0	0	3	4	6	0	12	0	50	4	10	26	20	70.2054	1.40411	0	0	20	0	0	24	0	0	6	0	0	1.85497	-2.7511	-0.666405	0.676775	2.74321	-2.75297	-0.625194	0.636463	2.77226	-2.50601
5318585	3.78699	-109074	-769247	-171.83	-8.87093	8.87093	-0.8496	52.0143	582.647	351.786	230.862	396.143	186.504	0	0	4	5	5	0	12	0	44	4	9	26	19	63.208	1.43655	0	0	20	0	0	18	0	0	6	0	0	1.6831	-2.42069	-0.715708	0.76322	2.37874	-2.28418	-0.622097	0.791372	2.52394	-2.13483
638278	2.98599	-77632.5	-440188	-102.969	-9.00629	9.00629	-0.86034	37.6095	478.766	244.196	234.57	316.475	162.291	0	0	1	1	4	0	12	0	31	3	7	19	14	43.9572	1.41797	0	0	15	0	0	12	0	0	4	0	0	1.71198	-2.22417	-0.767401	0.807412	2.23657	-2.10777	-0.670833	0.82031	2.40302	-1.89872
5318591	4.60367	-135495	-980875	-329.603	-9.06434	9.06434	-0.65868	58.8474	673.853	402.726	271.126	391.854	281.998	0	0	3	5	9	0	12	0	52	6	15	30	19	77.5474	1.4913	0	0	21	0	0	22	0	0	9	0	0	1.38692	-2.70667	-0.726285	0.76999	2.78155	-2.90979	-0.723992	0.654586	2.57179	-2.50986
5319252	4.99964	-130813	-1.12571e+06	-214.735	-9.06131	9.06131	-0.84183	65.1906	678.419	389.446	288.972	530.423	147.996	0	0	3	4	4	0	6	0	57	0	4	31	21	80.5727	1.41356	0	0	24	0	0	26	0	0	7	0	0	1.9432	-2.6765	-0.371064	0.325129	2.73417	-2.74522	-0.288538	0.346094	2.71229	-2.45746
5318597	3.90198	-143112	-1.0964e+06	-422.523	-9.23579	9.23579	-1.10116	54.2643	573.696	356.307	217.388	230.198	343.498	0	0	3	5	10	0	12	0	48	8	18	30	18	74.2552	1.54698	0	0	19	0	0	18	0	0	11	0	0	1.64144	-2.71596	-0.747547	0.780162	2.7799	-2.87161	-0.901786	0.642898	2.68069	-2.50957
45056	1.6241	-43316.5	-264429	-99.6312	-10.4495	10.4495	3.3636	31.7379	363.804	272.022	91.7813	271.042	92.7618	1	1	0	0	1	0	0	0	31	1	2	11	10	33.9222	1.09427	0	0	10	0	0	20	0	0	1	0	0	2.43716	-2.84991	-0.393046	0.475669	2.80588	-2.7935	-0.356978	0.458811	2.88169	-2.60357
10404245	3.07609	-96218.4	-713806	-125.143	-8.6753	8.6753	0.265	54.411	581.758	410.159	171.599	444.901	136.857	0	0	3	4	4	0	12	0	48	1	5	24	19	63.6005	1.32501	0	0	20	0	0	24	0	0	4	0	0	1.42341	-2.72083	-0.548815	0.564374	2.66686	-2.65088	-0.468005	0.655739	2.74439	-2.46699
101720829	2.10862	-230554	-2.24501e+06	-729.087	-8.92876	8.92876	0.03645	96.1993	1008.54	702.793	305.744	621.11	387.426	0	0	3	5	15	0	6	0	90	8	23	48	26	134.722	1.49692	0	0	31	0	0	42	0	0	17	0	0	1.38832	-2.71968	-0.669905	0.723635	2.79486	-2.90968	-0.637443	0.56655	2.63702	-2.52093
10907	0.0147986	-29370.8	-163921	-46.6665	-11.0022	11.0022	3.64982	26.0823	329.706	243.728	85.9775	245.964	83.742	0	0	1	1	0	0	0	0	26	0	0	8	8	23.1528	0.890492	0	0	8	0	0	18	0	0	0	0	0	3.38892	-2.76656	0.0232335	0.0234903	2.69536	-2.63891	0.123	0.123	2.82478	-2.51109
5318619	3.83785	-138432	-1.02981e+06	-310.057	-8.82343	8.82343	-0.58528	60.6074	681.488	438.621	242.866	483.96	197.528	0	0	3	5	8	0	12	0	53	4	12	31	20	78.8355	1.48746	0	0	22	0	0	22	0	0	9	0	0	1.27401	-2.70666	-0.635897	0.682859	2.78156	-2.90979	-0.61705	0.594308	2.57198	-2.50986
442484	0.511351	-34610	-195001	-1.75532	-8.94262	8.94262	0.49001	28.2687	354.899	238.897	116.002	269.357	85.5423	0	0	1	1	0	0	0	0	26	0	0	10	10	24.9922	0.961237	0	0	10	0	0	16	0	0	0	0	0	2.27959	-2.72204	-0.291949	0.345835	2.66275	-2.60593	-0.198035	0.429375	2.78438	-2.46128
9064	2.1285	-93064.6	-582798	-207.321	-8.72387	8.72387	0.1844	40.5471	491.572	308.879	182.693	257.948	233.625	0	0	2	3	6	0	12	0	35	5	11	21	15	52.1088	1.48882	0	0	15	0	0	14	0	0	6	0	0	1.67715	-2.58829	-0.785347	0.808085	2.61691	-2.6104	-0.770302	0.810358	2.65449	-2.35074
6324898	3.51717	-150937	-1.18411e+06	-444.105	-9.07993	9.07993	-0.07634	61.785	673.48	432.174	241.306	343	330.479	0	0	3	5	11	0	12	0	56	8	19	32	20	84.8804	1.51572	0	0	21	0	0	24	0	0	11	0	0	1.43733	-2.70766	-0.755023	0.79076	2.78217	-2.90992	-0.806703	0.637337	2.65856	-2.51037
5316262	4.67223	-118416	-927077	-275.806	-8.76898	8.76898	0.05811	56.817	588.52	439.748	148.771	404.695	183.825	0	0	3	5	7	0	12	0	51	5	12	27	20	73.1645	1.4346	0	0	20	0	0	24	0	0	7	0	0	1.91391	-2.74634	-0.691821	0.702309	2.77206	-2.82404	-0.661866	0.639468	2.74477	-2.51323
73117	2.01862	-117514	-892989	-178.886	-8.72528	8.72528	0.28062	60.8686	670.333	557.67	112.663	631.029	39.304	0	0	3	4	6	0	12	0	54	0	6	28	22	74.9352	1.38769	0	0	22	0	0	26	0	0	6	0	0	1.37236	-2.53181	-0.568445	0.404709	2.8347	-2.54308	-0.51508	0.510822	2.85996	-2.32782
98642852	3.49576	-168886	-1547693	-458.458	-8.70943	8.70943	0.08228	77.253	771.838	605.174	166.664	493.359	278.479	0	0	3	5	11	0	12	0	71	7	18	37	25	103.393	1.45624	0	0	26	0	0	34	0	0	11	0	0	1.57622	-2.76878	-0.685597	0.680061	2.79587	-2.91183	-0.628323	0.574726	2.77738	-2.54081
92812	1.65148	-59955.5	-454904	-59.5869	-10.1417	10.1417	2.70636	44.5386	434.185	318.221	115.964	368.511	65.6739	0	0	1	1	1	0	0	0	42	1	2	16	15	45.6625	1.0872	0	0	15	0	0	26	0	0	1	0	0	1.94144	-2.74268	-0.138902	0.209449	3.0114	-2.72957	-0.165989	0.260829	3.07525	-2.50104
12085452	1.72308	-59969.8	-466527	-78.5659	-10.3072	10.3072	2.75099	44.5386	423.712	321.162	102.549	356.891	66.8204	0	0	1	1	1	0	0	0	42	0	1	16	15	45.6625	1.0872	0	0	15	0	0	26	0	0	1	0	0	2.05097	-2.92274	0.019655	0.0345057	2.96552	-2.8554	0.0548858	0.123	3.02263	-2.67747
181681	1.07045	-121328	-929399	-230.579	-8.66335	8.66335	0.20769	58.577	651.972	519.244	132.728	526.214	125.758	0	0	3	4	7	0	12	0	52	2	9	28	21	74.4936	1.43257	0	0	21	0	0	24	0	0	7	0	0	1.41265	-2.5314	-0.65242	0.560275	2.83494	-2.54298	-0.57403	0.706284	2.86066	-2.32785
21632959	2.01478	-156613	-1.57997e+06	-277.862	-10.2641	10.2641	-1.03491	88.1793	769.252	477.535	291.716	502.175	267.076	0	0	3	5	6	0	0	0	80	0	6	38	25	106.045	1.32557	0	0	31	0	0	42	0	0	7	0	0	1.63199	-2.86275	-0.349976	0.167682	2.92815	-2.83153	-0.239753	0.210983	2.95641	-2.61705
443024	1.4173	-190163	-1.71765e+06	-494.042	-8.6839	8.6839	-0.14634	83.7105	853.703	694.671	159.031	619.737	233.965	0	0	3	5	13	0	12	0	77	5	18	41	27	113.714	1.4768	0	0	28	0	0	36	0	0	13	0	0	1.24253	-2.70635	-0.640777	0.560338	2.83527	-2.90969	-0.602021	0.570294	2.8614	-2.50996
51382654	2.41251	-70932.1	-391305	-208.67	-8.75514	8.75514	0.18143	30.9451	409.352	298.476	110.876	233.527	175.825	0	0	2	3	5	0	6	0	29	4	9	15	10	42.7496	1.47412	0	0	10	0	0	14	0	0	5	0	0	2.51533	-2.53158	-0.670959	0.711737	2.5677	-2.62406	-0.694465	0.591101	2.54958	-2.31233
443178	1.57799	-42005	-234827	-47.7712	-9.60331	9.60331	0.94152	29.0707	361.92	236.468	125.452	279.282	82.6376	1	1	0	0	1	0	0	0	27	1	2	11	10	31.1627	1.15417	0	0	10	0	0	16	0	0	1	0	0	2.41339	-2.6932	-0.207713	0.265046	2.65982	-2.62908	-0.121432	0.272829	2.74663	-2.43329
6321405	1.36639	-42652.5	-263817	-65.4061	-10.4294	10.4294	3.25797	30.4043	336.39	254.783	81.6067	252.654	83.7355	1	1	0	0	1	0	0	0	29	1	2	11	10	32.6035	1.12426	0	0	10	0	0	18	0	0	1	0	0	2.39626	-2.72694	-0.196023	0.235759	2.96218	-2.68866	-0.136404	0.294421	3.03099	-2.48331
11711453	3.08863	-132958	-1.11455e+06	-295.2	-8.56503	8.56503	0.32611	63.8062	655.831	566.607	89.2237	485.725	170.106	0	0	3	5	8	0	12	0	58	4	12	30	22	83.0495	1.43189	0	0	22	0	0	28	0	0	8	0	0	1.98767	-2.74961	-0.660404	0.560079	2.74675	-2.75249	-0.602021	0.578872	2.78207	-2.5064
157139	3.00139	-38401.8	-210352	-31.3584	-10.2489	10.2489	0.93114	25.9771	322.387	154.5	89.3663	246.998	75.3889	1	1	0	0	1	0	0	0	24	0	1	10	8	28.2068	1.17528	0	0	9	0	0	14	0	0	1	0	0	2.1653	-2.94019	-0.180888	0.151038	2.91978	-2.88239	-0.113035	0.203411	2.98453	-2.69128
6999807	1.47411	-37781.1	-186627	-40.4154	-9.14499	9.14499	0.46246	24.6435	341.587	215.569	126.018	273.264	68.3232	1	1	0	0	1	0	6	0	22	1	2	10	9	26.5586	1.20721	0	0	9	0	0	12	0	0	1	0	0	2.30101	-2.44129	-0.602816	0.693708	2.41409	-2.30956	-0.53808	0.554194	2.55519	-2.18778
640199	1.57755	-37779.4	-189057	-38.7333	-9.43142	9.43142	0.49235	24.6435	334.337	211.531	122.807	268.424	65.9132	1	1	0	0	1	0	6	0	22	1	2	10	9	26.5586	1.20721	0	0	9	0	0	12	0	0	1	0	0	2.27502	-2.52631	-0.628219	0.697683	2.49947	-2.38696	-0.53808	0.687915	2.64528	-2.28385
7015153	1.37959	-40711.2	-211403	-13.5937	-9.3881	9.3881	0.46632	26.4035	349.76	203.115	146.645	279.441	70.3187	1	1	0	0	1	0	6	0	23	1	2	11	10	27.8031	1.20883	0	0	10	0	0	12	0	0	1	0	0	2.35535	-2.42281	-0.602777	0.657954	2.3938	-2.28588	-0.496754	0.65695	2.54022	-2.14584
443163	1.73794	-42660.4	-246929	-73.3561	-9.71714	9.71714	1.25707	30.4043	368.467	261.357	107.109	280.548	87.9188	1	1	0	0	1	0	0	0	29	1	2	11	10	32.6035	1.12426	0	0	10	0	0	18	0	0	1	0	0	2.40282	-2.81141	-0.280821	0.362119	2.77338	-2.75502	-0.233735	0.353853	2.8517	-2.56446
442048	1.80113	-83391.2	-698283	-106.514	-9.28592	9.28592	1.14379	56.8078	518.388	356.228	162.16	353.728	164.661	0	0	2	2	2	0	0	0	52	2	4	22	19	60.7776	1.1688	0	0	20	0	0	30	0	0	2	0	0	1.87536	-2.94124	-0.0802547	0.0531917	2.90967	-2.85772	-0.0267439	0.134003	3.00019	-2.68685
84532	2.74801	-41992.7	-246815	-35.3932	-10.0989	10.0989	0.96851	29.0707	338.781	171.573	91.5044	252.391	86.3902	1	1	0	0	1	0	0	0	27	0	1	11	9	31.1627	1.15417	0	0	10	0	0	16	0	0	1	0	0	2.17403	-2.96526	-0.158609	0.139333	2.93598	-2.90713	-0.0823416	0.197841	2.99971	-2.71409
12988	1.75368	-25336.6	-100022	-53.6249	-9.93421	9.93421	0.99287	16.2699	265.987	172.108	93.8797	198.578	67.4088	1	1	0	0	1	0	0	0	16	1	2	6	5	19.1711	1.19819	0	0	5	0	0	10	0	0	1	0	0	2.69252	-2.47259	-0.0184659	0.05601	2.43166	-2.4339	0.123	0.138408	2.52105	-2.21863
12257	1.62868	-29146.2	-105426	-100.993	-11.3323	11.3323	1.19099	13.9783	260.423	184.023	76.3998	146.051	114.372	1	1	0	0	1	0	0	0	14	0	1	6	3	19.303	1.37878	0	0	4	0	0	8	0	0	2	0	0	2.66067	-2.49424	-0.141191	0.0254575	2.47922	-2.48949	-0.0432199	0.123	2.50465	-2.26773
170833	1.48696	-42660.8	-248743	-73.7592	-9.85511	9.85511	1.03556	30.4043	363.655	257.108	106.547	280.575	83.0803	1	1	0	0	1	0	0	0	29	1	2	11	10	32.6035	1.12426	0	0	10	0	0	18	0	0	1	0	0	2.4449	-2.81168	-0.304984	0.384641	2.77277	-2.75241	-0.256587	0.36139	2.85316	-2.56415
44163790	2.80201	-42008.9	-238634	-51.5906	-9.64933	9.64933	0.9511	29.0707	358.934	239.946	118.988	275.416	83.5177	1	1	0	0	1	0	0	0	27	0	1	11	9	31.1627	1.15417	0	0	10	0	0	16	0	0	1	0	0	2.45565	-2.74459	-0.181753	0.16581	2.7319	-2.67297	-0.0695858	0.215001	2.814	-2.49658
494311	1.965	-56590.3	-355257	-110.423	-9.70994	9.70994	1.23098	36.0599	436.569	294.697	141.872	353.871	82.6982	1	0	0	1	1	0	0	0	34	0	1	14	11	41.5156	1.22105	0	0	12	0	0	20	0	0	2	0	0	2.54782	-2.81059	-0.183836	0.0534413	2.77954	-2.75043	-0.0632304	0.135417	2.85699	-2.56512
5281654	1.36901	-102742	-649101	-208.619	-8.65986	8.65986	-1.01378	41.7755	515.816	335.616	180.2	322.03	193.786	0	0	3	4	6	0	12	0	35	4	10	23	15	52.8539	1.51011	0	0	16	0	0	12	0	0	7	0	0	1.7404	-2.3005	-0.801328	0.788242	2.34867	-2.25316	-0.746658	0.797855	2.48968	-1.99974
44566967	2.3766	-156967	-1.20234e+06	-297.913	-8.60417	8.60417	-1.0334	67.1159	764.773	424.676	340.097	418.818	345.955	0	0	4	6	8	0	18	0	56	7	15	36	24	83.3426	1.48826	0	0	26	0	0	20	0	0	10	0	0	1.29842	-2.43265	-0.761306	0.805317	2.51947	-2.55537	-0.68784	0.825223	2.54133	-2.20802
14058036	3.41647	-85447.5	-558322	-114.609	-8.66812	8.66812	0.20686	45.1303	536.366	396.993	139.373	469.807	66.5587	0	0	2	3	4	0	12	0	39	1	5	21	17	53.5852	1.37398	0	0	17	0	0	18	0	0	4	0	0	1.55281	-2.59618	-0.576364	0.518368	2.59082	-2.57343	-0.518619	0.633715	2.65996	-2.33939
3084995	1.86605	-189141	-1.74126e+06	-556.297	-9.18375	9.18375	-0.97792	75.6582	741.094	469.488	271.606	350.405	390.689	0	0	3	5	13	0	12	0	68	10	23	40	25	103.827	1.52687	0	0	26	0	0	28	0	0	14	0	0	1.50446	-2.71816	-0.698875	0.747792	2.7823	-2.87179	-0.782503	0.573516	2.70544	-2.51091
14038848	1.52351	-59310.4	-434686	-49.0289	-8.93507	8.93507	1.2354	43.205	435.297	321.426	113.871	384.941	50.3553	0	0	1	1	1	0	0	0	40	1	2	16	15	44.2347	1.10587	0	0	15	0	0	24	0	0	1	0	0	1.95365	-2.62774	0.0138287	0.0869122	2.97545	-2.64033	-0.0546727	0.123	3.03996	-2.39075
623940	1.27865	-79061.9	-516094	-10.489	-8.99373	8.99373	-1.70521	42.0875	473.227	237.406	225.17	392.924	80.3032	0	0	1	1	2	0	15	0	33	0	2	21	14	43.6319	1.32218	0	0	18	0	0	12	0	0	3	0	0	1.65498	-2.30985	-0.542003	0.541467	2.40313	-2.25053	-0.39652	0.648436	2.46382	-1.99973
44425166	5.15161	-79061.5	-518278	-10.1268	-8.74904	8.74904	-1.73594	42.0875	473.403	236.888	225.444	391.456	81.9474	0	0	1	1	2	0	15	0	33	0	2	21	14	43.6319	1.32218	0	0	18	0	0	12	0	0	3	0	0	1.68213	-2.30967	-0.543751	0.555001	2.40386	-2.25186	-0.390936	0.671509	2.49805	-1.99641
184102	2.91528	-91340.5	-656081	-93.6887	-9.55513	9.55513	-1.368	48.6503	511.466	320.615	190.851	375.898	135.568	0	0	1	1	3	0	11	0	41	1	4	23	15	55.8904	1.36318	0	0	19	0	0	18	0	0	4	0	0	1.65903	-2.73715	-0.500356	0.442165	2.70912	-2.69678	-0.348422	0.536825	2.77506	-2.48057
5351212	3.83025	-179321	-2.04892e+06	-74.3734	-8.41299	8.41299	0.1422	101.897	832.805	690.962	141.842	812.866	19.939	0	0	3	4	6	0	24	0	88	0	6	46	38	125.022	1.4207	0	0	38	0	0	42	0	2	6	0	0	1.24284	-2.70759	-0.589888	0.413661	2.63653	-2.70775	-0.520408	0.532554	2.7083	-2.422
5318679	5.90372	-94691.1	-593693	-136.455	-8.6863	8.6863	-1.29134	39.6399	482.986	289.1	188.276	316.774	166.212	0	0	2	2	4	0	15	0	32	2	6	22	13	47.2709	1.47722	0	0	16	0	0	10	0	0	6	0	0	1.6188	-2.27676	-0.78881	0.707077	2.36105	-2.25381	-0.690995	0.78706	2.5347	-1.98988
15516846	3.91993	-110946	-848118	-67.8612	-8.74787	8.74787	-0.66754	63.211	683.228	418.013	265.215	561.968	121.261	0	0	2	2	3	0	12	0	53	1	4	29	24	69.4443	1.31027	0	0	25	0	0	24	0	0	4	0	0	1.33984	-2.56561	-0.582608	0.580571	2.54539	-2.55774	-0.464952	0.664514	2.59658	-2.31001
11552	2.76828	-25341.8	-99576.5	-58.8718	-10.4325	10.4325	0.91262	16.2699	265.361	183.849	81.5116	173.793	91.5675	1	1	0	0	1	0	0	0	16	0	1	6	4	19.1711	1.19819	0	0	5	0	0	10	0	0	1	0	0	2.66067	-2.59462	-0.157092	0.0341235	2.56016	-2.50097	-0.0620753	0.123	2.6601	-2.35338
12127	3.46455	-48313	-216691	-90.9576	-9.11092	9.11092	-0.48895	21.8203	329.957	222.63	107.327	217.67	112.286	1	1	0	0	3	0	6	0	19	1	4	11	7	27.9557	1.47135	0	0	8	0	0	8	0	0	3	0	0	2.38636	-2.25243	-0.592449	0.587627	2.22567	-2.2445	-0.520253	0.66647	2.40799	-1.97068
22015	2.9249	-37133.9	-176403	-22.7901	-9.41118	9.41118	-0.38016	23.3099	333.872	196.522	137.35	273.197	60.6743	1	1	0	0	1	0	6	0	20	0	1	10	8	24.69	1.2345	0	0	9	0	0	10	0	0	1	0	0	2.43063	-2.32925	-0.288556	0.262249	2.29098	-2.2017	-0.11409	0.360941	2.4244	-2.03434
6274	2.33726	-49665.5	-234299	-49.5451	-9.08195	9.08195	0.70992	21.4651	329.398	244.636	84.7625	148.647	180.751	0	0	2	2	5	0	5	0	20	5	10	11	4	35.6446	1.78223	0	0	6	0	0	9	0	3	2	0	0	2.20037	-2.46285	-0.621043	0.668525	2.51235	-2.73304	-0.582696	0.650921	2.37945	-2.22379
10430	1.93861	-32752.2	-130781	-120.195	-11.4026	11.4026	1.02719	17.0719	279.576	181.347	98.2283	148.514	131.061	1	1	0	0	2	0	0	0	17	2	4	7	4	22.6579	1.33282	0	0	5	0	0	10	0	0	2	0	0	2.99538	-2.58954	-0.330279	0.307281	2.57478	-2.51262	-0.263195	0.302599	2.66015	-2.35605
1549044	0.662768	-47445.2	-238153	-28.431	-8.69188	8.69188	-0.03809	25.8719	359.549	227.197	132.352	286.811	72.7379	1	1	0	0	2	0	6	0	22	0	2	12	9	29.6689	1.34859	0	0	10	0	0	10	0	0	2	0	0	1.86289	-2.24925	-0.648581	0.638351	2.34466	-2.29887	-0.545796	0.756181	2.48346	-1.95225
442915	6.19147	-85430.7	-594264	-24.0638	-8.19629	8.19629	-0.48248	46.5215	539.567	395.649	143.918	502.024	37.5435	0	0	1	1	3	0	12	0	39	0	3	22	17	56.8303	1.45719	0	0	18	0	0	17	0	1	3	0	0	1.80581	-2.45168	-0.597548	0.594486	2.41795	-2.4611	-0.513531	0.69278	2.49193	-2.1173
5318869	3.5952	-98927.4	-645938	-156.126	-8.91216	8.91216	-0.84356	44.0671	544.464	376.952	167.512	428.602	115.862	0	0	2	2	5	0	12	0	37	2	7	23	16	54.4502	1.47163	0	0	17	0	0	14	0	0	6	0	0	1.76357	-2.32323	-0.641825	0.704019	2.36533	-2.28884	-0.550116	0.805915	2.48876	-2.0309
72323	4.37647	-99548.2	-721976	66.0368	-11.3011	11.3011	-4.7978	52.8439	594.312	475.204	104.687	523.947	70.3653	0	0	3	3	4	0	16	1	45	1	5	25	20	66.2563	1.47236	0	0	20	0	0	20	0	1	4	0	0	1.5047	-2.4551	-0.573039	0.520192	2.54853	-2.59501	-0.535753	0.618475	2.57941	-2.25862
10149	3.17535	-93042	-597534	-161.986	-9.32219	9.32219	-1.69343	40.5471	481.116	321.134	159.981	326.501	154.615	0	0	1	2	6	0	6	0	35	2	8	21	12	52.1088	1.48882	0	0	15	0	0	14	0	0	6	0	0	2.30376	-2.39395	-0.524645	0.408653	2.45392	-2.38282	-0.384586	0.387783	2.52703	-2.12702
5318702	1.26397	-59934.7	-310517	-147.06	-9.5108	9.5108	0.49649	27.0495	361.197	223.242	137.955	211.263	149.934	1	1	0	0	3	0	5	0	25	3	6	13	7	36.5475	1.4619	0	0	9	0	0	12	0	0	4	0	0	2.09994	-2.59172	-0.691934	0.741508	2.72124	-2.60157	-0.704291	0.582007	2.75162	-2.36896
15515703	2.71619	-133425	-1.43213e+06	-204.276	-9.41944	9.41944	1.08083	88.0141	702.217	508.978	193.239	540.805	161.411	0	0	3	3	4	0	0	0	82	2	6	34	29	98.0343	1.19554	0	0	30	0	0	48	0	0	4	0	0	1.38923	-3.02782	-0.158628	0.0885577	3.0632	-2.96727	-0.0636919	0.137816	3.09783	-2.77635
5318734	1.58053	-59979.1	-448619	-87.8461	-9.02391	9.02391	1.07662	44.5386	436.594	307.036	129.559	374.324	62.2707	0	0	1	1	1	0	0	0	42	1	2	16	15	45.6625	1.0872	0	0	15	0	0	26	0	0	1	0	0	2.18017	-2.92187	0.0197756	0.0503759	2.88314	-2.85493	0.0298522	0.123	2.9701	-2.67025
101239336	3.13955	-124744	-1.26543e+06	-131.877	-10.1319	10.1319	-0.17307	84.5449	692.222	458.914	233.308	516.527	175.695	0	0	2	2	2	0	0	0	77	0	2	33	28	90.366	1.17358	0	0	30	0	0	44	0	0	3	0	0	1.27688	-2.94301	-0.254697	0.194434	3.09097	-2.86761	-0.168893	0.273478	3.17408	-2.68823
153922	9.30073	-138859	-1398564	-178.844	-10.0112	10.0112	-0.26032	84.8153	710.642	468.917	241.725	494.041	216.601	0	0	2	2	3	0	0	0	77	1	4	35	28	97.2489	1.26297	0	0	30	0	0	42	0	0	5	0	0	1.30996	-2.92588	-0.399892	0.343566	3.07942	-2.87981	-0.337531	0.400847	3.14328	-2.67581
16079966	2.6824	-171119	-1.68579e+06	-364.596	-8.7	8.7	-0.07034	77.6794	755.013	594.245	160.768	596.093	158.921	0	0	3	4	9	0	12	0	70	1	10	38	24	102.614	1.46592	0	0	27	0	0	32	0	0	11	0	0	1.94506	-2.71463	-0.398941	0.294753	2.75529	-2.71348	-0.389516	0.401954	2.79412	-2.49202
101938317	4.28576	-182251	-1.86233e+06	-298.155	-8.86504	8.86504	-0.72706	83.3858	770.642	524.119	246.523	594.134	176.508	0	0	3	5	9	0	12	0	72	1	10	42	27	105.394	1.46381	0	0	31	0	0	30	0	0	11	0	0	1.49782	-2.73003	-0.534098	0.508765	2.79958	-2.79427	-0.425819	0.605176	2.781	-2.50704
101938318	4.35608	-187111	-2.00477e+06	-312.255	-8.77538	8.77538	-0.67618	89.1465	784.646	551.768	232.879	598.885	185.761	0	0	3	5	9	0	6	0	79	1	10	43	28	113.828	1.44086	0	0	32	0	0	36	0	0	11	0	0	1.70707	-2.72978	-0.396222	0.251273	2.79955	-2.79378	-0.386675	0.33975	2.78116	-2.50675
44445503	3.45129	-182246	-1.91233e+06	-293.556	-9.07433	9.07433	-0.71849	83.3858	702.708	477.652	225.056	520.009	182.699	0	0	3	5	9	0	12	0	72	1	10	42	27	105.394	1.46381	0	0	31	0	0	30	0	0	11	0	0	1.51021	-2.73191	-0.521796	0.508025	2.79675	-2.79084	-0.425851	0.605029	2.78591	-2.50825
44445504	3.31852	-176989	-1.83567e+06	-320.692	-9.04986	9.04986	-0.73669	81.1994	703.851	486.068	217.783	513.844	190.007	0	0	3	5	9	0	6	0	72	1	10	40	25	105.299	1.46249	0	0	29	0	0	32	0	0	11	0	0	1.72599	-2.7321	-0.428567	0.268886	2.79682	-2.79052	-0.395797	0.350878	2.78627	-2.50835
101625125	3.14851	-179921	-1.86029e+06	-293.889	-9.04174	9.04174	-0.72796	82.9594	758.464	521.021	237.443	559.486	198.978	0	0	3	5	9	0	6	0	73	1	10	41	26	106.597	1.46023	0	0	30	0	0	32	0	0	11	0	0	1.70914	-2.73113	-0.527202	0.473279	2.79628	-2.78993	-0.435374	0.556354	2.7856	-2.50758
174277	1.46866	-121088	-1.05666e+06	-156.474	-8.63834	8.63834	-0.11511	63.9622	616.023	515.977	100.045	512.156	103.867	0	0	3	4	6	0	12	0	57	0	6	29	22	78.3171	1.37398	0	0	23	0	0	28	0	0	6	0	0	1.75445	-2.72751	-0.434043	0.317554	2.67883	-2.65567	-0.399815	0.427753	2.76781	-2.4721
122159	3.65491	-106502	-830487	-103.078	-8.80679	8.80679	-0.59824	56.973	606.335	445.26	161.075	488.09	118.246	0	0	3	4	5	0	6	0	50	0	5	26	20	68.3054	1.36611	0	0	21	0	0	24	0	0	5	0	0	1.7606	-2.59277	-0.566033	0.479969	2.742	-2.5985	-0.490032	0.543823	2.77155	-2.36551
171064	1.88128	-142414	-1.30873e+06	-250.746	-8.59435	8.59435	-0.0056	70.4198	686.304	565.446	120.858	581.771	104.533	0	0	3	4	7	0	12	0	63	0	7	33	23	89.2655	1.41691	0	0	25	0	0	30	0	0	8	0	0	1.81993	-2.72287	-0.43067	0.316715	2.70396	-2.64462	-0.39706	0.425362	2.79849	-2.4783
5281666	1.07543	-95349.4	-592026	-164.918	-8.68207	8.68207	-0.95004	40.9735	501.617	318.747	182.87	344.752	156.865	0	0	2	2	5	0	12	0	34	3	8	22	15	50.4444	1.48366	0	0	16	0	0	12	0	0	6	0	0	1.69488	-2.29848	-0.64178	0.704059	2.34524	-2.25265	-0.551044	0.805915	2.48077	-1.99366
5486199	6.4829	-192714	-1.73185e+06	-540.102	-9.12815	9.12815	-0.95885	78.7518	807.881	509.418	298.464	414.115	393.767	0	0	3	5	13	0	12	0	71	8	21	41	24	107.74	1.51747	0	0	27	0	0	30	0	0	14	0	0	1.32993	-2.70965	-0.730842	0.765307	2.77387	-2.89255	-0.763625	0.56885	2.60457	-2.5083
5280863	3.35201	-91764.2	-549974	-166.538	-9.09249	9.09249	-0.68799	37.8799	475.396	260.27	215.126	271.233	204.163	0	0	2	3	5	0	12	0	31	4	9	21	14	46.2477	1.49186	0	0	15	0	0	10	0	0	6	0	0	1.7306	-2.28645	-0.888878	0.859419	2.34406	-2.2172	-0.84549	0.827719	2.48022	-1.97731
596894	3.18658	-62234.3	-322124	-119.449	-8.94597	8.94597	-0.31379	27.4759	376.754	240.558	136.196	225.763	150.992	0	0	1	1	4	0	6	0	24	1	5	14	8	35.6005	1.48336	0	0	10	0	0	10	0	0	4	0	0	2.00818	-2.3761	-0.503362	0.503729	2.42541	-2.31304	-0.469439	0.593128	2.52991	-2.14211
480863	2.86993	-123876	-1.04495e+06	-173.067	-8.69305	8.69305	0.18105	71.1074	719.339	512.393	206.945	607.58	111.759	0	0	3	4	5	0	12	0	63	2	7	31	26	82.7476	1.31345	0	0	26	0	0	32	0	0	5	0	0	1.43973	-2.68974	-0.35428	0.377862	2.67342	-2.67154	-0.28998	0.368486	2.73569	-2.4436
101999902	3.18906	-133775	-1.06903e+06	-220.22	-8.73839	8.73839	-0.44179	66.9506	714.753	456.637	258.116	476.67	238.083	0	0	4	6	6	0	12	0	58	4	10	32	24	81.8036	1.41041	0	0	25	0	0	26	0	0	7	0	0	1.45597	-2.65507	-0.53824	0.635366	2.6346	-2.64048	-0.493495	0.547375	2.67976	-2.41747
15380912	4.05428	-101038	-700239	-115.33	-8.6481	8.6481	-1.12389	49.8787	563.379	329.19	234.189	382.902	180.477	0	0	3	3	4	0	12	0	41	2	6	25	19	57.6114	1.40516	0	0	20	0	0	16	0	0	5	0	0	1.44685	-2.5652	-0.746999	0.774764	2.54803	-2.55762	-0.658345	0.808244	2.60837	-2.31029
10046166	3.57713	-112901	-930802	-133.818	-8.68732	8.68732	0.08853	67.2118	700.176	465.594	234.583	590.432	109.744	0	0	3	4	4	0	12	0	59	3	7	29	25	75.7728	1.28429	0	0	25	0	0	30	0	0	4	0	0	1.60957	-2.60292	-0.443747	0.531587	2.5977	-2.57677	-0.393853	0.473167	2.67348	-2.34409
8433	0.01772	-62848.2	-370535	-16.7182	-9.91686	9.91686	-0.5482	36.0055	439.134	222.785	216.348	387.739	51.3953	0	0	1	2	2	0	12	0	29	0	2	17	13	37.2585	1.28478	0	0	15	0	0	12	0	0	2	0	0	1.74998	-2.28163	-0.647962	0.690362	2.39033	-2.31836	-0.53808	0.785526	2.37694	-2.01145
5460024	2.01955	-65906.1	-314672	-291.381	-10.4995	10.4995	0.1031	23.3735	360.527	251.3	109.227	130.399	230.128	0	0	2	4	6	0	0	0	24	5	11	12	5	36	1.5	0	0	6	0	0	12	0	0	6	0	0	3.99745	-2.58045	-0.674074	0.73959	2.66552	-2.79913	-0.82793	0.537831	2.43433	-2.37981
12311348	3.50538	-131761	-994643	-444.149	-10.0404	10.0404	-0.25462	53.943	617.033	430.883	186.15	349.357	267.675	0	0	3	5	9	0	0	0	51	4	13	27	13	76.5484	1.50095	0	0	17	0	0	24	0	0	10	0	0	1.74767	-2.72734	-0.544743	0.575367	2.83971	-2.91199	-0.58752	0.505145	2.80594	-2.5275
11968402	3.28514	-131760	-996972	-443.781	-10.0307	10.0307	-0.23519	53.943	617.221	432.484	184.737	350.248	266.972	0	0	3	5	9	0	0	0	51	4	13	27	13	76.5484	1.50095	0	0	17	0	0	24	0	0	10	0	0	1.74767	-2.72734	-0.544743	0.575367	2.83971	-2.91199	-0.58752	0.505145	2.80594	-2.5275
12304884	3.25404	-139148	-1.09135e+06	-482.372	-10.042	10.042	-0.22867	54.745	579.847	404.452	175.395	333.978	245.869	0	0	3	5	9	0	0	0	52	4	13	28	13	78.8431	1.51621	0	0	17	0	0	24	0	0	11	0	0	1.76424	-2.75536	-0.529784	0.614137	2.81766	-2.91499	-0.575535	0.56073	2.74757	-2.54934
3840	5.79048	-49151.3	-200999	-123.975	-9.40115	9.40115	-0.27668	17.7688	302.642	172.48	130.161	141.871	160.771	1	1	0	0	3	0	0	0	16	2	5	10	5	24.9805	1.56128	0	0	6	0	0	6	0	0	4	0	0	2.3733	-2.30104	-0.684083	0.722097	2.33348	-2.3501	-0.693034	0.598043	2.30247	-2.04799
16406745	3.5356	-121045	-1.2275e+06	-208.232	-9.07079	9.07079	2.73933	81.0317	674.93	538.98	135.951	510.181	164.75	0	0	3	3	4	0	0	0	76	3	7	31	27	94.5722	1.24437	0	0	27	0	0	45	0	1	3	0	0	1.31743	-2.96728	-0.480921	0.571213	3.01564	-2.97539	-0.491099	0.540942	3.04468	-2.70983
101316983	2.02799	-113006	-1.10585e+06	-147.722	-9.01729	9.01729	1.08481	78.8961	675.772	545.218	130.555	536.151	139.622	0	0	2	2	3	0	0	0	73	2	5	30	27	88.1458	1.20748	0	0	27	0	0	43	0	1	2	0	0	1.27915	-2.96642	-0.48191	0.553973	2.93843	-2.96288	-0.449087	0.518835	2.9997	-2.70271
101306751	5.58929	-119712	-1.177e+06	-134.418	-10.1583	10.1583	0.70747	78.3645	653.24	482.479	170.761	480.691	172.549	0	0	3	3	4	0	0	0	72	1	5	31	24	91.4381	1.26997	0	0	27	0	0	41	0	1	3	0	0	1.23372	-2.96873	-0.476685	0.427157	2.98314	-2.91504	-0.431992	0.437345	3.0557	-2.71867
102506430	2.58164	-159774	-1.56597e+06	-306.602	-8.83435	8.83435	-0.58898	84.5541	745.152	480.395	264.757	454.733	290.419	0	0	4	6	8	0	12	0	76	6	14	38	29	104.215	1.37124	0	0	30	0	0	38	0	0	8	0	0	1.93338	-2.65834	-0.457066	0.593163	2.64413	-2.64173	-0.447635	0.483257	2.711	-2.41904
5481237	7.63459	-133767	-1.13548e+06	-211.802	-8.83259	8.83259	-0.69582	66.9506	650.389	376.401	273.988	414.384	236.005	0	0	4	6	6	0	12	0	58	5	11	32	24	81.8036	1.41041	0	0	25	0	0	26	0	0	7	0	0	1.82609	-2.61093	-0.664063	0.733807	2.57563	-2.51281	-0.551247	0.800768	2.68711	-2.34451
6971044	11.4805	-67969.4	-383083	-55.5245	-8.9302	8.9302	-0.61959	31.9675	406.722	236.759	167.464	187.882	218.84	1	0	0	1	1	2	9	1	28	2	3	16	10	46.7778	1.67063	0	0	11	0	0	12	0	2	3	0	0	1.92156	-2.51603	-0.596075	0.608836	2.5527	-3.31011	-0.618321	0.689069	2.45602	-2.32122
5312797	1.90506	-58114.8	-307514	-199.877	-11.129	11.129	0.81069	33.3419	463.858	337.916	125.942	304.913	158.945	1	0	0	1	3	0	0	0	33	3	6	13	9	42.0523	1.27431	0	0	10	0	0	20	0	0	3	0	0	3.07226	-2.70396	-0.49858	0.509613	2.65493	-2.59932	-0.491089	0.419472	2.80313	-2.45623
3362	2.80745	-59313	-295473	-155.164	-9.41222	9.41222	-0.38703	25.7159	361.784	227.389	134.395	197.405	164.379	0	0	1	1	4	0	6	0	23	3	7	13	8	34.2933	1.49101	0	0	9	0	0	10	0	0	4	0	0	2.64315	-2.37725	-0.741822	0.73003	2.4159	-2.30994	-0.65515	0.676612	2.51561	-2.14319
448374	2.36791	-87051.8	-537440	-89.0738	-8.97856	8.97856	-0.36379	34.9763	435.231	325.096	110.135	169.12	266.112	0	0	2	3	7	0	9	0	32	4	11	19	5	59.0654	1.84579	0	0	10	0	0	13	0	5	4	0	0	1.73357	-2.51089	-0.686715	0.757092	2.76997	-2.71034	-0.713186	0.567167	2.63703	-2.31986
82229	2.64122	-42006.1	-247858	-48.83	-9.90496	9.90496	1.07384	29.0707	339.957	231.967	107.99	257.935	82.0221	1	1	0	0	1	0	0	0	27	0	1	11	9	31.1627	1.15417	0	0	10	0	0	16	0	0	1	0	0	2.34954	-2.70163	-0.0377672	0.027559	2.92435	-2.65639	0.0276868	0.123	2.98616	-2.45785
246983	1.79773	-111908	-1.19237e+06	-104.703	-8.98835	8.98835	1.14247	86.9416	705.989	507.68	198.309	575.058	130.931	0	0	2	3	1	0	0	0	81	1	2	31	30	84.1283	1.03862	0	0	30	0	0	50	0	0	1	0	0	1.55666	-2.94561	-0.00470057	0.0310365	2.94311	-2.8719	0.0941261	0.127939	3.04543	-2.6869
15560069	1.54052	-59315	-393479	-50.823	-9.2793	9.2793	0.83671	43.205	493.858	340.839	153.018	379.522	114.336	0	0	1	2	1	0	0	0	40	1	2	16	15	44.2347	1.10587	0	0	15	0	0	24	0	0	1	0	0	2.12803	-2.70792	-0.0100222	0.0603785	2.65127	-2.56508	0.123	0.136758	2.79657	-2.43745
440560	1.60348	-112561	-1208631	-127.159	-8.9357	8.9357	1.21111	88.2752	711.995	536.134	175.86	556.895	155.099	0	0	2	3	1	0	0	0	83	1	2	31	30	85.4987	1.0301	0	0	30	0	0	52	0	0	1	0	0	1.5565	-2.9458	0.00810446	0.0310393	2.94352	-2.87195	0.0901318	0.123	3.04615	-2.68705
332427	3.5947	-111005	-807919	-213.671	-8.76513	8.76513	0.1921	56.015	622.767	476.893	145.874	483.507	139.26	0	0	2	3	6	0	12	0	50	3	9	26	20	70.2054	1.40411	0	0	20	0	0	24	0	0	6	0	0	1.57422	-2.6342	-0.652711	0.630542	2.77295	-2.65631	-0.574421	0.700083	2.78803	-2.41071
5282154	1.68021	-110135	-703968	-252.086	-8.74841	8.74841	-1.03953	42.5775	517.845	339.149	178.696	286.08	231.765	0	0	3	4	7	0	12	0	36	5	12	24	15	55.0978	1.53049	0	0	16	0	0	12	0	0	8	0	0	1.76983	-2.30062	-0.855476	0.829309	2.35204	-2.25206	-0.805847	0.808471	2.50672	-2.00264
3893	1.86143	-57910.2	-324809	-170.669	-11.1283	11.1283	1.02767	38.727	514.564	392.915	121.649	389.67	124.894	0	0	1	2	2	0	0	0	38	2	4	14	11	44.3626	1.16744	0	0	12	0	0	24	0	0	2	0	0	2.85453	-2.72295	-0.336245	0.310473	2.65827	-2.55442	-0.276689	0.303152	2.82718	-2.4708
93009	1.88095	-56583.2	-368893	-103.303	-10.5616	10.5616	1.18546	36.0599	408.388	282.19	126.198	325.212	83.1764	1	1	0	0	1	0	0	0	34	0	1	14	11	41.5156	1.22105	0	0	12	0	0	20	0	0	2	0	0	2.18833	-2.72632	-0.17538	0.0330231	2.96603	-2.68736	-0.0610772	0.123	3.03342	-2.48493
196854	4.33027	-90757.2	-786781	-123.517	-9.42276	9.42276	0.98993	57.6098	509.681	333.307	176.373	391.101	118.58	0	0	2	2	3	0	0	0	53	0	3	23	19	65.1796	1.2298	0	0	20	0	0	30	0	0	3	0	0	1.76685	-2.94775	-0.189792	0.193389	2.9639	-2.91044	-0.130944	0.225993	3.0042	-2.70181
681	2.47524	-46675.7	-222651	-77.3183	-8.8202	8.8202	0.20844	24.1187	345.668	232.595	113.073	190.384	155.284	1	1	0	0	3	0	6	0	22	3	6	11	8	34.0537	1.5479	0	0	8	0	0	11	0	1	2	0	0	2.31013	-2.48125	-0.75646	0.800085	2.41725	-2.66584	-0.688417	0.820111	2.46684	-2.20784
46227138	3.05561	-118467	-878236	-413.972	-9.26336	9.26336	1.19704	49.621	550.266	396.368	153.898	277.015	273.251	0	0	3	5	9	0	0	0	48	6	15	24	13	70.9064	1.47722	0	0	15	0	0	24	0	0	9	0	0	1.74381	-2.72955	-0.649543	0.731722	2.87923	-2.91298	-0.677986	0.568039	2.8222	-2.52897
44258368	5.59736	-153222	-1.20437e+06	-401.035	-9.1668	9.1668	-1.11494	62.2114	685.485	450.471	235.014	375.794	309.691	0	0	3	5	10	0	12	0	55	7	17	33	21	83.706	1.52193	0	0	22	0	0	22	0	0	11	0	0	1.51647	-2.71613	-0.750446	0.769443	2.77979	-2.87166	-0.735341	0.581338	2.6774	-2.50963
7045798	10.5097	-41394.8	-197742	-80.4871	-9.15594	9.15594	0.24818	21.9323	312.423	212.388	100.035	180.418	132.005	1	1	0	0	0	2	0	1	22	0	0	9	5	32.492	1.47691	0	0	6	0	0	13	0	1	2	0	0	3.39809	-2.66761	-0.54136	0.345448	2.65561	-3.30786	-0.396512	0.2142	2.68308	-2.44734
70698035	6.57695	-109284	-937156	-102.773	-9.26305	9.26305	-0.93689	64.1182	634.833	453.93	180.903	484.25	150.583	0	0	2	3	2	0	0	0	56	0	2	28	22	72.5668	1.29584	0	0	24	0	0	28	0	0	4	0	0	1.49484	-2.86863	-0.543091	0.555893	2.89084	-2.79885	-0.456734	0.60139	2.95754	-2.62129
6971033	12.048	-64383.6	-327631	-130.185	-9.1584	9.1584	-0.48351	27.4827	374.463	217.524	156.938	155.898	218.565	1	0	0	1	2	2	6	1	25	2	4	14	8	41.5133	1.66053	0	0	9	0	0	11	0	1	4	0	0	2.34595	-2.52443	-0.593567	0.59254	2.54961	-3.31017	-0.687659	0.48774	2.46334	-2.32506
15840593	2.12811	-98515.7	-751895	-95.3122	-8.71959	8.71959	0.20627	54.8374	577.883	414.014	163.869	504.825	73.0578	0	0	3	3	4	0	12	0	47	1	5	25	21	62.7195	1.33446	0	0	21	0	0	22	0	0	4	0	0	1.46709	-2.56249	-0.534377	0.556261	2.66144	-2.53869	-0.464171	0.681966	2.75337	-2.32031
636883	1.43149	-101027	-695933	-104.304	-8.77287	8.77287	-0.63476	49.8787	562.894	318.037	244.858	404.771	158.123	0	0	3	3	4	0	12	0	41	2	6	25	19	57.6114	1.40516	0	0	20	0	0	16	0	0	5	0	0	1.46621	-2.45199	-0.634254	0.723627	2.56156	-2.48804	-0.547621	0.783386	2.61748	-2.20407
5318998	2.56601	-98502	-711316	-81.5733	-8.88642	8.88642	-0.70694	54.8374	611.278	380.714	230.564	425.913	185.366	0	0	3	4	4	0	12	0	47	2	6	25	20	62.7195	1.33446	0	0	21	0	0	22	0	0	4	0	0	1.91801	-2.57208	-0.618623	0.653906	2.53704	-2.48009	-0.512717	0.718498	2.64533	-2.30392
5318999	2.16563	-88601.6	-535360	-136.265	-8.92853	8.92853	-0.83892	41.5051	512.591	299.58	213.012	343.467	169.124	0	0	1	2	5	0	12	0	35	3	8	21	15	50.6123	1.44607	0	0	16	0	0	14	0	0	5	0	0	1.79313	-2.27581	-0.709877	0.759674	2.26234	-2.24639	-0.620398	0.808058	2.48378	-1.98293
9840805	2.17724	-98516.6	-690998	-96.1844	-8.88215	8.88215	-0.69173	54.8374	626.135	378.189	247.946	509.656	116.479	0	0	3	4	4	0	12	0	47	2	6	25	20	62.7195	1.33446	0	0	21	0	0	22	0	0	4	0	0	1.8506	-2.42419	-0.617195	0.654955	2.38044	-2.30589	-0.508125	0.742414	2.53917	-2.13923
49856081	3.73045	-105898	-762250	-128.891	-8.72737	8.72737	-0.73139	55.6394	637.096	399.01	238.086	419.302	217.794	0	0	3	4	5	0	12	0	48	3	8	26	20	66.1224	1.37755	0	0	21	0	0	22	0	0	5	0	0	1.95451	-2.57208	-0.635992	0.643818	2.53705	-2.48009	-0.540779	0.690834	2.64534	-2.30392
10473311	2.30669	-105910	-744613	-140.483	-8.9106	8.9106	-0.79423	55.6394	643.406	407.593	235.813	473.405	170.001	0	0	3	4	5	0	12	0	48	3	8	26	20	66.1224	1.37755	0	0	21	0	0	22	0	0	5	0	0	1.82391	-2.41904	-0.626186	0.63635	2.36818	-2.28271	-0.518039	0.687707	2.51689	-2.13404
503731	3.73838	-102306	-719507	-122.558	-8.0741	8.0741	-0.51928	52.5459	599.5	388.77	206.246	473.857	125.644	0	0	3	4	4	0	15	0	45	3	7	25	18	62.6466	1.39215	0	0	20	0	0	20	0	0	5	0	0	1.67086	-2.41859	-0.566915	0.672273	2.3829	-2.2982	-0.450223	0.742784	2.5511	-2.13618
5319000	1.48253	-94291.7	-638985	-87.9162	-9.09342	9.09342	-0.73923	50.4103	573.607	329.661	243.946	455.459	118.148	0	0	2	2	3	0	12	0	42	2	5	24	19	56.9801	1.35667	0	0	20	0	0	18	0	0	4	0	0	1.57486	-2.42087	-0.67846	0.734978	2.38246	-2.28789	-0.578991	0.809632	2.52954	-2.13539
5481964	1.93014	-109073	-765826	-167.259	-8.89911	8.89911	-0.85219	52.0143	590.018	350.004	240.014	406.562	183.457	0	0	4	5	5	0	12	0	44	4	9	26	19	63.208	1.43655	0	0	20	0	0	18	0	0	6	0	0	1.69873	-2.41934	-0.624414	0.697767	2.40229	-2.28712	-0.532499	0.780852	2.55118	-2.13682
392443	2.34819	-109070	-790732	-167.528	-8.64196	8.64196	-0.46853	52.0143	580.218	360.553	219.665	365.06	215.158	0	0	3	3	6	0	12	0	44	3	9	26	19	63.208	1.43655	0	0	20	0	0	18	0	0	6	0	0	1.46913	-2.5683	-0.686262	0.6756	2.57051	-2.56034	-0.61096	0.720775	2.6252	-2.31234
5281789	3.50375	-109079	-770716	-177.476	-8.66737	8.66737	-0.53745	52.0143	585.525	340.871	244.654	419.559	165.966	0	0	4	5	5	0	12	0	44	4	9	26	19	63.208	1.43655	0	0	20	0	0	18	0	0	6	0	0	1.70116	-2.4195	-0.672916	0.729007	2.38815	-2.27914	-0.598176	0.720964	2.54447	-2.13576
5481234	3.6796	-108420	-758975	-147.522	-8.5101	8.5101	-0.63824	50.6807	571.559	338.566	232.993	384.002	187.557	0	0	3	3	5	0	12	0	42	3	8	26	19	60.529	1.44117	0	0	20	0	0	16	0	0	6	0	0	1.46995	-2.56482	-0.763777	0.771892	2.54725	-2.55728	-0.689269	0.801946	2.6063	-2.31013
133867	1.95525	-105884	-756237	-115.023	-8.01958	8.01958	-0.58145	55.6394	636.627	451.1	179.3	562.076	74.5506	0	0	3	4	4	0	15	0	48	2	6	26	19	66.1224	1.37755	0	0	21	0	0	22	0	0	5	0	0	1.63165	-2.41885	-0.567936	0.436687	2.36911	-2.27646	-0.499697	0.548387	2.53776	-2.13381
122851	5.59958	-120060	-890503	-222.326	-8.69785	8.69785	-0.86846	55.9099	616.742	408.95	207.792	410.517	206.225	0	0	2	3	6	0	12	0	48	3	9	28	20	69.7495	1.45311	0	0	21	0	0	20	0	0	7	0	0	1.50543	-2.68125	-0.707305	0.694944	2.68651	-2.72969	-0.66872	0.647678	2.6997	-2.44596
480865	2.62343	-123874	-1.03558e+06	-170.626	-8.63119	8.63119	0.11006	71.1074	728.646	499.171	229.474	629.378	99.2676	0	0	3	4	5	0	12	0	63	3	8	31	26	82.7476	1.31345	0	0	26	0	0	32	0	0	5	0	0	1.68311	-2.59972	-0.373677	0.42614	2.6013	-2.57474	-0.327382	0.405116	2.68247	-2.34375
5319013	2.37709	-116234	-895143	-158.59	-8.63452	8.63452	-0.68359	58.2014	636.026	424.321	211.706	525.111	110.915	0	0	3	4	5	0	12	0	50	2	7	28	21	70.468	1.40936	0	0	22	0	0	22	0	0	6	0	0	1.78708	-2.42992	-0.564917	0.557306	2.40483	-2.32887	-0.479399	0.665474	2.56141	-2.14468
196831	3.11617	-127453	-1.10136e+06	-162.474	-8.5218	8.5218	0.09728	74.201	763.946	551.272	212.674	678.149	85.797	0	0	3	4	5	0	12	0	66	2	7	32	27	85.9647	1.30249	0	0	27	0	0	34	0	0	5	0	0	1.70335	-2.60032	-0.265209	0.352268	2.60167	-2.57512	-0.226826	0.367953	2.68283	-2.34407
5280933	1.6945	-77492.4	-582362	-121.605	-9.60792	9.60792	0.99037	53.2878	540.479	379.452	161.027	378.266	162.212	0	0	1	2	2	0	0	0	50	2	4	20	17	57.9274	1.15855	0	0	18	0	0	30	0	0	2	0	0	2.92941	-2.63292	-0.549954	0.595387	2.56476	-2.46116	-0.468974	0.701171	2.73792	-2.37931
261166	0.817538	-142425	-1.25224e+06	-261.163	-9.07269	9.07269	-0.69913	70.4198	721.657	583.741	137.916	602.095	119.562	0	0	3	4	7	0	12	0	63	0	7	33	23	89.2655	1.41691	0	0	25	0	0	30	0	0	8	0	0	2.00393	-2.63865	-0.496445	0.315208	2.71114	-2.65367	-0.431236	0.431711	2.72466	-2.40427
100942527	2.73149	-183686	-1.79328e+06	-560.46	-9.02751	9.02751	-0.31624	78.857	693.432	486.444	206.988	415.978	277.455	0	0	3	5	11	0	6	0	73	6	17	39	22	108.566	1.48721	0	0	26	0	0	34	0	0	13	0	0	1.65474	-2.76312	-0.695152	0.717437	2.80616	-2.91413	-0.638255	0.580679	2.7703	-2.54569
5319022	5.11465	-54632	-303704	-41.5616	-8.92347	8.92347	-1.11527	32.0591	414.486	272.282	142.204	303.781	110.705	1	1	0	0	1	0	0	0	28	0	1	14	11	36.2834	1.29584	0	0	12	0	0	14	0	0	2	0	0	1.93694	-2.52504	-0.617183	0.60419	2.52185	-2.36074	-0.514032	0.638586	2.66095	-2.27196
5316860	2.91363	-124329	-918195	-340.614	-9.12112	9.12112	-0.58802	53.141	607.011	439.518	167.494	384.071	222.94	0	0	3	5	9	0	6	0	50	5	14	26	16	74.1375	1.48275	0	0	17	0	0	24	0	0	9	0	0	2.07554	-2.7063	-0.644921	0.652295	2.78213	-2.90969	-0.639908	0.569183	2.58174	-2.50994
71587756	3.71833	-49383	-277164	-76.7649	-10.2161	10.2161	1.04878	29.8727	383.591	258.793	124.798	252.562	131.029	1	0	0	1	2	0	0	0	28	0	2	12	9	35.3867	1.26381	0	0	10	0	0	16	0	0	2	0	0	2.4524	-2.57091	-0.359628	0.349524	2.76133	-2.59879	-0.311355	0.398061	2.77867	-2.3515
7043901	10.6807	-41398.4	-196153	-83.8575	-9.18263	9.18263	0.40514	21.9323	316.689	207.362	109.328	187.589	129.1	1	1	0	0	0	2	0	1	22	0	0	9	5	32.492	1.47691	0	0	6	0	0	13	0	1	2	0	0	3.5998	-2.67299	-0.464419	0.345455	2.67226	-3.31358	-0.370403	0.2142	2.67529	-2.45833
68256528	3.45699	-91470.3	-566133	-397.14	-10.5321	10.5321	1.7804	34.2583	433.831	332.89	100.942	199.905	233.927	0	0	2	4	8	0	0	0	35	6	14	17	8	51.9369	1.48391	0	0	9	0	0	18	0	0	8	0	0	2.53097	-2.71765	-0.650375	0.720044	2.78624	-2.91171	-0.778861	0.534248	2.57975	-2.51892
2775	5.26086	-65178.8	-346300	-106.96	-9.07425	9.07425	-0.73985	29.2359	405.548	286.715	118.833	328.16	77.3882	1	1	0	0	3	0	6	0	25	0	3	15	10	36.8234	1.47294	0	0	11	0	0	10	0	0	4	0	0	2.04692	-2.3127	-0.571687	0.456533	2.30672	-2.2802	-0.531694	0.572957	2.48803	-2.01754
6549	1.58465	-42635.5	-237073	-47.9743	-9.30836	9.30836	1.09753	30.4043	393.619	254.547	139.072	288.74	104.879	1	0	0	1	1	0	0	0	29	1	2	11	10	32.6035	1.12426	0	0	10	0	0	18	0	0	1	0	0	3.39603	-2.61874	-0.00144158	0.0818592	2.59303	-2.58504	-0.00140923	0.132877	2.6644	-2.37029
67179	1.63784	-42635.8	-235944	-48.7525	-9.2701	9.2701	1.12843	30.4043	389.206	251.661	137.546	285.361	103.845	1	0	0	1	1	0	0	0	29	1	2	11	10	32.6035	1.12426	0	0	10	0	0	18	0	0	1	0	0	3.39603	-2.61874	-0.00144158	0.0818592	2.59303	-2.58504	-0.00140923	0.132877	2.6644	-2.37029
6428573	1.75424	-50032.6	-298621	-96.5343	-10.1687	10.1687	1.23389	31.2063	374.768	256.111	118.657	268.952	105.816	1	1	0	0	2	0	0	0	30	1	3	12	10	36.9288	1.23096	0	0	10	0	0	18	0	0	2	0	0	2.57113	-2.64185	-0.132078	0.193405	2.78179	-2.70106	-0.18178	0.221462	2.78203	-2.41825
6532	1.89596	-63746.7	-425948	-93.2713	-9.31265	9.31265	1.16015	42.247	497.188	325.042	172.146	377.343	119.845	0	0	1	2	1	0	0	0	40	0	1	16	13	47.5351	1.18838	0	0	14	0	0	24	0	0	2	0	0	4.10531	-2.6292	-0.015181	0.0532623	2.62573	-2.60646	0.123	0.137816	2.67906	-2.38564
5317025	2.40157	-196296	-1.84925e+06	-537.447	-9.08523	9.08523	-0.87097	81.8454	774.393	519.04	255.353	481.157	293.236	0	0	3	5	13	0	12	0	74	7	20	42	25	111.591	1.50798	0	0	28	0	0	32	0	0	14	0	0	1.18441	-2.7385	-0.632293	0.681721	2.80196	-2.92473	-0.63974	0.567319	2.61622	-2.53701
72723223	0.576267	-57335.3	-387998	39.0941	-8.77151	8.77151	0.71727	39.2043	425.046	275.367	149.679	348.856	76.1898	0	0	1	1	0	0	5	0	34	0	0	16	13	39.3117	1.15623	0	0	15	0	0	18	0	0	1	0	0	1.66895	-2.72812	-0.249177	0.299851	2.96129	-2.68405	-0.0940864	0.536224	3.028	-2.4807
5282457	1.86846	-78153.6	-531020	-152.969	-9.59286	9.59286	1.03443	54.6214	657.575	497.692	159.883	502.098	155.477	0	0	1	2	2	0	0	0	52	2	4	20	17	59.3642	1.14162	0	0	18	0	0	32	0	0	2	0	0	2.92761	-2.68074	-0.534125	0.581952	2.62875	-2.52406	-0.476531	0.686323	2.78805	-2.4313
5282822	1.87043	-77495.4	-494645	-124.59	-9.54394	9.54394	1.00827	53.2878	668.703	500.737	167.966	495.042	173.661	0	0	1	2	2	0	0	0	50	2	4	20	17	57.9274	1.15855	0	0	18	0	0	30	0	0	2	0	0	2.92849	-2.68066	-0.55098	0.59631	2.62872	-2.52404	-0.469354	0.702207	2.78798	-2.43127
5280934	1.68776	-77490.8	-571843	-117.653	-9.53804	9.53804	1.03514	53.2878	546.242	399.394	146.848	407.033	139.209	0	0	1	2	2	0	0	0	50	2	4	20	17	57.9274	1.15855	0	0	18	0	0	30	0	0	2	0	0	2.92849	-2.68066	-0.55098	0.59631	2.62872	-2.52404	-0.469354	0.702207	2.78798	-2.43127
6436081	1.14553	-70732.6	-541873	-81.0044	-9.35623	9.35623	1.09591	53.8194	528.563	407.099	121.465	412.463	116.1	0	0	1	2	1	0	0	0	51	1	2	19	18	54.235	1.06343	0	0	18	0	0	32	0	0	1	0	0	2.88165	-2.69671	-0.587947	0.626909	2.6341	-2.55567	-0.475699	0.689511	2.79444	-2.44593
503737	3.34806	-135503	-1.00401e+06	-337.126	-9.34763	9.34763	-0.48047	58.8474	654.945	402.841	252.104	397.915	257.031	0	0	3	5	9	0	12	0	52	5	14	30	19	77.5474	1.4913	0	0	21	0	0	22	0	0	9	0	0	1.27927	-2.70672	-0.67162	0.703318	2.78158	-2.90979	-0.651571	0.605091	2.62929	-2.50988
6441498	1.3125	-175363	-1.52867e+06	-408.589	-8.96568	8.96568	-0.81992	71.8134	706.605	379.267	327.339	363.01	343.595	0	0	3	5	11	0	18	0	61	9	20	39	24	92.266	1.51256	0	0	27	0	0	22	0	0	12	0	0	1.36509	-2.43326	-0.751096	0.801279	2.61329	-2.55539	-0.686805	0.822145	2.69886	-2.20828
439250	0.309188	-34612.5	-194479	-4.26008	-9.23371	9.23371	1.19765	28.2687	360.331	242.756	117.575	312.22	48.1111	0	0	1	1	0	0	0	0	26	0	0	10	10	24.9922	0.961237	0	0	10	0	0	16	0	0	0	0	0	2.28078	-2.6965	-0.00912752	0.0460645	2.63895	-2.55389	0.123	0.136311	2.78385	-2.42678
26447	2.88498	-42667.2	-252254	-80.1368	-10.1372	10.1372	0.98703	30.4043	360.174	249.27	110.905	271.967	88.2075	1	1	0	0	1	0	0	0	29	0	1	11	9	32.6035	1.12426	0	0	10	0	0	18	0	0	1	0	0	2.44791	-2.78625	-0.296409	0.237956	2.76884	-2.7221	-0.205612	0.27112	2.84428	-2.54007
107689	1.92842	-32960	-109408	-152.615	-11.3575	11.3575	0.79042	11.6868	241.466	142.28	99.1858	74.669	166.797	1	1	0	0	3	0	0	0	12	3	6	6	2	18	1.5	0	0	3	0	0	6	0	0	3	0	0	3.0774	-2.36914	-0.510892	0.519238	2.44221	-2.50029	-0.544693	0.420733	2.35269	-2.1644
5807986	2.63859	-69153.4	-373125	-40.4551	-9.19504	9.19504	-0.17916	39.0483	561.031	334.118	175.68	388.973	172.058	1	0	0	1	3	0	0	0	35	3	6	17	14	46.4084	1.32595	0	0	14	0	0	18	0	0	3	0	0	3.37851	-2.53355	-0.679288	0.725716	2.51127	-2.57387	-0.613247	0.581687	2.5819	-2.29001
53486204	1.45789	-127028	-958862	-257.584	-9.18861	9.18861	-0.16125	60.2862	727.95	469.521	219.547	439.642	288.309	0	0	3	5	8	0	0	0	56	6	14	28	19	80.1674	1.43156	0	0	20	0	0	28	0	0	8	0	0	2.63691	-2.71672	-0.69112	0.741412	2.78693	-2.91094	-0.669579	0.574761	2.59636	-2.518
87691	2.09471	-132406	-1.01524e+06	-459.614	-9.76266	9.76266	0.01805	55.2766	624.123	467.571	156.551	356.293	267.83	0	0	3	5	9	0	0	0	53	5	14	27	14	78.6622	1.48419	0	0	17	0	0	26	0	0	10	0	0	1.74724	-2.72997	-0.546515	0.606316	2.86662	-2.91212	-0.606679	0.533286	2.85334	-2.5285
100332	6.11179	-59734.3	-361614	-122.102	-10.462	10.462	-0.21758	32.4347	372.313	243.856	128.458	224.784	147.529	1	1	0	0	2	0	0	0	30	1	3	14	10	40.3981	1.3466	0	0	11	0	0	16	0	0	3	0	0	2.28568	-2.78745	-0.416695	0.32083	2.80762	-2.768	-0.345203	0.285921	2.84109	-2.54693
289151	0.321405	-51917.1	-399596	-4.62593	-9.55376	9.55376	1.45056	42.403	408.529	302.423	106.106	338.996	69.5337	0	0	1	1	0	0	0	0	39	0	0	15	15	37.4882	0.961237	0	0	15	0	0	24	0	0	0	0	0	2.06179	-2.78149	-0.110585	0.149431	2.96096	-2.67081	-0.0282583	0.227646	3.05763	-2.52327
12305725	1.45102	-126701	-1.39833e+06	-197.62	-9.18761	9.18761	1.25571	88.5456	668.784	495.453	173.331	464.071	204.714	0	0	2	2	3	0	0	0	83	3	6	33	30	94.9739	1.14426	0	0	30	0	0	50	0	0	3	0	0	1.55855	-3.02906	0.00191981	0.0512032	2.98842	-2.9647	0.0754689	0.123	3.06393	-2.7735
160482	1.66092	-105397	-1.0644e+06	-137.422	-9.20516	9.20516	1.22948	82.0881	699.201	533.678	165.523	554.379	144.822	0	0	2	3	1	0	0	0	77	1	2	29	28	79.8584	1.03712	0	0	28	0	0	48	0	0	1	0	0	1.4781	-2.95066	-0.275976	0.348229	2.94326	-2.87883	-0.237535	0.352392	3.03823	-2.69336
8209	1.51337	-58338.7	-359198	-144.788	-10.8505	10.8505	3.32306	45.4458	570.554	483.752	86.8012	494.74	75.8141	0	0	1	2	1	0	0	0	45	1	2	15	14	46.6237	1.03608	0	0	14	0	0	30	0	0	1	0	0	2.80793	-2.73835	-0.215526	0.284135	2.66853	-2.57505	-0.122849	0.276226	2.83974	-2.48493
7311724	10.998	-30620.1	-107277	-66.2116	-9.21083	9.21083	0.30582	12.6516	244.81	157.855	86.9556	93.5109	151.299	1	1	0	0	0	2	0	1	13	0	0	6	2	21.6993	1.66918	0	0	3	0	0	7	0	1	2	0	0	3.0774	-2.49641	-0.543915	0.345441	2.50731	-3.30399	-0.406841	0.2142	2.31682	-2.30796
6857581	10.5108	-38017.8	-139260	-114.864	-9.46924	9.46924	0.05115	13.4536	247.529	162.516	85.0136	67.6621	179.867	1	1	0	0	1	2	0	1	14	1	2	7	2	24.1417	1.72441	0	0	3	0	0	7	0	1	3	0	0	3.19468	-2.49866	-0.542911	0.505968	2.54036	-3.31611	-0.647822	0.390692	2.20017	-2.31839
9577379	5.53495	-42330.7	-196120	-19.4716	-9.10801	9.10801	-0.24484	25.5967	387.631	234.242	153.388	238.559	149.071	1	0	0	1	3	0	0	0	21	0	3	10	5	36.6751	1.74644	0	0	6	0	0	11	0	1	1	0	2	2.78666	-2.57103	-0.273996	0.21704	2.59893	-2.57755	-0.148287	0.408343	2.61717	-2.33131
443166	1.66395	-42658.8	-249220	-71.6884	-9.71704	9.71704	1.2547	30.4043	367.828	258.951	108.877	274.83	92.9974	1	1	0	0	1	0	0	0	29	1	2	11	10	32.6035	1.12426	0	0	10	0	0	18	0	0	1	0	0	2.40282	-2.81141	-0.280821	0.362119	2.77338	-2.75502	-0.233735	0.353853	2.8517	-2.56446
641612	0.0468722	-25146.7	-126326	-39.1881	-10.9594	10.9594	3.57189	21.6551	295.078	232.593	62.4855	257.125	37.9532	1	1	0	0	0	0	0	0	21	0	0	7	7	19.2842	0.918296	0	0	7	0	0	14	0	0	0	0	0	2.3253	-2.64381	-0.144617	0.1917	2.77293	-2.53752	-0.0485155	0.284972	2.90193	-2.39286
1201521	2.64124	-42006.1	-247859	-48.8299	-9.90495	9.90495	1.07385	29.0707	340.435	232.517	107.918	258.3	82.1357	1	1	0	0	1	0	0	0	27	0	1	11	9	31.1627	1.15417	0	0	10	0	0	16	0	0	1	0	0	2.34954	-2.70163	-0.0377672	0.027559	2.92435	-2.65639	0.0276868	0.123	2.98616	-2.45785
6451614	1.87134	-109644	-1.15504e+06	-167.96	-10.2444	10.2444	3.20943	86.5152	713.673	541.527	172.146	577.654	136.02	0	0	2	3	1	0	0	0	82	1	2	30	29	84.015	1.02457	0	0	29	0	0	52	0	0	1	0	0	1.44742	-3.00086	-0.467685	0.50628	2.9854	-2.91728	-0.392039	0.47787	3.07847	-2.74499
102091859	3.52277	-148251	-1.54107e+06	-258.44	-8.61608	8.61608	0.88987	91.0093	787.349	571.791	215.558	641.731	145.618	0	0	3	4	4	0	0	0	84	1	5	37	28	110.699	1.31785	0	0	31	0	0	47	0	1	5	0	0	1.29089	-2.96323	-0.489193	0.464557	2.99258	-2.89342	-0.416201	0.481638	3.03558	-2.71052
10058085	1.41355	-48562.1	-282468	-55.6858	-9.48542	9.48542	0.27767	33.9243	422.198	289.854	132.344	342.627	79.5704	0	0	1	2	1	0	6	0	31	1	2	13	12	35.5019	1.14522	0	0	12	0	0	18	0	0	1	0	0	2.21148	-2.63358	-0.527497	0.592029	2.57013	-2.48791	-0.427856	0.630376	2.72154	-2.38047
118176502	0.948937	-51563.4	-246160	-39.9026	-9.34308	9.34308	0.04802	26.2937	365.902	231.85	134.052	337.674	28.2283	1	1	0	0	1	0	6	0	23	0	1	12	11	32.7689	1.42473	0	0	10	0	1	11	0	0	1	0	0	1.77732	-2.30696	-0.612399	0.643319	2.78815	-2.31551	-0.47325	0.783923	2.82872	-2.04289
10977290	1.92719	-64759.8	-413372	-28.1785	-8.86942	8.86942	-0.08819	40.0063	488.389	289.059	199.33	422.022	66.3663	0	0	1	1	1	0	6	0	35	0	1	17	14	43.8629	1.25323	0	0	15	0	0	18	0	0	2	0	0	2.58887	-2.34503	-0.330115	0.247926	2.32805	-2.25525	-0.228357	0.377845	2.49066	-2.05086
637572	1.67068	-25994.1	-109885	-81.2574	-10.7607	10.7607	3.52393	17.6035	275.437	206.657	68.78	198.225	77.2126	1	1	0	0	1	0	0	0	18	1	2	6	5	20.4295	1.13497	0	0	5	0	0	12	0	0	1	0	0	2.75418	-2.64486	-0.171083	0.243275	2.59748	-2.59337	-0.0878738	0.2712	2.68146	-2.40443
642552	2.72596	-28299.6	-120916	-59.7065	-10.3271	10.3271	0.93797	18.0299	271.799	184.103	87.696	209.554	62.245	1	1	0	0	1	0	0	0	17	0	1	7	5	20.7578	1.22105	0	0	6	0	0	10	0	0	1	0	0	2.3617	-2.5187	-0.330596	0.245021	2.70869	-2.43457	-0.242546	0.273056	2.78488	-2.28705
6999721	1.61318	-33179.3	-163635	-92.9603	-10.8316	10.8316	3.49475	23.7907	334.354	247.254	87.1007	232.65	101.704	1	1	0	0	1	0	0	0	24	1	2	8	7	26.3876	1.09948	0	0	7	0	0	16	0	0	1	0	0	2.92782	-2.69639	-0.148174	0.218658	2.64296	-2.6139	-0.0875171	0.242614	2.74893	-2.45108
928837	1.03385	-77635.8	-462424	-106.277	-9.25624	9.25624	-0.4525	37.6095	460.106	259.666	200.44	317.36	142.746	0	0	1	1	4	0	12	0	31	2	6	19	14	43.9572	1.41797	0	0	15	0	0	12	0	0	4	0	0	1.62435	-2.49263	-0.671571	0.70326	2.54141	-2.43009	-0.572403	0.805915	2.62789	-2.2409
7330518	1.1902	-94944.1	-664828	-110.441	-9.12225	9.12225	-0.44499	51.7439	588.855	363.363	225.492	447.303	141.552	0	0	3	4	4	0	12	0	44	2	6	24	19	59.3379	1.34859	0	0	20	0	0	20	0	0	4	0	0	1.59312	-2.5006	-0.622308	0.623488	2.54442	-2.43337	-0.518466	0.712602	2.63332	-2.24503
6603868	2.65476	-55793.5	-235287	-235.568	-10.6048	10.6048	0.44748	16.8176	299.299	168.397	130.902	30.1272	269.172	0	0	2	3	6	0	0	0	17	6	12	10	2	30.2257	1.77798	0	0	4	0	0	7	0	1	5	0	0	3.84967	-2.44433	-0.594172	0.630369	2.57063	-2.79365	-0.630985	0.503907	2.25769	-2.23459
6991966	3.32193	-69635.7	-347295	-181.991	-9.51244	9.51244	-2.09626	29.7695	436.064	243.476	192.588	76.3823	359.681	0	0	2	4	6	0	0	0	26	6	12	14	6	51.6821	1.98777	0	0	6	0	0	12	0	2	4	0	2	3.38425	-2.49105	-0.554799	0.516711	2.52925	-2.74998	-0.42953	0.618771	2.50131	-2.20898
11862103	11.2649	-49663.2	-227127	-98.8591	-9.28694	9.28694	0.24363	22.5407	344.275	221.875	122.399	150.186	194.089	1	0	0	2	1	2	0	1	21	0	1	10	4	37.8204	1.80097	0	0	5	0	0	11	0	1	3	0	1	3.31522	-2.57398	-0.55262	0.391213	2.64388	-3.30851	-0.504064	0.304585	2.49654	-2.373
6991977	8.56161	-61927.7	-323862	-115.738	-9.27279	9.27279	0.26951	28.0279	394.635	279.414	115.221	140.973	253.662	1	0	0	2	1	2	0	1	28	2	3	13	5	46.8413	1.6729	0	0	7	0	0	15	0	3	3	0	0	3.16958	-2.65609	-0.543908	0.452521	2.64577	-3.30687	-0.400061	0.485624	2.66342	-2.43256
11804727	1.18668	-33167.7	-162835	-81.3201	-10.3455	10.3455	2.92337	23.7907	348.831	271.248	77.5825	279.045	69.7856	1	0	0	1	1	0	0	0	24	0	1	8	7	26.3876	1.09948	0	0	7	0	0	16	0	0	1	0	0	2.91961	-2.64738	-0.0219771	0.0378954	2.59818	-2.59629	0.0972903	0.123	2.68367	-2.40381
1715215	2.56741	-40723.4	-207349	-25.8106	-9.53744	9.53744	0.34522	26.4035	354.985	211.047	143.939	282.897	72.088	1	1	0	0	1	0	6	0	23	0	1	11	9	27.8031	1.20883	0	0	10	0	0	12	0	0	1	0	0	2.15951	-2.52666	-0.572384	0.6171	2.52761	-2.50545	-0.496918	0.680829	2.56481	-2.28306
10900762	2.03932	-64841.9	-417076	-104.197	-11.0159	11.0159	2.65311	50.2994	620.676	483.986	136.691	573.263	47.4129	0	0	1	2	1	0	0	0	49	0	1	17	16	51.1208	1.04328	0	0	16	0	0	32	0	0	1	0	0	1.60755	-2.74023	-0.0973412	0.0585632	2.72712	-2.56982	0.0481375	0.123	2.84693	-2.48666
193679	1.95052	-94942.8	-692671	-109.189	-9.19546	9.19546	-0.417	51.7439	540.152	329.679	210.473	398.778	141.374	0	0	3	4	4	0	12	0	44	2	6	24	19	59.3379	1.34859	0	0	20	0	0	20	0	0	4	0	0	1.67971	-2.50645	-0.634305	0.670995	2.54918	-2.43844	-0.52258	0.76088	2.64024	-2.24922
2724897	1.5932	-33182.8	-158304	-96.4195	-10.8808	10.8808	3.45542	23.7907	344.845	265.02	79.8252	258.11	86.7351	1	0	0	1	1	0	0	0	24	1	2	8	7	26.3876	1.09948	0	0	7	0	0	16	0	0	1	0	0	2.71584	-2.67499	-0.148715	0.220752	2.62317	-2.58673	-0.100498	0.242622	2.75253	-2.43061
5852943	6.25108	-61389.6	-334504	-80.0587	-9.24828	9.24828	-0.96297	31.5275	410.941	253.053	157.889	263.547	147.394	1	1	0	0	2	0	6	0	27	1	3	15	11	37.588	1.39215	0	0	12	0	0	12	0	0	3	0	0	2.00264	-2.51493	-0.606235	0.651566	2.46931	-2.34605	-0.502011	0.703921	2.63251	-2.26516
12002600	2.92072	-57041.1	-408222	-106.815	-10.3108	10.3108	0.93165	42.7786	429.777	326.965	102.812	377.006	52.7716	0	0	1	2	1	0	0	0	41	0	1	15	13	44.1452	1.07671	0	0	14	0	0	26	0	0	1	0	0	2.23145	-2.73376	-0.360994	0.282803	2.70456	-2.5992	-0.270932	0.295591	2.8499	-2.4818
11116832	4.94898	-54659.1	-305517	-68.7043	-10.1001	10.1001	-0.60813	32.0591	411.977	258.214	153.763	323.375	88.6021	0	0	1	1	1	0	6	0	28	0	1	14	11	36.2834	1.29584	0	0	12	0	0	14	0	0	2	0	0	1.93422	-2.61873	-0.530726	0.585846	2.61627	-2.45826	-0.43007	0.679189	2.75996	-2.37834
6857487	1.64504	-41976.5	-237436	-19.2712	-9.76194	9.76194	1.19399	29.0707	362.572	240.686	121.887	315.394	47.1784	1	1	0	0	1	0	0	0	27	0	1	11	10	31.1627	1.15417	0	0	10	0	0	16	0	0	1	0	0	1.9339	-2.71023	-0.236685	0.130225	2.88977	-2.66081	-0.122026	0.198942	2.89874	-2.47464
11842593	3.23164	-42013	-230757	-55.7015	-9.8968	9.8968	-0.05102	29.0707	361.945	261.207	100.739	249.473	112.473	1	1	0	0	1	0	0	0	27	0	1	11	9	31.1627	1.15417	0	0	10	0	0	16	0	0	1	0	0	2.25672	-2.76342	-0.293792	0.204927	2.70731	-2.64969	-0.187544	0.290569	2.82564	-2.50666
443177	1.57255	-42005.2	-233774	-47.9455	-9.51504	9.51504	0.958	29.0707	366.026	242.193	123.832	279.433	86.5924	1	1	0	0	1	0	0	0	27	1	2	11	10	31.1627	1.15417	0	0	10	0	0	16	0	0	1	0	0	2.41339	-2.6932	-0.207713	0.265046	2.65982	-2.62908	-0.121432	0.272829	2.74663	-2.43329
10888107	3.29749	-42013.7	-233146	-56.4057	-9.87211	9.87211	0.03066	29.0707	361.907	242.798	119.109	274.27	87.6374	1	1	0	0	1	0	0	0	27	0	1	11	9	31.1627	1.15417	0	0	10	0	0	16	0	0	1	0	0	2.41528	-2.72941	-0.251227	0.195867	2.69661	-2.64505	-0.142363	0.282864	2.78567	-2.47802
7057972	4.45297	-42878.5	-209410	-115.987	-11.1614	11.1614	1.16262	25.0191	357.03	256.619	100.412	267.11	89.921	1	1	0	0	1	0	0	0	24	0	1	10	7	30.7361	1.28067	0	0	8	0	0	14	0	0	2	0	0	2.07081	-2.64471	-0.33641	0.225627	2.69932	-2.55945	-0.249861	0.276026	2.76097	-2.40905
5325911	4.49872	-35691.3	-153269	-102.342	-11.17	11.17	1.16322	18.8319	296.806	203.311	93.4958	207.096	89.7103	1	1	0	0	1	0	0	0	18	0	1	8	5	24.3296	1.35164	0	0	6	0	0	10	0	0	2	0	0	2.23633	-2.56136	-0.338789	0.22633	2.67702	-2.51795	-0.260383	0.276202	2.70419	-2.33923
107561	3.70168	-42012.9	-237304	-55.6482	-10.0044	10.0044	-0.00501	29.0707	357.943	237.169	120.774	286.241	71.7016	1	1	0	0	1	0	0	0	27	0	1	11	9	31.1627	1.15417	0	0	10	0	0	16	0	0	1	0	0	2.45848	-2.70892	-0.155985	0.131483	2.69239	-2.64168	-0.0422399	0.202665	2.7732	-2.46078
10848577	0.00806226	-65313.5	-484544	-121.48	-10.7741	10.7741	3.56656	57.0181	659.302	534.62	124.682	593.451	65.851	0	0	1	2	0	0	0	0	56	0	0	18	18	50.732	0.905928	0	0	18	0	0	38	0	0	0	0	0	3.07591	-2.77144	0.0229775	0.0267852	2.6999	-2.61581	0.123	0.123	2.85964	-2.51637
5367670	2.77921	-71402.2	-494115	-120.809	-9.5919	9.5919	0.86677	55.153	636.569	498.792	137.777	534.687	101.882	0	0	1	2	1	0	0	0	53	0	1	19	17	55.5474	1.04806	0	0	18	0	0	34	0	0	1	0	0	2.87872	-2.72566	-0.430535	0.416041	2.6588	-2.55475	-0.324738	0.51818	2.82994	-2.47211
5364961	1.16372	-43292	-228867	-75.1286	-9.71553	9.71553	1.14304	31.7379	448.9	353.698	95.2017	368.479	80.4215	0	0	1	2	1	0	0	0	31	0	1	11	10	33.9222	1.09427	0	0	10	0	0	20	0	0	1	0	0	2.70046	-2.59082	-0.154419	0.0603875	2.53709	-2.52245	0.0269398	0.123	2.6459	-2.34624
5281517	0.294211	-51896.1	-353660	16.341	-9.06591	9.06591	0.4587	42.403	468.586	283.871	184.714	382.042	86.5441	0	0	1	2	0	0	0	0	39	0	0	15	15	37.4882	0.961237	0	0	15	0	0	24	0	0	0	0	0	3.30644	-2.54923	-0.0116263	0.0535756	2.48643	-2.37428	0.123	0.13711	2.66009	-2.27121
5352911	0.0471805	-43098.5	-255744	-56.9859	-9.51896	9.51896	1.29904	37.123	473.22	368.716	104.505	433.082	40.1383	0	0	1	2	0	0	0	0	36	0	0	12	12	33.0587	0.918296	0	0	12	0	0	24	0	0	0	0	0	2.73141	-2.70964	-0.180569	0.228411	2.63881	-2.53434	-0.0760011	0.326885	2.81348	-2.45562
5367346	0.674953	-41770.8	-232904	11.0442	-9.39157	9.39157	0.51484	34.4559	476.519	313.539	162.979	437.226	39.2931	0	0	1	2	0	0	0	0	32	0	0	12	12	30.5419	0.954434	0	0	12	0	0	20	0	0	0	0	0	2.73607	-2.69729	-0.42699	0.46618	2.6274	-2.52252	-0.335251	0.568295	2.80154	-2.44384
5362688	2.41145	-49839.5	-301693	-78.819	-9.64302	9.64302	0.91457	36.5914	445.167	337.396	107.771	363.799	81.3682	0	0	1	2	1	0	0	0	35	0	1	13	11	38.3979	1.09708	0	0	12	0	0	22	0	0	1	0	0	2.76667	-2.66348	-0.430434	0.416021	2.59465	-2.48952	-0.324715	0.517965	2.76806	-2.40952
6428300	0.327668	-50026.8	-301013	-79.9956	-9.96589	9.96589	1.41362	31.2063	372.348	250.941	121.407	243.294	129.054	1	1	0	0	2	0	0	0	30	1	3	12	10	36.9288	1.23096	0	0	10	0	0	18	0	0	2	0	0	2.68817	-2.78907	-0.160717	0.2262	2.77859	-2.81578	-0.1799	0.245956	2.77539	-2.55146
448996	2.68576	-39061.4	-192793	-61.0766	-10.2977	10.2977	0.07299	27.3107	398.7	276.294	122.405	325.13	73.5698	1	0	0	1	1	0	0	0	26	0	1	10	8	29.6821	1.14162	0	0	9	0	0	16	0	0	1	0	0	2.99537	-2.62152	-0.333973	0.255831	2.5783	-2.47809	-0.242724	0.274912	2.72682	-2.37565
5365891	2.68705	-35467.7	-165455	-54.221	-10.2966	10.2966	0.07459	24.2171	369.055	250.608	118.447	294.853	74.2028	1	0	0	1	1	0	0	0	23	0	1	9	7	26.739	1.16256	0	0	8	0	0	14	0	0	1	0	0	2.99515	-2.57314	-0.33398	0.255831	2.54228	-2.4448	-0.242735	0.274912	2.67865	-2.3306
5363229	2.89251	-35468	-163538	-54.4462	-10.3188	10.3188	0.06443	24.2171	364.998	246.13	118.868	288.954	76.0447	1	0	0	1	1	0	0	0	23	0	1	9	7	26.739	1.16256	0	0	8	0	0	14	0	0	1	0	0	2.78126	-2.58664	-0.335139	0.264277	2.5224	-2.41685	-0.242376	0.280914	2.69247	-2.33454
5365984	0.0205183	-64660.5	-440464	-98.2787	-9.56368	9.56368	1.30257	55.6845	671.719	547.139	124.58	608.03	63.6888	0	0	1	2	0	0	0	0	54	0	0	18	18	49.588	0.918296	0	0	18	0	0	36	0	0	0	0	0	2.86356	-2.73987	-0.174821	0.223742	2.66815	-2.56412	-0.0709318	0.321594	2.84331	-2.48527
443162	1.49318	-42660.4	-248373	-73.3235	-9.11551	9.11551	1.3416	30.4043	370.38	266.227	104.152	287.627	82.7524	1	1	0	0	1	0	0	0	29	1	2	11	10	32.6035	1.12426	0	0	10	0	0	18	0	0	1	0	0	2.40273	-2.76734	0.00188487	0.0679344	2.73271	-2.72105	-0.00694605	0.132172	2.81269	-2.51792
442482	0.254108	-34612.7	-193992	-4.4027	-8.66234	8.66234	0.49993	28.2687	357.623	243.868	113.755	294.381	63.2416	0	0	1	1	0	0	0	0	26	0	0	10	10	24.9922	0.961237	0	0	10	0	0	16	0	0	0	0	0	2.28344	-2.69124	-0.290217	0.338333	2.6323	-2.58074	-0.197575	0.428906	2.74728	-2.43035
75427	2.73121	-42651	-229549	-63.9425	-9.42701	9.42701	0.87872	30.4043	395.656	271.428	124.227	309.025	86.6306	1	0	0	1	1	0	0	0	29	0	1	11	9	32.6035	1.12426	0	0	10	0	0	18	0	0	1	0	0	3.11567	-2.66016	-0.109788	0.0330043	2.61954	-2.54941	-0.000383462	0.132877	2.73787	-2.4114
6950479	1.82527	-32751.5	-132080	-117.069	-11.3005	11.3005	1.10103	17.0719	282.489	185.101	97.3873	156.902	125.586	1	1	0	0	2	0	0	0	17	2	4	7	4	22.6579	1.33282	0	0	5	0	0	10	0	0	2	0	0	3.19468	-2.56378	-0.303206	0.266994	2.57364	-2.51392	-0.23109	0.28088	2.64461	-2.33764
439713	4.16789	-54970.3	-237843	-83.2377	-10.6971	10.6971	0.08401	17.8468	308.81	188.986	119.824	16.0202	292.79	0	0	1	2	3	0	0	0	17	4	7	11	0	33.2222	1.95425	0	0	4	0	0	6	0	4	3	0	0	2.36423	-2.37569	-0.560929	0.461514	2.54564	-2.76621	-0.475686	0.647281	2.17174	-2.10338
443422	1.08127	-100005	-742980	-76.2981	-8.75888	8.75888	0.15611	53.5107	572.917	446.603	126.313	501.928	70.9891	0	0	3	3	5	0	12	0	46	0	5	25	19	67.4066	1.46536	0	0	20	0	0	21	0	1	4	0	0	1.33388	-2.73579	-0.390292	0.418856	2.67031	-2.6986	-0.376453	0.525606	2.75328	-2.44955
443158	1.56037	-42635.5	-236860	-48.3671	-9.29869	9.29869	1.10598	30.4043	392.08	254.551	137.529	287.59	104.49	1	0	0	1	1	0	0	0	29	1	2	11	10	32.6035	1.12426	0	0	10	0	0	18	0	0	1	0	0	3.39603	-2.61874	-0.00144158	0.0818592	2.59303	-2.58504	-0.00140923	0.132877	2.6644	-2.37029
5325830	1.46324	-42659.9	-251046	-72.8162	-9.42328	9.42328	1.03135	30.4043	366.765	262.094	104.671	290.69	76.0747	1	1	0	0	1	0	0	0	29	1	2	11	10	32.6035	1.12426	0	0	10	0	0	18	0	0	1	0	0	2.49041	-2.76682	0.00115536	0.0676012	2.73941	-2.73317	0.00316578	0.132172	2.80049	-2.51954
11094753	1.59492	-40370	-213154	-110.076	-10.8513	10.8513	3.4214	29.9779	406.043	321.329	84.7138	320.041	86.002	1	0	0	1	1	0	0	0	30	1	2	10	9	32.2388	1.07463	0	0	9	0	0	20	0	0	1	0	0	2.77319	-2.70483	-0.148714	0.220747	2.64634	-2.59468	-0.100366	0.242622	2.79424	-2.45671
443160	0.252488	-34612.6	-193991	-3.43058	-8.6637	8.6637	0.49906	28.2687	359.315	245.018	114.297	295.248	64.0668	0	0	1	1	0	0	0	0	26	0	0	10	10	24.9922	0.961237	0	0	10	0	0	16	0	0	0	0	0	2.28344	-2.69124	-0.290217	0.338333	2.6323	-2.58074	-0.197575	0.428906	2.74728	-2.43035
441574	4.44341	-46472.1	-238401	-122.785	-11.1524	11.1524	1.16185	28.1127	387.046	282.399	104.648	298.45	88.5965	1	0	0	1	1	0	0	0	27	0	1	11	8	33.8526	1.2538	0	0	9	0	0	16	0	0	2	0	0	1.99717	-2.66948	-0.336281	0.22561	2.70418	-2.56892	-0.247993	0.276025	2.78053	-2.42941
439714	4.05469	-54971	-238059	-83.8625	-10.8369	10.8369	0.07148	17.8468	309.77	190.337	119.433	15.9417	293.828	0	0	1	2	3	0	0	0	17	4	7	11	0	33.2222	1.95425	0	0	4	0	0	6	0	4	3	0	0	2.36423	-2.37569	-0.560929	0.461514	2.54564	-2.76621	-0.475686	0.647281	2.17174	-2.10338
444294	2.83671	-42005	-249430	-47.7448	-10.0505	10.0505	1.03815	29.0707	337.744	224.756	112.987	254.966	82.7776	1	1	0	0	1	0	0	0	27	0	1	11	9	31.1627	1.15417	0	0	10	0	0	16	0	0	1	0	0	2.40512	-2.67764	-0.106634	0.0965876	2.93667	-2.61133	-0.0142116	0.167569	2.99991	-2.43455
21171	1.07541	-100006	-742888	-76.3365	-8.7612	8.7612	0.15838	53.5107	570.048	446.317	123.73	499.639	70.4089	0	0	3	3	5	0	12	0	46	0	5	25	19	67.4066	1.46536	0	0	20	0	0	21	0	1	4	0	0	1.33388	-2.73579	-0.390292	0.418856	2.67031	-2.6986	-0.376453	0.525606	2.75328	-2.44955
16724	3.20597	-41355.4	-221096	-27.9955	-9.89987	9.89987	-0.01375	27.7371	362.123	222.185	139.938	277.821	84.3021	1	1	0	0	1	0	0	0	25	0	1	11	9	29.5742	1.18297	0	0	10	0	0	14	0	0	1	0	0	2.42246	-2.62465	-0.136239	0.0534405	2.61612	-2.54207	-0.0156743	0.135417	2.70683	-2.36257
160487	3.52503	-83161.4	-559874	-81.9306	-8.58747	8.58747	0.29001	46.0951	531.751	376.109	155.642	424.343	107.408	0	0	1	2	4	0	12	0	40	3	7	21	17	57.9247	1.44812	0	0	17	0	0	19	0	1	3	0	0	1.58424	-2.66124	-0.643085	0.702862	2.59602	-2.71677	-0.562719	0.763313	2.64513	-2.37503
2724898	1.47519	-36112.5	-176889	-69.2144	-10.3787	10.3787	1.04782	25.5507	370.148	267.2	102.948	257.968	112.18	1	0	0	1	1	0	0	0	25	1	2	9	8	28.0964	1.12386	0	0	8	0	0	16	0	0	1	0	0	2.88611	-2.65873	-0.424422	0.546278	2.60645	-2.55467	-0.438989	0.466667	2.74448	-2.41176
6440421	1.73591	-63537.9	-343610	-163.448	-10.0292	10.0292	-0.14412	30.1431	415.238	257.946	157.292	280.387	134.85	1	0	0	1	3	0	0	0	28	2	5	14	8	40.0837	1.43156	0	0	10	0	0	14	0	0	4	0	0	3.81746	-2.34739	-0.238432	0.0617921	2.38089	-2.38586	-0.105949	0.123	2.41357	-2.09068
5352973	1.88622	-57235.5	-320586	-125.869	-9.91328	9.91328	0.88735	37.3934	514.682	384.507	130.175	397.019	117.663	0	0	1	2	1	0	0	0	36	0	1	14	11	42.9903	1.19417	0	0	12	0	0	22	0	0	2	0	0	3.06738	-2.61886	-0.341493	0.246303	2.58517	-2.49249	-0.21654	0.305922	2.72548	-2.37737
6440659	3.04038	-93485.2	-636299	-99.7802	-8.80948	8.80948	-0.24379	48.6571	566.953	383.107	183.847	441.054	125.9	0	0	2	3	4	0	12	0	42	3	7	23	17	62.7081	1.49305	0	0	18	0	0	19	0	1	4	0	0	1.5413	-2.49546	-0.669893	0.719156	2.44383	-2.6427	-0.600789	0.790969	2.44481	-2.21765
6429077	0.254692	-51304.9	-363550	-22.3554	-8.97143	8.97143	0.54975	41.0694	436.77	305.005	131.766	382.968	53.8022	0	0	1	1	0	0	6	0	37	0	0	15	15	36.0389	0.974025	0	0	15	0	0	22	0	0	0	0	0	2.11619	-2.76776	-0.264486	0.29708	2.7136	-2.62468	-0.153763	0.407558	2.85953	-2.50314
6429301	0.377821	-51901.8	-385460	10.5594	-9.07932	9.07932	1.25433	42.403	418.94	251.518	121.847	348.705	70.2355	0	0	1	2	0	0	0	0	39	0	0	15	15	37.4882	0.961237	0	0	15	0	0	24	0	0	0	0	0	2.03641	-2.92315	-0.00556366	0.0386795	2.87193	-2.82677	0.110057	0.135363	2.97439	-2.66436
13529206	0.170734	-61065.1	-413669	-55.4938	-9.66043	9.66043	1.28502	52.591	626.853	504.406	122.447	556.517	70.3364	0	0	1	2	0	0	0	0	51	0	0	17	17	46.8331	0.918296	0	0	17	0	0	34	0	0	0	0	0	2.8478	-2.73607	-0.174821	0.223742	2.66446	-2.56037	-0.0709318	0.321594	2.83956	-2.48154
642376	4.69578	-53999	-290610	-38.4099	-9.26208	9.26208	-0.92208	30.7255	410.537	245.704	164.834	312.479	98.0582	1	1	0	0	1	0	6	0	26	0	1	14	11	34.1723	1.31432	0	0	12	0	0	12	0	0	2	0	0	1.93982	-2.51495	-0.586843	0.611309	2.46819	-2.34606	-0.479757	0.705318	2.63174	-2.26516
5317320	0.467079	-51899.1	-352335	13.3065	-8.92144	8.92144	0.45559	42.403	476.188	302.509	173.679	412.88	63.3074	0	0	1	2	0	0	0	0	39	0	0	15	15	37.4882	0.961237	0	0	15	0	0	24	0	0	0	0	0	3.30801	-2.53248	-0.0115	0.0411546	2.46871	-2.35707	0.123	0.13711	2.64282	-2.25432
1549107	1.96332	-59955.7	-410034	-49.8205	-9.20168	9.20168	0.79688	44.5386	491.029	324.899	166.13	404.105	86.9246	0	0	1	2	1	0	0	0	42	1	2	16	15	45.6625	1.0872	0	0	15	0	0	26	0	0	1	0	0	3.33691	-2.55994	-0.0116264	0.0408995	2.49721	-2.39853	0.123	0.137111	2.66826	-2.28241
101596917	0.107369	-51921.2	-389542	-8.81409	-8.89614	8.89614	1.15604	42.403	419.248	313.94	105.308	401.44	17.8083	0	0	1	1	0	0	0	0	39	0	0	15	15	37.4882	0.961237	0	0	15	0	0	24	0	0	0	0	0	1.92579	-2.80779	0.00662178	0.028629	2.96081	-2.67497	0.105526	0.123	3.0536	-2.54229
6430755	0.269386	-34599.6	-199634	8.63715	-9.10641	9.10641	1.13476	28.2687	348.646	254.323	94.3227	346.624	2.02174	1	1	0	0	0	0	0	0	26	0	0	10	10	24.9922	0.961237	0	0	10	0	0	16	0	0	0	0	0	2.04804	-2.58178	-0.0013251	0.029811	2.9149	-2.44459	0.101019	0.132172	3.00069	-2.32166
6429303	0.163172	-51899.2	-367939	13.1658	-9.1197	9.1197	1.17216	42.403	459.587	256.38	127.615	419.15	40.4378	0	0	1	1	0	0	0	0	39	0	0	15	15	37.4882	0.961237	0	0	15	0	0	24	0	0	0	0	0	1.8565	-2.94913	-0.0096334	0.0308465	2.8961	-2.85201	0.111503	0.135677	2.99719	-2.68749
68057	0.232768	-44121.2	-283240	-12.1904	-8.97591	8.97591	0.55376	34.8823	392.916	271.988	120.928	360.821	32.0952	0	0	1	1	0	0	6	0	31	0	0	13	13	30.4157	0.981152	0	0	13	0	0	18	0	0	0	0	0	2.10074	-2.74291	-0.00303078	0.0313262	2.6896	-2.64196	0.0847552	0.127902	2.79662	-2.47687
159047	3.08164	-69125.1	-385971	-3.61882	-8.51825	8.51825	-1.36242	38.5183	481.547	186.72	294.828	385.117	96.4303	0	0	1	1	2	0	15	0	26	2	4	18	15	43.3508	1.66734	0	0	13	0	0	8	0	0	2	0	3	1.50831	-2.03915	-0.605619	0.793174	2.19763	-2.0114	-0.480023	1.02251	2.47946	-1.66793
5352437	0.264955	-51924.7	-361752	-12.3044	-8.90906	8.90906	1.16635	42.403	447.772	314.652	133.121	420.682	27.0902	0	0	1	2	0	0	0	0	39	0	0	15	15	37.4882	0.961237	0	0	15	0	0	24	0	0	0	0	0	2.14572	-2.62587	-0.0114925	0.0326287	2.5635	-2.45034	0.123	0.13711	2.73798	-2.34097
10776403	1.30949	-37768.2	-188250	-27.5884	-9.41809	9.41809	0.50801	24.6435	351.68	239.673	112.007	326.685	24.9944	1	1	0	0	1	0	6	0	22	0	1	10	9	26.5586	1.20721	0	0	9	0	0	12	0	0	1	0	0	2.27502	-2.47962	-0.517382	0.578915	2.44011	-2.35946	-0.41595	0.676384	2.58016	-2.22471
1201518	1.64527	-42654.7	-263292	-67.6184	-10.3353	10.3353	3.15824	30.4043	338.818	240.522	98.2959	254.36	84.4575	1	1	0	0	1	0	0	0	29	1	2	11	10	32.6035	1.12426	0	0	10	0	0	18	0	0	1	0	0	2.39626	-2.72694	-0.196023	0.235759	2.96218	-2.68866	-0.136404	0.294421	3.03099	-2.48331
10869933	3.11948	-86082.3	-585732	-118.823	-9.07598	9.07598	-0.13474	46.4639	553.101	327.373	225.728	435.807	117.294	0	0	1	2	2	0	6	0	41	0	2	21	15	55.7342	1.35937	0	0	17	0	0	20	0	0	4	0	0	2.61987	-2.36135	-0.363473	0.250816	2.36482	-2.34972	-0.255678	0.36522	2.46979	-2.07651
341594	2.62367	-50290.6	-250935	30.4368	-9.64168	9.64168	-0.8813	24.1899	356.896	245.027	111.869	194.007	162.889	0	0	1	1	4	0	6	0	22	2	6	12	5	37.2367	1.69258	0	0	7	0	0	10	0	4	1	0	0	2.45645	-2.28383	-0.473148	0.407205	2.31723	-2.55321	-0.400477	0.489044	2.34679	-2.01228
6438942	4.88636	-101751	-650065	-265.287	-9.16525	9.16525	-0.82165	44.0163	545.634	315.747	229.887	313.173	232.462	0	0	3	5	6	0	6	0	40	4	10	22	13	59.5636	1.48909	0	0	15	0	0	18	0	0	7	0	0	1.73331	-2.70715	-0.642286	0.7036	2.77421	-2.8881	-0.592474	0.603246	2.59764	-2.5074
69644	0.126404	-54933.2	-329472	-150.654	-10.4721	10.4721	2.71293	36.967	487.093	387.381	99.7115	404.691	82.4024	0	0	1	2	2	0	0	0	37	0	2	13	10	42.6569	1.15289	0	0	11	0	0	24	0	0	2	0	0	3.3256	-2.68703	-0.0381767	0.0557901	2.642	-2.61611	0.0678389	0.123	2.77235	-2.44581
442615	3.68865	-207519	-1.9678e+06	-649.937	-9.15719	9.15719	-1.07649	80.3558	758.053	480.414	277.638	337.093	420.96	0	0	3	5	15	0	12	0	73	12	27	43	26	112.269	1.53792	0	0	27	0	0	30	0	0	16	0	0	1.52353	-2.72345	-0.730367	0.769435	2.78827	-2.87392	-0.867458	0.578655	2.70985	-2.51559
11048424	2.21589	-118000	-1.19243e+06	-107.296	-8.75536	8.75536	0.00797	85.0765	716.13	492.185	223.945	512.065	204.065	0	0	2	3	2	0	0	0	78	1	3	32	29	86.9708	1.11501	0	0	30	0	0	46	0	0	2	0	0	1.52643	-2.9182	-0.264571	0.168138	2.92277	-2.85656	-0.159054	0.251116	3.01923	-2.66224
10343868	3.44347	-124747	-1.24634e+06	-130.217	-9.79432	9.79432	-0.21353	84.5449	705.632	463.462	242.17	491.585	214.047	0	0	2	3	3	0	0	0	77	0	3	33	27	90.366	1.17358	0	0	30	0	0	44	0	0	3	0	0	1.57177	-2.89484	-0.171109	0.0437731	2.93644	-2.83343	-0.0661533	0.130593	3.02641	-2.63853
10366713	4.41952	-125397	-1.2685e+06	-155.322	-9.68664	9.68664	-0.10403	85.8785	707.166	482.55	224.616	495.454	211.712	0	0	2	3	3	0	0	0	79	1	4	33	28	91.9532	1.16396	0	0	30	0	0	46	0	0	3	0	0	1.57161	-2.92436	-0.202569	0.048248	2.9413	-2.87056	-0.0847954	0.13439	3.02962	-2.67133
102410351	3.87006	-143557	-1.39549e+06	-308.595	-10.1004	10.1004	-0.62929	78.4721	661.471	414.475	246.997	360.507	300.965	0	0	4	6	7	0	0	0	72	4	11	34	23	96.7799	1.34417	0	0	27	0	0	38	0	0	7	0	0	1.79233	-2.88459	-0.472049	0.387824	2.94527	-2.87095	-0.435906	0.361667	2.95721	-2.63963
23247891	5.43832	-156829	-1.56565e+06	-318.456	-10.2655	10.2655	-1.06062	82.7941	726.534	419.396	307.138	412.572	313.961	0	0	3	5	7	0	0	0	75	2	9	37	23	102.859	1.37145	0	0	29	0	0	38	0	0	8	0	0	1.86	-2.86163	-0.433582	0.244851	2.941	-2.85041	-0.34822	0.259777	2.94675	-2.61872
23247892	4.05241	-157476	-1.58732e+06	-295.782	-10.2142	10.2142	-0.97089	84.1277	722.19	446.545	275.645	415.304	306.886	0	0	3	5	7	0	0	0	77	3	10	37	24	104.784	1.36083	0	0	29	0	0	40	0	0	8	0	0	1.85985	-2.90347	-0.466856	0.273796	2.9455	-2.87903	-0.386948	0.278807	2.95973	-2.65922
71453988	4.83282	-118628	-1.10556e+06	-209.08	-9.9177	9.9177	-0.39154	68.921	584.153	373.255	210.898	377.564	206.589	0	0	3	4	5	0	0	0	63	2	7	29	21	81.9462	1.30073	0	0	24	0	0	34	0	0	5	0	0	1.837	-2.92019	-0.41981	0.265784	2.93568	-2.88491	-0.35537	0.28436	2.96836	-2.67336
475410	2.65425	-133444	-1.37115e+06	-223.087	-9.72683	9.72683	-0.14979	88.0141	725.406	486.564	238.842	486.325	239.081	0	0	3	4	4	0	0	0	82	2	6	34	28	98.0343	1.19554	0	0	30	0	0	48	0	0	4	0	0	1.58366	-2.89547	-0.10819	0.100968	2.93747	-2.83441	-0.0770196	0.123	3.02671	-2.63935
475411	2.45569	-126693	-1.30354e+06	-191.62	-8.64005	8.64005	0.48304	88.5456	730.53	524.27	206.26	503.36	227.17	0	0	2	3	3	0	0	0	83	3	6	33	30	94.9739	1.14426	0	0	30	0	0	50	0	0	3	0	0	1.53972	-2.91834	-0.255874	0.305601	2.92392	-2.85672	-0.230725	0.364037	3.01954	-2.66238
10793430	2.21796	-194638	-1.79321e+06	-577.131	-8.70841	8.70841	-0.02601	82.7525	847.17	623.182	223.988	509.109	338.061	0	0	3	5	12	0	6	0	77	6	18	41	23	114.74	1.49013	0	0	27	0	0	36	0	0	14	0	0	1.68106	-2.71565	-0.640157	0.693858	2.78757	-2.90926	-0.633741	0.533589	2.63418	-2.51763
10531060	4.55211	-187235	-1.77661e+06	-523.241	-8.69304	8.69304	-0.12334	81.9505	789.192	594.392	194.8	557.413	231.779	0	0	3	5	11	0	6	0	76	4	15	40	23	112.238	1.47681	0	0	27	0	0	36	0	0	13	0	0	1.60707	-2.71565	-0.571375	0.611942	2.78757	-2.90926	-0.566141	0.47779	2.63158	-2.51763
101093178	3.02456	-180732	-1.71333e+06	-563.827	-8.5316	8.5316	0.13129	77.097	715.059	527.183	187.875	444.265	270.794	0	0	3	5	11	0	6	0	72	6	17	38	21	107.059	1.48693	0	0	25	0	0	34	0	0	13	0	0	1.62069	-2.74481	-0.60222	0.664328	2.80011	-2.9124	-0.612751	0.567977	2.75827	-2.53758
92158	3.11852	-111263	-1.22904e+06	-88.7752	-9.59253	9.59253	1.03929	85.6081	651.303	447	204.303	512.636	138.666	0	0	2	2	1	0	0	0	79	0	1	31	29	82.7138	1.04701	0	0	30	0	0	48	0	0	1	0	0	1.53689	-3.04916	-0.00735045	0.0341888	3.01675	-2.9673	0.0861089	0.123	3.10614	-2.79176
259846	1.94642	-111908	-1.25348e+06	-104.765	-9.57378	9.57378	1.25296	86.9416	655.549	474.257	181.293	516.788	138.761	0	0	2	2	1	0	0	0	81	1	2	31	30	84.1283	1.03862	0	0	30	0	0	50	0	0	1	0	0	1.5367	-3.0573	0.00514848	0.0371718	3.01978	-2.97721	0.0833894	0.127139	3.10922	-2.80006
92157	1.75291	-125841	-1.41226e+06	-144.615	-9.53255	9.53255	1.21193	92.5972	728.533	506.399	222.134	588.177	140.356	0	0	2	2	1	0	0	0	86	0	1	34	31	94.2359	1.09577	0	0	32	0	0	52	0	0	2	0	0	1.48877	-3.05703	-0.00110099	0.0330231	3.02032	-2.97667	0.0811554	0.123	3.10947	-2.8001
7014	1.1381	-62124.1	-488102	-19.7092	-8.58484	8.58484	2.99107	45.9366	439.455	386.476	52.9791	439.22	0.235296	1	1	0	0	2	0	0	0	43	0	2	17	15	50.5146	1.17476	0	0	15	0	0	26	0	2	0	0	0	1.56116	-2.9745	-0.538034	0.570178	2.89847	-3.00642	-0.487792	0.63704	2.89954	-2.70401
5317480	2.97851	-101686	-717654	-132.942	-8.75443	8.75443	-0.66403	51.2123	579.556	345.032	234.524	419.805	159.751	0	0	3	3	4	0	12	0	43	3	7	25	19	60.2225	1.40052	0	0	20	0	0	18	0	0	5	0	0	1.6977	-2.42164	-0.642155	0.703719	2.4033	-2.29003	-0.53808	0.805915	2.55423	-2.13794
7937	1.52103	-28294.1	-126418	19.5398	-9.39392	9.39392	0.17568	19.4211	300.161	190.562	109.6	293.045	7.11582	1	1	0	0	1	0	6	0	17	0	1	8	7	21.3061	1.2533	0	0	7	0	0	9	0	1	0	0	0	2.30506	-2.28178	-0.338494	0.371897	2.25113	-2.17893	-0.251113	0.444458	2.36312	-2.01095
5281243	1.2617	-150638	-1.40855e+06	-26.1464	-7.75496	7.75496	-0.95432	109.344	1097.86	679.135	418.722	936.31	161.547	0	0	2	3	2	0	0	0	98	2	4	42	40	108.153	1.1036	0	0	40	0	0	56	0	0	2	0	0	1.48043	-2.77716	-0.44097	0.543336	2.7391	-2.70661	-0.392405	0.474281	2.82293	-2.5202
5280445	3.0062	-91770.5	-543292	-172.817	-9.12259	9.12259	-0.95239	37.8799	477.528	262.788	214.741	267.884	209.644	0	0	2	3	5	0	12	0	31	4	9	21	14	46.2477	1.49186	0	0	15	0	0	10	0	0	6	0	0	1.67526	-2.28614	-0.867755	0.896596	2.32469	-2.18831	-0.817034	0.875875	2.48772	-1.96894
6287	0.955042	-37842.1	-166233	-114.586	-10.3052	10.3052	0.94143	18.8387	293.588	195.221	98.3669	120.956	172.632	1	1	0	0	3	0	0	0	19	3	6	8	4	29.0472	1.5288	0	0	5	0	0	11	0	1	2	0	0	3.49956	-2.61701	-0.425746	0.386546	2.60979	-2.76621	-0.381894	0.354866	2.60914	-2.37792
92874	3.79603	-41334.9	-231833	-7.44496	-9.89598	9.89598	-0.03881	27.7371	344.466	160.565	108.313	266.824	77.6427	1	1	0	0	1	0	0	0	25	0	1	11	9	29.5742	1.18297	0	0	10	0	0	14	0	0	1	0	0	2.21377	-2.89304	-0.00245317	0.02781	2.87745	-2.83775	0.0866316	0.134596	2.93943	-2.64177
95259	1.84265	-54919.4	-241107	-240.444	-10.7167	10.7167	0.16653	19.4779	310.931	209.778	101.153	102.829	208.102	0	0	2	4	5	0	0	0	20	4	9	10	4	30	1.5	0	0	5	0	0	10	0	0	5	0	0	3.69521	-2.5713	-0.647985	0.72951	2.64507	-2.78221	-0.809495	0.530221	2.42282	-2.36998
72378	1.64553	-86938.2	-601668	-96.5729	-8.88487	8.88487	-0.00488	43.8035	470.105	345.272	124.832	311.45	158.654	0	0	1	1	5	0	6	0	38	2	7	21	15	57.9344	1.52459	0	0	16	0	0	17	0	1	4	0	0	1.48709	-2.72317	-0.533007	0.615989	2.7935	-2.7777	-0.551378	0.534203	2.79189	-2.46289
122691	4.94776	-84159.5	-578712	-12.5676	-8.9148	8.9148	-1.48852	43.8543	491.852	327.396	146.998	423.7	68.1514	0	0	2	2	4	0	16	0	35	0	4	22	17	51.6057	1.47445	0	0	18	0	0	13	0	1	3	0	0	1.72918	-2.33511	-0.58659	0.601944	2.35155	-2.28499	-0.521852	0.710658	2.53227	-2.02458
12309603	1.34844	-59959.2	-460802	-67.9758	-10.0048	10.0048	2.73351	44.5386	427.485	319.383	108.102	369.344	58.1402	0	0	1	1	1	0	0	0	42	1	2	16	15	45.6625	1.0872	0	0	15	0	0	26	0	0	1	0	0	1.97868	-2.90872	0.0131631	0.0489705	3.02413	-2.85402	0.0298535	0.123	3.09118	-2.66031
138507	1.04328	-51901.4	-248976	-92.5478	-9.0769	9.0769	0.21901	24.9139	375.816	244.017	131.799	323.807	52.0089	1	1	0	0	2	0	6	0	22	0	2	12	8	31.604	1.43655	0	0	9	0	0	10	0	0	3	0	0	2.28324	-2.26134	-0.558383	0.485447	2.25922	-2.25639	-0.477983	0.598044	2.3973	-1.98222
444266	2.69919	-42646.2	-148318	-162.629	-11.6471	11.6471	-0.8323	12.9152	263.634	127.649	135.985	77.534	186.1	0	0	2	2	4	0	0	0	12	4	8	8	2	19.0195	1.58496	0	0	4	0	0	4	0	0	4	0	0	3.01139	-2.00913	-0.605666	0.577643	2.11774	-2.12347	-0.566048	0.561396	2.04078	-1.74053
73337	12.2705	-100827	-802726	47.3434	-11.1259	11.1259	-3.54281	55.511	567.723	476.069	87.4691	458.508	109.216	0	0	3	3	4	0	12	1	49	2	6	25	20	70.6431	1.4417	0	0	20	0	0	24	0	1	4	0	0	1.73841	-2.80283	-0.416207	0.452432	2.77429	-2.87096	-0.344145	0.540263	2.778	-2.57889
5319198	4.63583	-80857.1	-586419	-178.55	-10.831	10.831	-0.19803	44.2774	443.739	285.684	158.055	260.532	183.207	1	1	0	0	3	0	0	0	41	2	5	19	14	54.9488	1.34021	0	0	15	0	0	22	0	0	4	0	0	1.99286	-2.71804	-0.412358	0.444075	2.93435	-2.76184	-0.372118	0.464583	2.93297	-2.48719
175948	1.93773	-48559	-294745	-57.9218	-9.35823	9.35823	0.35448	33.9243	399.279	258.575	140.704	335.194	64.0845	1	1	0	0	1	0	6	0	31	1	2	13	12	35.5019	1.14522	0	0	12	0	0	18	0	0	1	0	0	2.37073	-2.69066	0.0014185	0.0562414	2.65572	-2.66424	0.0752142	0.12927	2.70456	-2.44594
2355	7.0291	-67465.8	-365616	-66.8427	-8.96352	8.96352	-0.8785	29.6623	390.881	220.815	165.377	308.742	82.1384	1	1	0	0	2	0	9	0	24	0	2	16	9	35.0196	1.45915	0	0	12	0	0	8	0	0	4	0	0	1.80393	-2.27156	-0.584578	0.667354	2.30539	-2.25519	-0.493401	0.785305	2.4862	-1.97573
6255	4.13597	-123790	-876482	-539.242	-10.805	10.805	1.5065	44.6114	498.124	356.183	141.942	194.849	303.275	0	0	3	5	11	0	0	0	45	8	19	23	10	67.9526	1.51006	0	0	12	0	0	22	0	0	11	0	0	2.11486	-2.75136	-0.724139	0.770137	2.82092	-2.94431	-0.871942	0.563529	2.61546	-2.55312
10416	1.99561	-78118	-537322	-117.36	-9.12577	9.12577	0.94113	54.6214	644.604	488.737	155.867	523.859	120.745	0	0	1	2	2	0	0	0	52	2	4	20	17	59.3642	1.14162	0	0	18	0	0	32	0	0	2	0	0	1.77335	-2.69635	-0.46764	0.271009	2.6758	-2.5218	-0.302365	0.393227	2.8481	-2.44318
159287	4.4804	-106474	-701958	-38.4646	-11.8068	11.8068	-5.9229	45.5359	558.57	403.046	155.524	379.135	179.435	0	0	4	4	6	0	16	1	39	4	10	24	15	58.389	1.49715	0	0	17	0	0	15	0	0	7	0	0	1.72243	-2.28213	-0.710046	0.776609	2.34394	-2.2628	-0.641731	0.737788	2.52418	-2.00887
10824	1.38795	-35680.2	-158859	-17.5567	-8.51963	8.51963	0.61329	20.2231	314.55	221.598	92.9517	243.195	71.3541	1	1	0	0	1	0	6	0	18	1	2	9	7	26.8778	1.49321	0	0	7	0	0	9	0	1	1	0	0	2.28597	-2.2743	-0.576498	0.535709	2.20092	-2.33289	-0.496979	0.662179	2.37289	-1.97127
10891602	1.54396	-77266.5	-665636	-71.0951	-9.54014	9.54014	1.1137	58.673	541.707	374.046	167.661	385.436	156.271	0	0	1	2	1	0	0	0	55	1	2	21	20	58.5625	1.06477	0	0	20	0	0	34	0	0	1	0	0	2.17653	-2.962	0.00639556	0.0534491	2.90423	-2.85892	0.0703359	0.123	3.01255	-2.70195
604599	2.03222	-133848	-1.24381e+06	-54.9279	-8.26019	8.26019	0.09805	81.4173	783.389	600.707	177.371	666.182	117.207	0	0	3	4	5	0	15	0	72	3	8	35	29	101.094	1.40408	0	0	29	0	0	37	0	3	3	0	0	1.15997	-2.87982	-0.554784	0.53852	2.81677	-2.8488	-0.484153	0.618662	2.88988	-2.61356
10411827	2.41611	-149715	-1.28772e+06	-465.128	-10.161	10.161	-0.06543	69.411	728.314	550.501	177.813	467.246	261.069	0	0	3	5	8	0	0	0	66	4	12	32	19	94.6295	1.43378	0	0	22	0	0	34	0	0	10	0	0	1.81006	-2.75815	-0.485816	0.563211	2.90513	-2.91216	-0.482414	0.505137	2.94942	-2.53661
334704	5.76382	-75323.8	-456203	-121.409	-9.09732	9.09732	-0.88082	37.1831	451.544	265.254	186.29	311.725	139.819	1	1	0	0	3	0	6	0	32	1	4	18	13	45.3941	1.41856	0	0	14	0	0	14	0	0	4	0	0	1.67686	-2.63133	-0.515002	0.55445	2.692	-2.72544	-0.46794	0.620389	2.65612	-2.4096
73659	2.34233	-133465	-1.43458e+06	-243.837	-9.29827	9.29827	1.14314	88.0141	680.824	476.775	204.049	440.728	240.095	0	0	4	4	4	0	0	0	82	4	8	34	29	98.0343	1.19554	0	0	30	0	0	48	0	0	4	0	0	1.54876	-3.02421	-0.071802	0.0310423	2.98867	-2.96907	-0.0173918	0.123	3.06342	-2.77052
91466	4.31975	-68879.9	-524748	-57.196	-9.02178	9.02178	1.67763	45.405	442	357.889	84.1113	401.923	40.0767	1	1	0	0	2	0	0	0	42	0	2	18	14	55.8349	1.3294	0	0	15	0	0	24	0	2	1	0	0	1.63837	-2.96349	-0.520085	0.545242	2.90375	-3.00398	-0.465207	0.573857	2.89562	-2.69703
5319311	3.49316	-168263	-1.8623e+06	-79.0014	-8.71436	8.71436	-0.33964	93.1685	755.592	486.215	269.377	623.524	132.069	0	0	2	4	6	0	12	0	83	3	9	42	28	126.249	1.52108	0	0	32	0	0	41	0	5	5	0	0	1.56539	-2.66751	-0.545229	0.559024	2.77446	-2.84561	-0.515005	0.613269	2.65443	-2.41144
6443026	3.89442	-174439	-2.00191e+06	-149.536	-8.56107	8.56107	-0.14942	101.596	836.566	597.879	238.687	642.325	194.242	0	0	3	5	6	0	6	0	94	3	9	43	29	137.153	1.45908	0	0	33	0	0	51	0	5	5	0	0	1.89747	-2.72544	-0.480757	0.417112	2.77771	-2.85478	-0.455989	0.499322	2.70822	-2.4694
657117	3.07392	-72666.8	-363044	-332.838	-11.019	11.019	0.65742	22.8419	343.043	213.306	129.737	70.1434	272.9	0	0	2	3	7	0	0	0	23	6	13	13	4	35.6614	1.55049	0	0	6	0	0	10	0	0	7	0	0	2.70605	-2.67092	-0.690441	0.731399	2.77372	-2.89167	-0.832222	0.529366	2.53737	-2.4832
10772	3.57353	-52750.5	-245198	-62.7338	-8.85831	8.85831	-0.1801	22.2536	339.786	222.483	117.303	221.032	118.754	1	1	0	0	2	0	6	0	19	1	3	12	7	32.3043	1.70022	0	0	8	0	0	7	0	1	3	0	0	1.95182	-2.24375	-0.569406	0.563915	2.3153	-2.24385	-0.50765	0.735116	2.46486	-1.96128
637541	3.24287	-51277.5	-230181	-98.4484	-9.34972	9.34972	-0.86495	23.5803	356.943	177.045	179.899	207.859	149.084	1	1	0	0	3	0	6	0	20	3	6	12	8	29.1544	1.45772	0	0	9	0	0	8	0	0	3	0	0	2.17079	-2.20408	-0.734731	0.785737	2.17328	-2.07671	-0.637333	0.865474	2.36936	-1.87185
10812	0.286017	-33981.3	-183289	-2.84893	-9.22494	9.22494	0.54694	26.9351	351.484	228.424	123.061	312.843	38.6409	0	0	1	1	0	0	6	0	24	0	0	10	10	23.5169	0.979869	0	0	10	0	0	14	0	0	0	0	0	2.36256	-2.54078	-0.190249	0.231014	2.48429	-2.37998	-0.0768128	0.332752	2.64454	-2.27764
5319322	2.9201	-94043	-569105	-118.131	-8.71799	8.71799	-1.30718	38.3063	472.812	268.017	199.203	304.045	168.767	0	0	2	2	4	0	15	0	30	1	5	22	12	43.6969	1.45656	0	0	16	0	0	8	0	0	6	0	0	1.40309	-2.22606	-0.746568	0.699254	2.38036	-2.29886	-0.644012	0.788586	2.52831	-1.92395
336327	2.34618	-81208.7	-520680	-92.4488	-8.73812	8.73812	0.1681	40.7031	477.1	331.915	145.186	401.741	75.359	0	0	2	2	4	0	12	0	34	1	5	20	16	47.6708	1.40208	0	0	16	0	0	14	0	0	4	0	0	1.49916	-2.55414	-0.616586	0.629181	2.65843	-2.53476	-0.536486	0.75533	2.74948	-2.31556
6569	2.80899	-21751.3	-75511.6	-55.1533	-10.541	10.541	0.87731	13.1763	246.57	160.447	86.1234	183.665	62.9055	1	1	0	0	1	0	0	0	13	0	1	5	3	16.1057	1.2389	0	0	4	0	0	8	0	0	1	0	0	2.66933	-2.40676	0.0233741	0.0338738	2.42942	-2.35897	0.123	0.123	2.49901	-2.17497
5319329	3.28845	-124271	-966629	-217.158	-9.05371	9.05371	-0.78192	60.337	676.297	456.902	219.395	536.89	139.407	0	0	3	4	6	0	12	0	53	2	8	29	20	75.7817	1.42984	0	0	22	0	0	24	0	0	7	0	0	2.13816	-2.56496	-0.577074	0.581198	2.57921	-2.52183	-0.497475	0.654331	2.64943	-2.33863
44575793	4.89825	-132768	-1.35299e+06	-177.42	-9.36185	9.36185	0.9817	86.6805	720.564	492.203	228.36	543.369	177.195	0	0	3	3	4	0	0	0	80	1	5	34	28	96.4637	1.2058	0	0	30	0	0	46	0	0	4	0	0	1.25885	-2.9455	-0.34459	0.205791	2.9741	-2.87054	-0.27796	0.259421	3.05325	-2.68709
11968737	4.66005	-183077	-1.67876e+06	-668.638	-9.92424	9.92424	0.19065	70.3274	698.612	507.506	191.105	332.855	365.757	0	0	3	5	15	0	0	0	68	10	25	36	18	103.105	1.51626	0	0	21	0	0	32	0	0	15	0	0	1.58693	-2.73881	-0.720222	0.769983	2.8308	-2.92138	-0.815243	0.562823	2.70484	-2.53761
161487	12.1878	-104402	-866534	58.6478	-11.1988	11.1988	-3.58638	58.6046	587.167	508.096	76.6261	510.283	76.884	0	0	3	3	4	0	12	1	52	1	5	26	21	73.9728	1.42255	0	0	21	0	0	26	0	1	4	0	0	1.7593	-2.80294	-0.399951	0.355172	2.77444	-2.87101	-0.330947	0.461068	2.77824	-2.57894
150032	1.72393	-95135.3	-669888	-52.5842	-8.70172	8.70172	-1.47034	47.7499	534.005	400.111	118.538	476.387	57.6184	0	0	3	3	5	0	16	0	39	0	5	24	18	58.8167	1.50812	0	0	19	0	0	15	0	1	4	0	0	1.68107	-2.33377	-0.584853	0.510096	2.36184	-2.29524	-0.529775	0.633525	2.51558	-2.02835
1254	1.60077	-43320	-261645	-93.3837	-10.5034	10.5034	3.32013	31.7379	369.563	281.499	88.0639	273.728	95.8342	1	1	0	0	1	0	0	0	31	1	2	11	10	33.9222	1.09427	0	0	10	0	0	20	0	0	1	0	0	2.43716	-2.84991	-0.393046	0.475669	2.80588	-2.7935	-0.356978	0.458811	2.88169	-2.60357
10254	2.91197	-40726.6	-209996	-28.9976	-9.44827	9.44827	-0.34947	26.4035	351.279	217.097	134.182	301.587	49.6926	1	1	0	0	1	0	6	0	23	0	1	11	9	27.8031	1.20883	0	0	10	0	0	12	0	0	1	0	0	2.56516	-2.37373	-0.0976931	0.0277726	2.33524	-2.24704	0.118507	0.128959	2.46678	-2.07824
10698	1.21025	-37784.2	-188964	-43.5881	-8.69132	8.69132	0.43141	24.6435	337.141	209.753	127.388	306.568	30.5731	1	1	0	0	1	0	6	0	22	1	2	10	9	26.5586	1.20721	0	0	9	0	0	12	0	0	1	0	0	2.54277	-2.37104	0.0152579	0.0278332	2.32679	-2.20929	0.123	0.1295	2.50306	-2.07956
11850	3.8259	-66559	-331287	-314.413	-10.4321	10.4321	2.60252	24.7071	362.259	266.976	95.283	130.669	231.59	0	0	2	4	6	0	0	0	26	6	12	12	6	37.8889	1.45727	0	0	6	0	0	14	0	0	6	0	0	3.98516	-2.64227	-0.701142	0.762822	2.70549	-2.84764	-0.876552	0.548889	2.49063	-2.44159
44566900	3.80054	-147130	-1.44212e+06	-294.897	-10.228	10.228	-1.10365	81.5657	705.38	490.926	214.454	446.968	258.413	0	0	3	5	6	0	0	0	75	2	8	35	24	100.027	1.33369	0	0	28	0	0	40	0	0	7	0	0	1.76273	-2.90361	-0.41395	0.245374	2.94322	-2.87964	-0.338615	0.258529	2.95891	-2.65916
5984	1.96788	-65906.1	-314673	-291.391	-10.506	10.506	0.09157	23.3735	358.313	249.422	108.891	129.639	228.674	0	0	2	4	6	0	0	0	24	5	11	12	5	36	1.5	0	0	6	0	0	12	0	0	6	0	0	3.99745	-2.58045	-0.674074	0.73959	2.66552	-2.79913	-0.82793	0.537831	2.43433	-2.37981
66282	1.56816	-18826.4	-68137.4	8.63519	-8.48265	8.48265	0.50451	15.2743	273.019	153.927	119.092	171.783	101.235	1	1	0	0	0	0	0	0	13	0	0	5	5	16.1057	1.2389	0	0	4	0	0	8	0	0	0	0	1	2.24485	-2.33212	-0.0693025	0.053199	2.27245	-2.25462	0.123	0.396183	2.39902	-1.98981
77224	2.10358	-51335.5	-297716	-137.159	-10.4896	10.4896	2.65334	33.8734	460.361	366.319	94.0421	381.722	78.6389	1	0	0	1	2	0	0	0	34	0	2	12	9	39.647	1.16609	0	0	10	0	0	22	0	0	2	0	0	3.341	-2.66998	-0.0381767	0.0557901	2.63011	-2.61353	0.0678389	0.123	2.74641	-2.43183
108625	2.08991	-62116.4	-395796	-160.313	-10.4764	10.4764	2.64594	43.1542	541.161	442.662	98.4989	464.596	76.565	0	0	1	2	2	0	0	0	43	0	2	15	12	48.6177	1.13064	0	0	13	0	0	28	0	0	2	0	0	3.27827	-2.7109	-0.0381767	0.0557901	2.65761	-2.61872	0.0678389	0.123	2.80513	-2.46504
101364	2.20498	-58524	-358120	-154.674	-10.5689	10.5689	2.66433	40.0606	527.625	425.788	101.837	449.713	77.9119	0	0	1	2	2	0	0	0	40	0	2	14	11	45.6461	1.14115	0	0	12	0	0	26	0	0	2	0	0	3.30283	-2.70038	-0.0381767	0.0557901	2.65084	-2.61771	0.0678389	0.123	2.79114	-2.45659
105119	4.36879	-79705.3	-533105	-24.057	-8.72612	8.72612	-1.48007	43.4211	477.687	274.408	203.278	386.881	90.8061	0	0	1	1	2	0	11	0	35	0	2	21	14	46.4084	1.32595	0	0	18	0	0	14	0	0	3	0	0	1.65764	-2.52391	-0.500079	0.462302	2.50374	-2.41302	-0.324312	0.601394	2.62436	-2.23675
102376854	5.57554	-130256	-1.23408e+06	-197.346	-9.27784	9.27784	-1.36946	75.5413	679.358	425.661	253.697	434.216	245.142	0	0	4	6	5	0	0	0	69	5	10	32	23	94.9173	1.37561	0	0	26	0	0	37	0	1	5	0	0	1.86014	-2.94047	-0.425592	0.394929	2.88975	-2.84396	-0.340428	0.411469	2.99096	-2.68126
25202864	3.07661	-95349	-615721	-164.567	-9.34582	9.34582	-1.42034	40.9735	485.63	332.581	153.049	347.331	138.299	0	0	2	2	6	0	12	0	34	2	8	22	14	50.4444	1.48366	0	0	16	0	0	12	0	0	6	0	0	1.93927	-2.32146	-0.643062	0.635182	2.39532	-2.30788	-0.572191	0.706452	2.50288	-2.03148
5352710	0.255051	-59082.1	-441536	3.89289	-9.57865	9.57865	1.13956	48.5902	494.563	358.871	135.692	389.772	104.791	0	0	1	2	0	0	0	0	45	0	0	17	17	43.0406	0.956457	0	0	17	0	0	28	0	0	0	0	0	2.85423	-2.64183	-0.587868	0.626843	2.57701	-2.46892	-0.475643	0.736473	2.7492	-2.3861
5282804	1.69371	-81745.9	-602079	-157.365	-9.62859	9.62859	1.02261	57.715	617.857	454.312	163.544	456.613	161.244	0	0	1	2	2	0	0	0	55	2	4	21	18	62.2904	1.13255	0	0	19	0	0	34	0	0	2	0	0	2.93567	-2.69644	-0.534125	0.581952	2.6399	-2.53523	-0.476533	0.686323	2.80285	-2.44585
5318332	1.31093	-105710	-869096	-55.9114	-8.82991	8.82991	0.16135	56.611	566.654	424.434	142.221	450.052	116.603	0	0	2	2	5	0	6	0	50	2	7	26	19	75.7151	1.5143	0	0	20	0	0	24	0	2	4	0	0	1.55417	-2.80591	-0.564827	0.582325	2.90106	-2.87643	-0.525837	0.599559	2.86138	-2.54796
5312414	1.8114	-71623	-501618	-166.167	-9.70336	9.70336	1.02582	49.7678	537.176	394.287	142.889	396.585	140.591	0	0	1	2	2	0	0	0	48	2	4	18	15	54.8715	1.14316	0	0	16	0	0	30	0	0	2	0	0	2.90674	-2.70889	-0.532982	0.500648	2.64881	-2.54421	-0.462887	0.500742	2.81459	-2.45721
5352706	0.750193	-41404.3	-189943	185.696	-8.79978	8.79978	-0.65967	29.5479	476.607	184.949	187.207	423.543	53.0643	1	0	0	1	0	0	0	0	23	0	0	13	13	22.7169	0.987693	0	0	13	0	0	10	0	0	0	0	0	2.79125	-2.19224	-0.646929	0.68455	2.13869	-2.02751	-0.548165	0.768754	2.3028	-1.93063
10006332	1.70252	-148214	-1.60906e+06	-294.775	-10.035	10.035	2.19151	89.6181	694.778	487.603	207.174	470.113	224.664	0	0	4	4	6	0	0	0	84	4	10	36	29	106.16	1.26381	0	0	30	0	0	48	0	0	6	0	0	1.35617	-2.94751	-0.38594	0.404901	3.12067	-2.91583	-0.367504	0.417227	3.16185	-2.7039
17903416	36.4375	-68385.6	-427625	-200.616	-4.07742	4.07742	4.76882	47.341	573.805	422.991	150.814	434.475	139.33	0	0	1	2	0	2	0	0	46	0	0	17	14	52.599	1.14346	0	0	15	0	0	29	0	0	2	0	0	2.9883	-2.75353	-0.549821	0.0324744	2.68232	-2.59762	-0.446505	0.123	2.84446	-2.49894
178323	1.63116	-59301.2	-438926	-39.7748	-9.58113	9.58113	1.39449	43.205	432.561	313.508	119.053	359.089	73.4718	0	0	1	1	1	0	0	0	40	1	2	16	15	44.2347	1.10587	0	0	15	0	0	24	0	0	1	0	0	1.95153	-2.66065	-0.00340109	0.0851616	2.999	-2.66358	-0.0631745	0.134665	3.05868	-2.41571
6441391	2.17954	-66713.2	-479188	-102.788	-9.58341	9.58341	0.46914	44.007	448.483	309.203	139.28	345.718	102.764	0	0	1	2	2	0	0	0	41	0	2	17	13	49.0172	1.19554	0	0	15	0	0	24	0	0	2	0	0	2.72772	-2.69631	-0.306093	0.237217	2.70985	-2.66709	-0.207089	0.274394	2.75525	-2.45424
12113497	1.85684	-72281.1	-461975	-194.467	-10.9846	10.9846	1.02757	51.1014	620.263	486.499	133.764	481.833	138.43	0	0	1	2	2	0	0	0	50	2	4	18	15	56.1928	1.12386	0	0	16	0	0	32	0	0	2	0	0	2.98928	-2.75489	-0.336242	0.310473	2.68489	-2.59739	-0.276689	0.303152	2.84762	-2.50069
521718	1.9313	-71609.6	-444880	-123.834	-10.0015	10.0015	1.15676	49.7678	635.283	481.975	153.308	536.326	98.9569	0	0	1	2	1	0	0	0	48	0	1	18	15	54.8715	1.14316	0	0	16	0	0	30	0	0	2	0	0	2.90554	-2.73044	-0.374125	0.267768	2.66366	-2.57199	-0.241444	0.332671	2.83202	-2.47766
14284314	1.53764	-108979	-1.12905e+06	-132.688	-9.24851	9.24851	1.23502	85.1816	700.707	526.095	174.613	538.731	161.976	0	0	2	3	1	0	0	0	80	1	2	30	29	82.68	1.0335	0	0	29	0	0	50	0	0	1	0	0	1.51606	-2.94414	-0.343561	0.362355	2.9553	-2.85637	-0.256664	0.442247	3.05294	-2.68369
543854	1.7671	-68028.6	-416137	-146.171	-9.95528	9.95528	1.03748	46.6742	587.63	434.21	153.42	439.109	148.522	0	0	1	2	2	0	0	0	45	2	4	17	14	51.9241	1.15387	0	0	15	0	0	28	0	0	2	0	0	2.8947	-2.73044	-0.564564	0.528322	2.66483	-2.56051	-0.499322	0.530491	2.83497	-2.47743
119242	1.65221	-112560	-1.27036e+06	-126.763	-10.039	10.039	3.20745	88.2752	649.577	486.07	163.507	503.905	145.672	0	0	2	2	1	0	0	0	83	1	2	31	30	85.4987	1.0301	0	0	30	0	0	52	0	0	1	0	0	1.53945	-3.07744	0.010492	0.0272603	3.02113	-2.98997	0.0817246	0.123	3.11489	-2.81865
6450252	5.65052	-145300	-1.53461e+06	-130.425	-9.00125	9.00125	0.10795	86.2269	733.958	518.522	215.436	581.747	152.211	0	0	3	5	5	0	6	0	80	3	8	36	25	114.933	1.43667	0	0	28	0	0	44	0	4	4	0	0	2.38548	-2.72583	-0.486241	0.410447	2.72131	-2.89091	-0.460533	0.448898	2.6992	-2.47364
10114	3.93079	-132809	-1.42045e+06	-218.224	-9.96259	9.96259	-0.00316	86.6805	669.761	454.85	214.912	444.013	225.748	0	0	3	3	4	0	0	0	80	3	7	34	28	96.4637	1.2058	0	0	30	0	0	46	0	0	4	0	0	1.55353	-3.01055	-0.0569573	0.028732	2.9821	-2.94925	0.00385142	0.123	3.0551	-2.75792
3084311	1.63689	-59981.9	-447538	-90.6814	-9.33223	9.33223	1.16849	44.5386	448.977	324.783	124.194	355.172	93.8046	0	0	1	1	1	0	0	0	42	1	2	16	15	45.6625	1.0872	0	0	15	0	0	26	0	0	1	0	0	2.18204	-2.90124	-0.144664	0.210771	2.86439	-2.85239	-0.154925	0.270708	2.92948	-2.65081
88301	1.82938	-41985.7	-243889	-28.425	-9.42906	9.42906	0.87288	29.0707	345.418	190.839	78.6473	251.091	94.3266	1	1	0	0	1	0	0	0	27	1	2	11	10	31.1627	1.15417	0	0	10	0	0	16	0	0	1	0	0	2.11009	-2.93597	-0.220359	0.275567	2.88566	-2.84833	-0.134468	0.291907	2.97806	-2.67611
638667	1.94004	-58460.4	-338723	39.6588	-8.64148	8.64148	-0.80595	32.5499	416.117	234.252	171.31	352.17	63.9472	1	1	0	0	2	0	13	0	26	1	3	16	12	38.8864	1.49563	0	0	13	0	0	10	0	2	1	0	0	1.79411	-2.17621	-0.597929	0.602291	2.28563	-2.18811	-0.479698	0.70326	2.39859	-1.92562
93317	1.75543	-56588.3	-355266	-108.471	-9.23892	9.23892	1.21845	36.0599	428.215	291.401	136.814	351.487	76.7289	0	0	1	1	1	0	0	0	34	0	1	14	11	41.5156	1.22105	0	0	12	0	0	20	0	0	2	0	0	2.46861	-2.76629	-0.0100332	0.0330232	2.74192	-2.71895	0.123	0.136758	2.81731	-2.51954
101612	2.10079	-109051	-777809	-149.306	-8.94083	8.94083	0.04027	52.0143	568.233	404.773	163.459	434.717	133.516	0	0	3	3	6	0	12	0	44	0	6	26	18	63.208	1.43655	0	0	20	0	0	18	0	0	6	0	0	1.1131	-2.53001	-0.618539	0.59611	2.83487	-2.54272	-0.533118	0.698394	2.86032	-2.32724
72860	2.62393	-50848.4	-258880	12.8203	-8.59781	8.59781	-0.55174	29.2131	392.166	200.765	180.553	391.345	0.821303	0	0	1	1	1	0	10	0	22	0	1	13	12	31.5244	1.43293	0	1	11	0	0	9	0	0	1	0	0	2.03528	-2.25696	-0.578639	0.595343	2.21243	-2.24066	-0.489538	0.702858	2.43775	-1.95708
5316559	4.24848	-53857.3	-286509	-158.977	-9.60633	9.60633	0.60759	28.9147	371.349	290.95	80.3988	217.375	153.974	1	0	0	1	3	0	0	0	28	3	6	12	9	37.3217	1.33292	0	0	9	0	0	16	0	0	3	0	0	2.45265	-2.61687	-0.661883	0.730693	2.69427	-2.56937	-0.627095	0.581898	2.78691	-2.37602
5372637	0.971871	-35614.7	-184477	61.1347	-8.69846	8.69846	-0.52264	26.0279	349.355	187.885	161.47	334.705	14.6499	0	0	1	1	0	0	6	0	21	0	0	11	11	20.9656	0.998364	0	0	11	0	0	10	0	0	0	0	0	2.02535	-2.24835	-0.619143	0.672385	2.28869	-2.06235	-0.505903	0.784185	2.48971	-1.94954
12396	0.453331	-56803.5	-364878	-44.6848	-10.618	10.618	1.94512	48.1638	598.662	466.224	132.438	559.265	39.3968	0	0	1	2	0	0	0	0	46	0	0	16	16	42.8771	0.932112	0	0	16	0	0	30	0	0	0	0	0	2.82953	-2.73819	-0.024759	0.0397281	2.66767	-2.56326	0.056867	0.123	2.84193	-2.48431
8103	1.71654	-29591.2	-128556	-91.4067	-10.9363	10.9363	3.46071	20.6971	318.198	254.371	63.8267	244.584	73.6142	1	0	0	1	1	0	0	0	21	1	2	7	6	23.4259	1.11552	0	0	6	0	0	14	0	0	1	0	0	2.44747	-2.65184	-0.215929	0.285659	2.59327	-2.53455	-0.136149	0.276226	2.73937	-2.40603
160817	0.666638	-69608.8	-415667	-58.1058	-9.34586	9.34586	-1.48025	35.4739	426.192	228.634	197.558	330.98	95.2119	1	1	0	0	3	0	12	0	28	1	4	18	13	38.0284	1.35816	0	0	15	0	0	10	0	0	3	0	0	1.88703	-2.32101	-0.578731	0.636549	2.37763	-2.27443	-0.500177	0.682219	2.46034	-2.02248
44595036	2.23238	-77001.5	-455837	-101.833	-9.4768	9.4768	-1.48522	36.2759	436.962	248.215	188.747	274.459	162.503	0	0	1	1	4	0	12	0	29	2	6	19	13	41.0588	1.41582	0	0	15	0	0	10	0	0	4	0	0	1.8351	-2.33046	-0.731638	0.763213	2.37996	-2.28158	-0.707682	0.696	2.44884	-2.03989
12053	1.44168	-37776.6	-191450	-35.9657	-9.56523	9.56523	0.3808	24.6435	333.537	197.823	135.714	261.423	72.1144	1	1	0	0	1	0	6	0	22	1	2	10	9	26.5586	1.20721	0	0	9	0	0	12	0	0	1	0	0	2.42843	-2.54305	-0.547045	0.608872	2.52503	-2.41029	-0.457791	0.68767	2.66589	-2.29858
78429	4.99138	-43889	-209559	-58.9577	-9.9717	9.9717	-0.51905	22.7783	319.857	187.872	131.984	256.101	63.7552	1	1	0	0	1	0	6	0	19	0	1	11	8	26.1813	1.37796	0	0	9	0	0	8	0	0	2	0	0	2.02736	-2.46723	-0.528447	0.591556	2.47821	-2.50519	-0.428163	0.688551	2.4669	-2.2172
480872	3.34859	-123214	-1.04273e+06	-140.025	-8.55565	8.55565	0.08366	69.7738	725.365	512.382	212.983	622.065	103.3	0	0	3	4	5	0	12	0	61	2	7	31	26	80.7472	1.32372	0	0	26	0	0	30	0	0	5	0	0	1.49473	-2.55994	-0.304048	0.375817	2.6668	-2.53701	-0.262923	0.379076	2.76316	-2.32064
480873	4.00369	-105909	-813853	-139.7	-8.66299	8.66299	0.11985	55.6394	585.839	410.443	175.396	480.171	105.667	0	0	3	3	5	0	12	0	48	2	7	26	21	66.1224	1.37755	0	0	21	0	0	22	0	0	5	0	0	1.53972	-2.55392	-0.565648	0.596687	2.66703	-2.53488	-0.488444	0.709877	2.763	-2.31738
550139	0.0169115	-43106.2	-291452	-64.7331	-10.5439	10.5439	3.5324	37.123	404.521	323.493	81.0281	361.916	42.6054	0	0	1	2	0	0	0	0	36	0	0	12	12	33.0587	0.918296	0	0	12	0	0	24	0	0	0	0	0	2.27484	-2.83412	-0.161088	0.204518	2.76397	-2.6936	-0.0630074	0.299633	2.90777	-2.5777
12304570	0.261429	-34612.5	-195170	-4.24209	-9.23361	9.23361	1.19657	28.2687	358.13	241.558	116.572	309.355	48.7754	0	0	1	1	0	0	0	0	26	0	0	10	10	24.9922	0.961237	0	0	10	0	0	16	0	0	0	0	0	2.34225	-2.69746	-0.0089194	0.0461478	2.64015	-2.5555	0.123	0.136311	2.78427	-2.42758
69825	0.348822	-53209.2	-335834	-37.1454	-10.5947	10.5947	1.96069	45.0702	568.949	428.602	140.348	531.437	37.5127	0	0	1	2	0	0	0	0	43	0	0	15	15	40.1201	0.933025	0	0	15	0	0	28	0	0	0	0	0	2.80949	-2.73404	-0.024759	0.0397281	2.66388	-2.55934	0.056867	0.123	2.83789	-2.48038
442290	4.08451	-108799	-819031	-151.733	-10.5041	10.5041	-0.22379	50.2034	529.734	286.483	243.251	308.173	221.562	0	0	2	3	5	0	0	0	46	1	6	24	15	66.838	1.453	0	0	17	0	0	22	0	0	7	0	0	1.89947	-2.66308	-0.524027	0.285532	2.89717	-2.723	-0.514294	0.324433	2.82327	-2.4479
12443330	1.65736	-42661.3	-248266	-74.2175	-9.45586	9.45586	1.04387	30.4043	368.52	263.378	105.142	271.969	96.5502	1	1	0	0	1	0	0	0	29	1	2	11	10	32.6035	1.12426	0	0	10	0	0	18	0	0	1	0	0	2.37565	-2.73282	0.00948594	0.0733159	2.69904	-2.67556	-0.0200989	0.13013	2.78457	-2.47836
608110	1.14706	-57380.8	-376124	-8.83585	-8.365	8.365	-0.25686	39.2043	444.007	295.94	139.1	389.041	54.9654	0	0	1	1	1	0	10	0	34	0	1	16	15	39.3117	1.15623	0	0	15	0	0	18	0	0	1	0	0	2.10529	-2.62968	-0.491122	0.456009	2.57761	-2.53288	-0.399484	0.575481	2.68419	-2.36703
14260	0.23265	-50283.4	-312818	-68.3032	-9.99755	9.99755	1.3657	43.3102	543.44	433.212	110.228	471.063	72.3765	0	0	1	2	0	0	0	0	42	0	0	14	14	38.5684	0.918296	0	0	14	0	0	28	0	0	0	0	0	2.78624	-2.73121	-0.205341	0.265499	2.65971	-2.55558	-0.0996325	0.350339	2.83474	-2.47684
75249	0.451377	-38835.3	-213053	-10.4545	-10.6178	10.6178	1.94622	32.6959	455.908	323.516	132.392	415.498	40.4094	0	0	1	2	0	0	0	0	31	0	0	11	11	29.0878	0.938315	0	0	11	0	0	20	0	0	0	0	0	2.69533	-2.70483	-0.024759	0.0397281	2.63744	-2.53195	0.056867	0.123	2.80953	-2.45285
160168	2.0277	-62494.1	-387463	-100.309	-8.93509	8.93509	0.41908	39.5799	469.505	354.061	115.444	423.034	46.4706	0	0	1	2	2	0	6	0	36	1	3	16	14	44.3758	1.23266	0	0	14	0	0	20	0	0	2	0	0	1.68207	-2.77885	-0.648082	0.693207	2.71807	-2.61176	-0.544444	0.662028	2.88494	-2.52088
6709746	4.22098	-109699	-772391	-167.299	-8.71877	8.71877	-1.06236	53.3479	618.868	448.073	165.334	464.591	154.276	0	0	3	4	5	0	15	0	46	2	7	26	17	65.697	1.42819	0	0	20	0	0	20	0	0	6	0	0	1.72252	-2.52233	-0.651577	0.63033	2.49557	-2.5018	-0.574217	0.588074	2.56087	-2.28003
11542	0.00824621	-25781.7	-132618	-44.3942	-11.0933	11.0933	3.71308	22.9887	315.285	234.911	80.3742	242.712	72.5731	1	1	0	0	0	0	0	0	23	0	0	7	7	20.3904	0.886541	0	0	7	0	0	16	0	0	0	0	0	3.15449	-2.74005	0.0229777	0.0253509	2.66822	-2.59959	0.123	0.123	2.81107	-2.48486
13143	2.89697	-24683.1	-91837.9	-29.9429	-10.3792	10.3792	-0.02233	14.9363	260.321	144.607	115.714	187.258	73.0633	1	1	0	0	1	0	0	0	14	0	1	6	4	17.6933	1.26381	0	0	5	0	0	8	0	0	1	0	0	3.16231	-2.28607	-0.0933019	0.0462027	2.31299	-2.24632	0.0240214	0.123	2.37756	-2.02707
689075	3.83763	-62250.9	-301058	-136.029	-9.00144	9.00144	-0.80845	27.4759	411.291	254.342	156.949	273.257	138.033	1	1	0	0	3	0	6	0	24	2	5	14	9	35.6005	1.48336	0	0	10	0	0	10	0	0	4	0	0	2.21804	-2.22297	-0.664827	0.679252	2.21651	-2.24769	-0.583148	0.699074	2.42169	-1.94095
543920	1.65419	-60829.2	-348503	-132.69	-10.0195	10.0195	1.14582	40.487	538.274	422.719	115.554	441.813	96.4611	0	0	1	2	1	0	0	0	39	0	1	15	12	45.9859	1.17912	0	0	13	0	0	24	0	0	2	0	0	2.92798	-2.70818	-0.386069	0.265496	2.64887	-2.54532	-0.248403	0.330457	2.8138	-2.45689
49865664	4.77347	-157913	-1.61436e+06	-292.839	-9.84373	9.84373	-0.22872	90.8465	779.796	541.725	238.071	506.45	273.347	0	0	3	5	6	0	0	0	84	2	8	38	27	109.639	1.30523	0	0	31	0	0	46	0	0	7	0	0	1.63153	-2.89051	-0.38782	0.301263	2.95258	-2.85884	-0.340344	0.311159	2.9878	-2.64188
71459521	5.3797	-157914	-1.60268e+06	-286.067	-9.84205	9.84205	-0.31236	90.8465	780.977	527.417	253.56	508.839	272.138	0	0	3	5	6	0	0	0	84	2	8	38	27	109.639	1.30523	0	0	31	0	0	46	0	0	7	0	0	1.63165	-2.92177	-0.415853	0.272651	2.94167	-2.88573	-0.345333	0.288458	2.97829	-2.67466
21633082	4.43026	-178577	-1.94064e+06	-369.711	-10.143	10.143	-0.89803	95.9705	781.294	507.99	273.304	513.586	267.708	0	0	3	5	7	0	0	0	88	1	8	42	27	119.352	1.35627	0	0	33	0	0	46	0	0	9	0	0	1.76169	-2.9033	-0.395117	0.221415	2.94549	-2.87904	-0.307651	0.243429	2.95833	-2.65906
21205	1.63404	-75862.2	-496484	-180.312	-11.0187	11.0187	1.15061	54.195	663.592	551.192	112.399	577.999	85.593	0	0	1	2	1	0	0	0	53	0	1	19	16	59.1192	1.11546	0	0	17	0	0	34	0	0	2	0	0	2.99108	-2.74801	-0.157666	0.052962	2.67858	-2.5851	-0.0257706	0.123	2.84526	-2.49413
8139	1.63456	-61490.3	-359458	-164.005	-11.1135	11.1135	1.15166	41.8206	552.955	454.437	98.5176	483.248	69.7071	0	0	1	2	1	0	0	0	41	0	1	15	12	47.3425	1.15469	0	0	13	0	0	26	0	0	2	0	0	2.92676	-2.72313	-0.157751	0.052962	2.65881	-2.55559	-0.0257706	0.123	2.82732	-2.47099
5284421	1.76077	-81731.6	-637730	-144.166	-9.39808	9.39808	1.16556	57.715	577.725	443.506	134.219	483.194	94.531	0	0	1	2	1	0	0	0	55	0	1	21	18	62.2904	1.13255	0	0	19	0	0	34	0	0	2	0	0	2.96634	-2.68129	-0.534125	0.581952	2.63002	-2.52719	-0.427574	0.686322	2.78843	-2.43188
5362793	1.67165	-81732.6	-629468	-137.122	-9.58636	9.58636	1.05614	57.715	573.326	452.59	120.736	495.467	77.8596	0	0	1	2	1	0	0	0	55	0	1	21	18	62.2904	1.13255	0	0	19	0	0	34	0	0	2	0	0	2.96634	-2.68129	-0.534125	0.581952	2.63002	-2.52719	-0.427574	0.686322	2.78843	-2.43188
31284	1.70149	-68677	-432263	-177.134	-11.0912	11.0912	1.16333	48.0078	606.824	503.427	103.397	543.147	63.6775	0	0	1	2	1	0	0	0	47	0	1	17	14	53.2556	1.1331	0	0	15	0	0	30	0	0	2	0	0	2.93973	-2.73429	-0.157751	0.052962	2.66741	-2.56393	-0.0257706	0.123	2.83817	-2.48122
7002	0.274018	-35641.8	-187886	33.9464	-8.58401	8.58401	-0.26679	26.0279	340.767	179.235	150.905	340.767	0	0	0	1	1	0	0	10	0	21	0	0	11	11	20.9656	0.998364	0	0	11	0	0	10	0	0	0	0	0	2.03511	-2.2951	-0.576581	0.631469	2.23887	-2.11447	-0.466781	0.739538	2.43096	-1.98105
8091	1.64698	-47115.8	-237567	-136.658	-11.2095	11.2095	1.15105	29.4463	429.533	347.339	82.1936	359.001	70.5312	1	0	0	1	1	0	0	0	29	0	1	11	8	35.2935	1.21702	0	0	9	0	0	18	0	0	2	0	0	2.90293	-2.67548	-0.157751	0.052962	2.62386	-2.5228	-0.0257706	0.123	2.78109	-2.42793
8181	1.63825	-75864.8	-491238	-191.399	-11.0491	11.0491	1.15076	54.195	671.638	567.583	104.054	604.859	66.7787	0	0	1	2	1	0	0	0	53	0	1	19	16	59.1192	1.11546	0	0	17	0	0	34	0	0	2	0	0	2.95207	-2.74181	-0.157751	0.052962	2.67334	-2.56974	-0.0257706	0.123	2.84548	-2.48816
638303	1.70242	-75204.5	-556876	-160.916	-9.56238	9.56238	1.14412	52.8614	550.989	446.529	104.459	490.181	60.8081	0	0	1	2	1	0	0	0	51	0	1	19	16	57.8068	1.13347	0	0	17	0	0	32	0	0	2	0	0	2.95409	-2.6854	-0.35446	0.237656	2.63153	-2.52851	-0.218767	0.320559	2.792	-2.43417
643801	1.6281	-75203	-562951	-159.392	-9.56969	9.56969	1.16774	52.8614	536.208	422.716	113.492	465.755	70.4531	0	0	1	2	1	0	0	0	51	0	1	19	16	57.8068	1.13347	0	0	17	0	0	32	0	0	2	0	0	2.95409	-2.6854	-0.35446	0.237656	2.63153	-2.52851	-0.218767	0.320559	2.792	-2.43417
23518	1.62916	-72271.2	-457481	-184.552	-11.0723	11.0723	1.15085	51.1014	642.689	542.095	100.594	573.129	69.5596	0	0	1	2	1	0	0	0	50	0	1	18	15	56.1928	1.12386	0	0	16	0	0	32	0	0	2	0	0	2.94601	-2.7384	-0.157751	0.052962	2.67063	-2.56709	-0.0257706	0.123	2.84216	-2.485
287064	4.04166	-55720	-254282	-148.919	-9.23831	9.23831	-0.515	22.6223	354.217	233.129	121.088	223.942	130.276	1	1	0	0	3	0	6	0	20	2	5	12	7	30.4386	1.52193	0	0	8	0	0	8	0	0	4	0	0	2.4306	-2.22046	-0.586138	0.668098	2.24427	-2.25179	-0.515729	0.64731	2.39933	-1.95441
4133	2.88799	-48323.9	-220071	-101.795	-9.45332	9.45332	-0.3182	21.8203	338.712	223.042	115.67	257.355	81.3571	1	1	0	0	2	0	6	0	19	1	3	11	7	27.9557	1.47135	0	0	8	0	0	8	0	0	3	0	0	2.44597	-2.21861	-0.523981	0.591709	2.24083	-2.25084	-0.426691	0.680113	2.34002	-1.95354
534587	1.64313	-81724.7	-650264	-135.474	-10.0218	10.0218	1.1448	57.715	562.657	440.792	121.865	487.47	75.1872	0	0	1	2	1	0	0	0	55	0	1	21	18	62.2904	1.13255	0	0	19	0	0	34	0	0	2	0	0	2.96567	-2.69232	-0.248115	0.052962	2.63051	-2.5262	-0.100156	0.123	2.79747	-2.44115
7406	0.246431	-30387	-153529	4.70946	-9.3833	9.3833	0.54174	23.8415	328.054	206.059	121.995	289.592	38.4615	1	1	0	0	0	0	6	0	21	0	0	9	9	20.6898	0.985228	0	0	9	0	0	12	0	0	0	0	0	2.27705	-2.5371	-0.554056	0.613764	2.48088	-2.37614	-0.451086	0.714363	2.64132	-2.27553
5481663	6.281	-211074	-2.13435e+06	-617.551	-8.45936	8.45936	-0.64215	83.4494	740.45	502.192	238.258	363.722	376.728	0	0	3	5	15	0	12	0	76	9	24	44	25	116.237	1.52943	0	0	28	0	0	32	0	0	16	0	0	1.33089	-2.73841	-0.771818	0.795264	2.80258	-2.92167	-0.781656	0.562302	2.61702	-2.53725
932	2.89906	-85025.7	-513419	-147.153	-9.21325	9.21325	-0.37964	38.4115	468.721	270.807	197.914	287.134	181.587	0	0	1	1	5	0	12	0	32	3	8	20	14	46.7675	1.46148	0	0	15	0	0	12	0	0	5	0	0	1.65874	-2.49128	-0.815482	0.823193	2.54574	-2.42807	-0.746366	0.830564	2.63627	-2.24139
442428	1.35742	-193368	-1.77795e+06	-566.53	-9.29703	9.29703	-0.46625	80.0854	814.191	520.085	294.107	429.061	385.131	0	0	3	5	14	0	12	0	73	8	22	41	24	110.172	1.50921	0	0	27	0	0	32	0	0	14	0	0	1.28663	-2.74973	-0.680727	0.70326	2.81779	-2.93727	-0.752508	0.581612	2.64198	-2.55028
442431	3.23727	-193362	-1.83638e+06	-561.133	-9.26563	9.26563	-0.49676	80.0854	748.146	479.1	269.046	411.597	336.55	0	0	3	5	14	0	12	0	73	8	22	41	24	110.172	1.50921	0	0	27	0	0	32	0	0	14	0	0	1.19045	-2.73851	-0.642648	0.70326	2.80197	-2.92473	-0.688964	0.56262	2.6394	-2.53702
13059907	2.22476	-80272.4	-495191	-310.454	-10.7366	10.7366	2.07215	35.7479	448.382	340.164	108.218	254.418	193.964	0	0	2	3	6	0	0	0	36	4	10	16	9	50.9497	1.41527	0	0	10	0	0	20	0	0	6	0	0	2.62864	-2.72513	-0.55621	0.640827	2.79632	-2.91536	-0.619767	0.499967	2.65618	-2.52595
50914217	3.6911	-80275.3	-499248	-313.412	-10.5061	10.5061	2.01442	35.7479	450.121	344.272	105.849	260.723	189.398	0	0	2	3	6	0	0	0	36	4	10	16	9	50.9497	1.41527	0	0	10	0	0	20	0	0	6	0	0	2.62864	-2.72513	-0.55621	0.640827	2.79632	-2.91536	-0.619767	0.499967	2.65618	-2.52595
13386213	0.791687	-80273.6	-501285	-311.71	-10.7602	10.7602	1.85088	35.7479	440.034	324.783	115.251	256.595	183.439	0	0	2	3	6	0	0	0	36	4	10	16	9	50.9497	1.41527	0	0	10	0	0	20	0	0	6	0	0	2.64237	-2.61612	-0.58158	0.729082	2.82099	-2.76341	-0.614562	0.546293	2.66224	-2.39881
936	2.03959	-36547.5	-151456	-5.9654	-10.2779	10.2779	-0.52878	17.5628	286.86	191.38	95.48	163.479	123.381	1	1	0	0	2	0	6	0	15	1	3	9	5	25.5838	1.70559	0	0	6	0	0	6	0	2	1	0	0	2.29061	-2.15897	-0.623812	0.682118	2.16649	-2.45839	-0.564395	0.718423	2.18938	-1.84476
931	0	-32048.4	-156694	40.5797	-8.71096	8.71096	-0.26536	22.9343	323.46	155.975	156.413	323.46	0	1	1	0	0	0	0	10	0	18	0	0	10	10	17.8394	0.991076	0	0	10	0	0	8	0	0	0	0	0	1.97345	-2.21021	-0.623447	0.67491	2.14646	-1.99323	-0.512333	0.783931	2.36812	-1.85407
12391	0.00509902	-54538.1	-355140	-106.445	-10.9894	10.9894	3.49756	47.7374	587.283	493.459	93.8239	540.942	46.3401	0	0	1	2	0	0	0	0	47	0	0	15	15	42.4623	0.903454	0	0	15	0	0	32	0	0	0	0	0	2.80793	-2.74221	0.0229775	0.0265285	2.66985	-2.5662	0.123	0.123	2.84528	-2.48773
64678	3.09418	-54743.1	-334812	-62.0014	-11.1357	11.1357	1.70013	43.7434	563.818	442.108	121.71	458.421	105.397	0	0	1	2	1	0	0	0	42	0	1	15	13	44.7924	1.06649	0	0	14	0	0	27	0	1	0	0	0	2.80949	-2.73351	-0.162476	0.163912	2.66465	-2.55929	-0.0564498	0.246333	2.83787	-2.48037
4276	0.684113	-58414.7	-315292	-62.0804	-8.89686	8.89686	0.16248	29.7675	407.368	307.648	99.7203	310.881	96.4867	1	1	0	0	3	0	6	0	26	0	3	14	10	36.3832	1.39936	0	0	11	0	0	12	0	0	3	0	0	1.97868	-2.33753	-0.578356	0.490379	2.38761	-2.30243	-0.525154	0.615687	2.53811	-2.04778
11005	1.86534	-65097.4	-388294	-184.367	-11.1069	11.1069	1.02747	44.9142	574.179	450.654	123.524	450.09	124.088	0	0	1	2	2	0	0	0	44	2	4	16	13	50.3061	1.14332	0	0	14	0	0	28	0	0	2	0	0	2.88194	-2.73418	-0.336245	0.310473	2.66705	-2.56317	-0.276689	0.303152	2.83808	-2.4811
5312402	1.92474	-64437.5	-389512	-154.247	-9.55962	9.55962	1.0361	43.5806	554.724	413.254	141.47	415.861	138.863	0	0	1	2	2	0	0	0	42	2	4	16	13	48.9629	1.16578	0	0	14	0	0	26	0	0	2	0	0	2.88485	-2.68214	-0.532983	0.500649	2.62946	-2.52477	-0.462888	0.500742	2.7893	-2.43215
5318606	1.98791	-164417	-1.33968e+06	-485.522	-9.15836	9.15836	-0.85653	60.7219	637.253	392.345	244.908	272.675	364.578	0	0	3	5	12	0	12	0	54	9	21	34	19	83.981	1.5552	0	0	21	0	0	20	0	0	13	0	0	1.61037	-2.70632	-0.792196	0.816465	2.78289	-2.90468	-0.90154	0.658981	2.57873	-2.51045
5281672	4.0796	-106549	-654063	-253.476	-9.10528	9.10528	-1.04656	39.4839	495.119	279.497	215.622	214.222	280.897	0	0	3	4	7	0	12	0	33	6	13	23	14	50.6424	1.53462	0	0	15	0	0	10	0	0	8	0	0	1.76701	-2.28688	-1.02009	0.987917	2.34944	-2.21589	-0.965276	0.918842	2.50385	-1.98141
161748	3.80517	-106560	-849001	-160.484	-8.55824	8.55824	-0.06235	56.973	570.128	418.203	151.363	454.908	115.22	0	0	3	4	5	0	12	0	50	2	7	26	20	68.3054	1.36611	0	0	21	0	0	24	0	0	5	0	0	1.85824	-2.60506	-0.574163	0.471339	2.59744	-2.52154	-0.499864	0.495115	2.70363	-2.36009
3084282	2.00335	-119306	-1.30981e+06	-153.158	-9.40513	9.40513	1.15059	87.7437	661.508	487.964	173.544	484.923	176.585	0	0	2	2	2	0	0	0	82	2	4	32	30	89.9197	1.09658	0	0	30	0	0	50	0	0	2	0	0	1.524	-3.02737	0.00936217	0.0313569	2.98024	-2.94823	0.0769032	0.123	3.06882	-2.76905
31253	0.199344	-34587.9	-189456	21.1517	-9.12491	9.12491	0.49509	28.2687	364.642	227.724	136.918	299.855	64.7866	0	0	1	2	0	0	0	0	26	0	0	10	10	24.9922	0.961237	0	0	10	0	0	16	0	0	0	0	0	3.07004	-2.49511	-0.00577913	0.0536621	2.43518	-2.32145	0.123	0.136769	2.60731	-2.21828
5281153	1.80196	-63596	-336914	42.5373	-8.70375	8.70375	-0.69374	31.9539	469.178	207.116	212.097	349.769	119.409	1	1	0	0	3	0	0	0	26	1	4	16	12	36.1315	1.38967	0	0	13	0	0	10	0	0	3	0	0	1.71915	-2.39406	-0.566168	0.763922	2.61287	-2.5468	-0.499477	0.719112	2.53006	-2.18756
7929	0.274235	-26798	-124184	6.84145	-9.19255	9.19255	0.53064	20.7479	305.921	177.225	128.695	305.921	0	1	1	0	0	0	0	6	0	18	0	0	8	8	17.8394	0.991076	0	0	8	0	0	10	0	0	0	0	0	2.30506	-2.33253	-0.196314	0.233026	2.2681	-2.17433	-0.0788294	0.335549	2.42658	-2.03632
5376325	4.5833	-158025	-1.47386e+06	-64.1709	-7.71135	7.71135	-0.93897	110.146	1088.68	678.567	410.116	888.747	199.936	0	0	2	3	3	0	0	0	99	2	5	43	40	113.462	1.14609	0	0	40	0	0	56	0	0	3	0	0	1.20742	-2.79134	-0.447151	0.52423	2.81367	-2.76964	-0.382102	0.47648	2.8519	-2.54779
442811	1.58799	-92837.4	-623975	-153.444	-8.83292	8.83292	-0.01556	45.9323	531.339	387.564	143.775	434.826	96.5132	0	0	2	3	5	0	12	0	40	2	7	22	17	56.722	1.41805	0	0	17	0	0	18	0	0	5	0	0	1.64431	-2.59656	-0.609574	0.598008	2.59325	-2.57431	-0.541046	0.719425	2.66749	-2.3403
12105	3.20487	-33540.6	-145649	-16.5292	-9.67112	9.67112	-0.39459	20.2163	307.673	175.636	132.037	244.505	63.1678	1	1	0	0	1	0	6	0	17	0	1	9	7	21.4869	1.26393	0	0	8	0	0	8	0	0	1	0	0	2.29365	-2.27961	-0.455684	0.449517	2.2369	-2.14567	-0.282123	0.539375	2.37657	-1.98656
6251	4.10177	-66559.1	-330766	-314.533	-10.6856	10.6856	2.56439	24.7071	362.191	264.804	97.3864	134.313	227.878	0	0	2	4	6	0	0	0	26	6	12	12	6	37.8889	1.45727	0	0	6	0	0	14	0	0	6	0	0	3.98516	-2.64227	-0.701142	0.762822	2.70549	-2.84764	-0.876552	0.548889	2.49063	-2.44159
1068	1.57314	-12300.6	-35924.4	-9.33686	-8.48083	8.48083	0.93433	10.4208	213.585	114.025	99.5602	165.931	47.6543	1	1	0	0	0	0	0	0	9	0	0	3	3	11.0196	1.22439	0	0	2	0	0	6	0	0	0	0	1	1.63299	-2.27083	-0.00622597	0.0340403	2.20575	-2.19841	0.123	0.225211	2.33648	-1.93606
5280537	2.00074	-93488.9	-608582	-103.343	-8.74679	8.74679	-0.50799	48.6571	596.051	389.524	206.527	460.696	135.355	0	0	2	3	4	0	12	0	42	3	7	23	17	62.7081	1.49305	0	0	18	0	0	19	0	1	4	0	0	1.5413	-2.49546	-0.669893	0.719156	2.44383	-2.6427	-0.600789	0.790969	2.44481	-2.21765
7461	0.0726705	-34616.2	-193290	-7.87806	-8.89977	8.89977	1.16357	28.2687	365.49	269.257	96.2339	296.206	69.2848	0	0	1	1	0	0	0	0	26	0	0	10	10	24.9922	0.961237	0	0	10	0	0	16	0	0	0	0	0	2.2892	-2.61539	-0.00341372	0.035241	2.55123	-2.47134	0.123	0.135737	2.70011	-2.33967
5281671	3.8861	-125731	-1.03176e+06	-154.705	-8.71202	8.71202	-0.7838	64.815	666.732	418.068	248.664	483.839	182.893	0	0	3	3	5	0	12	0	55	3	8	31	24	76.3295	1.38781	0	0	25	0	0	24	0	0	6	0	0	1.60674	-2.56513	-0.666176	0.737876	2.55056	-2.5575	-0.542632	0.79598	2.61972	-2.31054
11304302	3.20914	-139801	-1.09745e+06	-505.901	-9.99491	9.99491	-0.20691	56.0786	616.262	453.083	163.178	348.734	267.528	0	0	3	5	10	0	0	0	54	5	15	28	13	81.0119	1.50022	0	0	17	0	0	26	0	0	11	0	0	1.7639	-2.78455	-0.540897	0.638989	2.8272	-2.91635	-0.594588	0.535257	2.77415	-2.57224
442756	1.45244	-84396.5	-512398	-147.835	-9.28717	9.28717	-1.63651	37.0779	441.281	248.998	192.284	279.789	161.493	0	0	1	2	5	0	12	0	30	3	8	20	13	43.7744	1.45915	0	0	15	0	0	10	0	0	5	0	0	1.91322	-2.32073	-0.687068	0.739298	2.39079	-2.26936	-0.627004	0.719475	2.48427	-2.02488
44583980	2.68356	-70943	-401064	-219.037	-10.2978	10.2978	0.30394	30.9451	380.514	269.645	110.868	174.491	206.022	0	0	1	1	4	0	0	0	29	3	7	15	9	42.7496	1.47412	0	0	10	0	0	14	0	0	5	0	0	2.15294	-2.62063	-0.628446	0.745485	2.82229	-2.6914	-0.635552	0.584165	2.76252	-2.40925
73466	3.43783	-135556	-1.01017e+06	-477.351	-9.85194	9.85194	-0.06708	51.6514	581.675	385.167	196.508	234.463	347.212	0	0	3	5	11	0	0	0	49	8	19	27	13	74.9595	1.52979	0	0	16	0	0	22	0	0	11	0	0	1.79134	-2.72747	-0.713452	0.769984	2.8167	-2.91368	-0.674939	0.581245	2.72502	-2.52867
439767	3.08604	-37983.5	-168468	6.31848	-10.0951	10.0951	-0.10485	20.6496	315.927	159.189	156.739	195.351	120.577	1	1	0	0	2	0	6	0	17	1	3	10	7	25.8354	1.51973	0	0	8	0	0	7	0	1	1	0	0	2.28232	-2.27552	-0.611418	0.660612	2.30341	-2.18461	-0.504476	0.679923	2.40346	-2.01091
8163	2.74783	-46906.8	-259493	-103.142	-10.5089	10.5089	0.8752	34.8314	467.93	354.19	113.74	405.085	62.845	0	0	1	2	1	0	0	0	34	0	1	12	10	36.8125	1.08272	0	0	11	0	0	22	0	0	1	0	0	2.82158	-2.70765	0.0229775	0.0341428	2.64553	-2.54396	0.123	0.123	2.81135	-2.45584
11455	2.86735	-37133.5	-175977	-22.6398	-9.62647	9.62647	-0.32502	23.3099	333.41	187.132	146.278	292.495	40.9155	1	1	0	0	1	0	6	0	20	0	1	10	8	24.69	1.2345	0	0	9	0	0	10	0	0	1	0	0	2.37252	-2.30051	-0.425253	0.428044	2.29443	-2.21656	-0.276215	0.517126	2.39562	-2.01096
20263	0.861405	-36467.4	-170378	13.66	-8.80773	8.80773	-0.03971	21.9763	327.717	174.138	147.987	315.817	11.9006	1	1	0	0	0	0	9	0	18	0	0	10	7	22.5293	1.25163	0	0	9	0	0	8	0	0	1	0	0	2.01895	-2.14656	-0.601962	0.600274	2.24416	-2.03497	-0.471944	0.747902	2.40297	-1.92067
5370646	3.02548	-43659.6	-226599	-5.0311	-9.69028	9.69028	-0.11448	28.1635	378.793	216.08	162.713	340.201	38.5923	1	1	0	0	1	0	6	0	24	0	1	12	10	28.9658	1.20691	0	0	11	0	0	12	0	0	1	0	0	2.22828	-2.31148	-0.556979	0.616395	2.32994	-2.25188	-0.453795	0.713433	2.42221	-2.03468
8257	1.62215	-25327.6	-101948	-44.6676	-10.1592	10.1592	1.28149	16.2699	267.409	168.181	99.2276	145.884	121.524	1	1	0	0	1	0	0	0	16	1	2	6	5	19.1711	1.19819	0	0	5	0	0	10	0	0	1	0	0	3.22023	-2.53753	0.0260281	0.0980336	2.51115	-2.53521	-0.0718768	0.123	2.53933	-2.29378
222656	2.06215	-50703.4	-192378	-240.995	-11.643	11.643	0.38118	15.0508	282.814	148.876	133.938	52.441	230.373	0	0	2	3	5	0	0	0	15	5	10	9	2	23.4839	1.5656	0	0	4	0	0	6	0	0	5	0	0	3.41747	-2.375	-0.571096	0.554315	2.52298	-2.54966	-0.580604	0.455143	2.37251	-2.18685
867	1.63271	-39715.2	-129535	-188.645	-11.9301	11.9301	0.26199	11.1552	241.976	116.491	125.485	49.5807	192.395	0	0	2	2	4	0	0	0	11	4	8	7	1	17.2989	1.57262	0	0	3	0	0	4	0	0	4	0	0	3.03753	-2.16061	-0.53083	0.480239	2.36066	-2.32439	-0.505993	0.409327	2.21932	-1.97129
11251	2.67799	-25342.3	-100654	-59.3912	-10.4051	10.4051	0.91354	16.2699	271.146	174.814	96.333	194.799	76.3479	1	1	0	0	1	0	0	0	16	0	1	6	4	19.1711	1.19819	0	0	5	0	0	10	0	0	1	0	0	3.0774	-2.52318	0.0236321	0.0305871	2.53061	-2.48809	0.123	0.123	2.58347	-2.28825
8554	3.2897	-62252.3	-324227	-137.464	-10.3258	10.3258	-0.71337	27.4759	392.461	272.921	119.54	327.125	65.3365	1	1	0	0	2	0	6	0	24	0	2	14	8	35.6005	1.48336	0	0	10	0	0	10	0	0	4	0	0	2.61212	-2.24193	-0.401128	0.388693	2.28792	-2.29461	-0.286434	0.493221	2.29458	-1.97734
160142	4.97792	-77863	-573588	-54.5516	-9.20523	9.20523	-1.32781	49.7134	510.296	331.75	178.546	368.018	142.278	0	0	1	1	2	0	6	0	43	0	2	21	17	52.5113	1.22119	0	0	19	0	0	22	0	0	2	0	0	1.85117	-2.74203	-0.380633	0.228014	2.69393	-2.64496	-0.230143	0.356473	2.79697	-2.4769
10086184	3.19678	-85884.3	-671107	-97.0388	-8.81115	8.81115	-0.8008	51.849	498.438	340.939	157.499	375.992	122.446	0	0	2	2	3	0	0	0	46	2	5	22	18	58.5792	1.27346	0	0	19	0	0	24	0	0	3	0	0	1.73938	-2.94181	-0.256534	0.205692	2.9103	-2.88665	-0.153912	0.257304	2.98069	-2.68893
5319836	4.65503	-91993.7	-678025	-117.021	-9.16184	9.16184	-1.39035	49.9839	512.698	358.474	154.224	353.502	159.196	0	0	3	3	4	0	6	0	43	1	5	23	17	58.1802	1.35303	0	0	19	0	0	20	0	0	4	0	0	1.70789	-2.73892	-0.454971	0.206339	2.70105	-2.6424	-0.271416	0.345206	2.80404	-2.477
5319835	7.70529	-91989.3	-677143	-112.61	-9.39677	9.39677	-1.38698	49.9839	521.175	318.802	202.373	325.521	195.654	0	0	3	3	4	0	6	0	43	2	6	23	16	58.1802	1.35303	0	0	19	0	0	20	0	0	4	0	0	1.95491	-2.69692	-0.453453	0.465311	2.68119	-2.6245	-0.351835	0.544781	2.75966	-2.43863
8034	2.75246	-32529.7	-151411	-73.1054	-10.5063	10.5063	0.887	22.4571	328.149	227.79	100.36	250.378	77.7716	1	1	0	0	1	0	0	0	22	0	1	8	6	25.153	1.14332	0	0	7	0	0	14	0	0	1	0	0	2.95163	-2.65319	0.0232334	0.0341512	2.6105	-2.54351	0.123	0.123	2.72428	-2.40703
91	2.63716	-51935.8	-243258	-126.948	-9.25263	9.25263	0.13238	24.9139	362.13	209.07	153.06	214.342	147.788	1	1	0	0	3	0	6	0	22	3	6	12	8	31.604	1.43655	0	0	9	0	0	10	0	0	3	0	0	2.16398	-2.42191	-0.57937	0.642833	2.45368	-2.40283	-0.483299	0.730088	2.50104	-2.18123
12100	0.248606	-30390.6	-151723	1.09421	-9.22059	9.22059	0.53615	23.8415	329.679	208.682	120.996	306.573	23.1057	1	1	0	0	0	0	6	0	21	0	0	9	9	20.6898	0.985228	0	0	9	0	0	12	0	0	0	0	0	2.28597	-2.43288	-0.194447	0.234857	2.37418	-2.31974	-0.0784814	0.334875	2.4955	-2.16516
14610613	2.62471	-101677	-745566	-124.019	-9.1021	9.1021	-1.50605	51.2123	554.605	352.75	201.854	435.416	119.189	0	0	2	2	3	0	11	0	43	0	3	25	15	60.2225	1.40052	0	0	20	0	0	18	0	0	5	0	0	1.65253	-2.68832	-0.391847	0.265851	2.70112	-2.65053	-0.186647	0.432503	2.75597	-2.43978
637520	2.2063	-47464.8	-225314	-48.028	-9.40758	9.40758	-0.71843	25.8719	387.088	231.146	155.942	336.714	50.3736	1	1	0	0	1	0	6	0	22	0	1	12	9	29.6689	1.34859	0	0	10	0	0	10	0	0	2	0	0	2.07352	-2.2172	-0.63314	0.630009	2.20199	-2.24783	-0.53808	0.679718	2.32502	-1.93901
7296	0.0327109	-21554.8	-99048.6	-34.0068	-10.9831	10.9831	3.62122	18.5615	270.455	217.136	53.3188	250.415	20.0404	1	1	0	0	0	0	0	0	18	0	0	6	6	16.5293	0.918296	0	0	6	0	0	12	0	0	0	0	0	2.18411	-2.58239	-0.176566	0.223419	2.7368	-2.45218	-0.0778783	0.318597	2.88771	-2.33301
105118	4.30558	-79701.7	-534030	-20.4487	-8.87371	8.87371	-1.49858	43.4211	481.076	268.727	212.349	370.185	110.89	0	0	1	1	2	0	11	0	35	0	2	21	14	46.4084	1.32595	0	0	18	0	0	14	0	0	3	0	0	1.65749	-2.59548	-0.508991	0.470921	2.56253	-2.47095	-0.332026	0.612446	2.69666	-2.32106
7127	2.00642	-51672.6	-280624	-39.168	-8.56601	8.56601	0.42418	30.2991	413.467	315.45	98.017	360.076	53.3904	1	0	0	1	2	0	6	0	27	0	2	13	11	35.0252	1.29723	0	0	11	0	0	14	0	0	2	0	0	2.40235	-2.35884	-0.59724	0.452819	2.31441	-2.29387	-0.538119	0.575284	2.47106	-2.06477
7428	1.17834	-63113	-295755	-192.974	-9.30761	9.30761	-0.58942	23.4243	360.747	242.419	118.328	193.103	167.643	0	0	1	1	4	0	6	0	21	3	7	13	7	32.629	1.55376	0	0	8	0	0	8	0	0	5	0	0	2.55994	-2.22309	-0.586782	0.72187	2.25895	-2.25098	-0.583008	0.583633	2.45262	-1.95762
5370101	2.93743	-34812	-156253	-28.2887	-9.13269	9.13269	-0.43142	22.8835	354.344	203.996	150.348	306.809	47.5345	1	1	0	0	1	0	0	0	21	0	1	9	7	25.2191	1.20091	0	0	8	0	0	12	0	0	1	0	0	2.97583	-2.36416	-0.175988	0.147669	2.30308	-2.20853	-0.0556163	0.211824	2.47093	-2.08635
11594	0.0103441	-29379.2	-155249	-54.9856	-10.9846	10.9846	3.6909	26.0823	354.75	275.719	79.031	292.648	62.1018	0	0	1	2	0	0	0	0	26	0	0	8	8	23.1528	0.890492	0	0	8	0	0	18	0	0	0	0	0	2.71584	-2.71241	0.0229775	0.0266967	2.64001	-2.56106	0.123	0.123	2.79541	-2.45932
5319706	1.8253	-81072	-613434	-114.448	-9.48997	9.48997	1.11065	56.3814	592.449	455.783	136.666	474.129	118.319	0	0	1	2	1	0	0	0	53	0	1	21	18	60.8692	1.14847	0	0	19	0	0	32	0	0	2	0	0	2.96709	-2.68122	-0.55098	0.596309	2.63	-2.52717	-0.442787	0.702206	2.78836	-2.43185
5319562	2.69893	-54858.4	-260894	-92.6229	-9.05672	9.05672	-0.72271	26.6739	398.177	240.137	158.04	301.353	96.8239	1	1	0	0	2	0	6	0	23	1	3	13	9	32.8485	1.42819	0	0	10	0	0	10	0	0	3	0	0	2.10891	-2.22004	-0.632861	0.674807	2.20714	-2.24777	-0.533562	0.75005	2.36761	-1.93977
12101	1.08382	-34189.4	-156112	-35.5539	-9.04913	9.04913	0.38362	21.5499	314.002	193.462	120.541	242.833	71.1693	1	1	0	0	1	0	6	0	19	1	2	9	8	23.4913	1.23639	0	0	8	0	0	10	0	0	1	0	0	2.28597	-2.42	-0.579302	0.642786	2.36782	-2.3105	-0.478857	0.73019	2.49274	-2.15906
7976	0.469402	-26198.3	-102728	37.2887	-9.92146	9.92146	-0.29459	15.0008	256.92	200.708	56.2113	226.64	30.2802	1	1	0	0	2	0	6	0	13	0	2	7	5	18.9863	1.46048	0	0	5	0	0	6	0	2	0	0	0	2.21494	-2.19572	-0.393429	0.410734	2.19062	-2.12164	-0.356256	0.449762	2.27529	-1.9479
335	0.958784	-30596.1	-129926	-29.0113	-8.95949	8.95949	0.40929	18.4563	287.647	165.522	122.125	245.542	42.1043	1	1	0	0	1	0	6	0	16	1	2	8	7	20.3485	1.27178	0	0	7	0	0	8	0	0	1	0	0	2.35703	-2.27873	-0.525904	0.593705	2.2361	-2.11205	-0.42788	0.686494	2.42354	-1.99124
102058355	1.63315	-127343	-1372448	-184.952	-10.0711	10.0711	2.67735	89.8792	708.732	526.819	181.914	522.905	185.828	0	0	2	2	3	0	0	0	85	2	5	33	30	96.4138	1.13428	0	0	30	0	0	52	0	0	3	0	0	1.44001	-3.03113	0.0137103	0.101014	3.01706	-2.95625	-0.0727427	0.123	3.09894	-2.7755
5368785	1.36866	-42637.7	-235680	-50.6458	-9.02373	9.02373	0.36888	30.4043	394.547	248.925	145.622	280.779	113.768	1	0	0	1	1	0	0	0	29	1	2	11	10	32.6035	1.12426	0	0	10	0	0	18	0	0	1	0	0	3.29698	-2.65855	0.0189879	0.0802262	2.62873	-2.62728	-0.0277881	0.130554	2.69179	-2.41774
65252	1.46054	-111913	-1.17213e+06	-109.487	-8.94293	8.94293	1.18958	86.9416	714.943	515.698	199.245	532.719	182.224	0	0	2	3	1	0	0	0	81	1	2	31	30	84.1283	1.03862	0	0	30	0	0	50	0	0	1	0	0	1.53171	-2.93159	-0.125684	0.166707	2.93793	-2.85306	-0.0307674	0.241867	3.04221	-2.67126
441064	2.74393	-172166	-1.91506e+06	-92.957	-8.53442	8.53442	0.00039	95.7101	775.397	604.005	171.393	702.697	72.7001	0	0	3	4	6	0	24	0	82	2	8	44	36	118.271	1.44233	0	0	36	0	0	38	0	2	6	0	0	1.22923	-2.7075	-0.642942	0.702502	2.63615	-2.70771	-0.53808	0.761374	2.70783	-2.42188
119041	2.96488	-137929	-1.28793e+06	-157.298	-9.5502	9.5502	-0.43123	71.3778	616.466	326.316	290.149	393.24	223.226	0	0	3	3	4	0	5	0	63	0	4	33	21	87.499	1.38887	0	0	26	0	0	30	0	0	7	0	0	1.45767	-2.91905	-0.496708	0.325418	3.04118	-2.92129	-0.429026	0.291601	3.0126	-2.68817
54611038	6.47798	-145985	-1.37615e+06	-234.58	-9.44722	9.44722	-0.4306	73.5134	646.958	354.507	292.451	357.742	289.216	0	0	3	5	6	0	5	0	66	3	9	34	21	92.7186	1.40483	0	0	26	0	0	32	0	0	8	0	0	1.60138	-2.92202	-0.534739	0.419469	3.04023	-2.92454	-0.478988	0.382644	3.01128	-2.68991
11340	2.57994	-37131.7	-179160	-20.8123	-9.564	9.564	-0.24562	23.3099	325.629	181.997	143.632	295.413	30.2162	1	1	0	0	1	0	6	0	20	0	1	10	8	24.69	1.2345	0	0	9	0	0	10	0	0	1	0	0	2.45222	-2.31038	-0.468218	0.466257	2.31333	-2.23631	-0.338658	0.581573	2.40423	-2.02457
15068	3.74365	-44522.7	-214765	-62.8929	-9.08967	9.08967	-0.29782	24.1119	343.639	202.817	140.822	264.638	79.0013	1	1	0	0	2	0	6	0	21	1	3	11	8	28.4901	1.35667	0	0	9	0	0	10	0	0	2	0	0	2.51852	-2.30096	-0.443403	0.427554	2.30891	-2.21184	-0.304722	0.479715	2.4275	-2.015
92156	1.67801	-125849	-1402897	-152.868	-9.1253	9.1253	1.19555	92.5972	728.189	522.443	205.746	577.011	151.178	0	0	2	2	1	0	0	0	86	0	1	34	31	94.2359	1.09577	0	0	32	0	0	52	0	0	2	0	0	1.47676	-3.03161	0.00675201	0.0303823	2.98334	-2.94957	0.0790218	0.123	3.07451	-2.77284
572803	2.94644	-64322.3	-368147	-55.7302	-8.70086	8.70086	0.07679	33.2875	437.124	277.914	159.21	388.386	48.7384	0	0	1	1	2	0	12	0	28	1	3	16	13	38.7258	1.38306	0	0	13	0	0	12	0	0	3	0	0	1.87158	-2.2713	-0.653329	0.639442	2.23106	-2.24341	-0.575412	0.761914	2.46676	-1.97889
166775	6.59404	-239511	-2547766	-988.007	-10.515	10.515	1.3859	87.0873	814.631	592.658	221.974	303.945	510.686	0	0	3	5	21	0	0	0	87	14	35	45	20	131.781	1.51472	0	0	24	0	0	42	0	0	21	0	0	1.64733	-2.72031	-0.732972	0.753231	2.87029	-2.9179	-0.873762	0.56298	2.65876	-2.52543
6438674	0.80925	-70016.2	-431554	-11.1503	-8.58425	8.58425	-0.05809	42.1927	518.515	287.44	231.075	373.334	145.181	0	0	1	2	2	0	12	0	35	2	4	19	17	44.038	1.25823	0	0	17	0	0	16	0	0	2	0	0	1.70877	-2.39733	-0.708901	0.752074	2.35523	-2.23065	-0.593495	0.8142	2.52537	-2.0849
91895359	1.34075	-230559	-2.44431e+06	-733.262	-8.86423	8.86423	0.04971	96.1993	834.104	595.368	238.736	495.226	338.877	0	0	3	5	15	0	6	0	90	8	23	48	26	134.722	1.49692	0	0	31	0	0	42	0	0	17	0	0	1.35019	-2.71825	-0.669906	0.715266	2.7892	-2.9096	-0.611119	0.561677	2.63316	-2.51914
10146	1.08143	-82290.4	-627237	-16.1744	-8.64053	8.64053	-0.27525	50.1467	521.6	409.735	108.549	511.034	10.5659	0	0	1	1	3	0	12	0	43	0	3	22	19	58.3801	1.35768	0	0	19	0	0	21	0	1	2	0	0	1.71067	-2.71726	-0.523971	0.409145	2.64722	-2.71149	-0.425577	0.546391	2.72634	-2.42856
471426	2.70779	-140851	-1.53716e+06	-281.225	-9.32524	9.32524	1.07943	88.8161	678.75	478.94	199.81	429.233	249.517	0	0	4	5	5	0	0	0	83	5	10	35	29	102.234	1.23173	0	0	30	0	0	48	0	0	5	0	0	1.58631	-3.02371	-0.309334	0.395831	2.99236	-2.97372	-0.319925	0.344978	3.05901	-2.77132
5469789	2.34424	-65143.5	-437753	31.8351	-9.79544	9.79544	0.43218	46.725	523.746	337.359	153.872	367.889	155.858	0	0	1	2	1	0	0	0	42	1	2	18	17	46.9514	1.11789	0	0	17	0	0	24	0	0	1	0	0	2.95396	-2.68257	-0.585679	0.638115	2.61283	-2.50783	-0.50798	0.612922	2.7869	-2.42901
5356634	3.24074	-108338	-1.10628e+06	-121.248	-9.66296	9.66296	0.96391	83.8481	694.837	509.795	185.043	553.187	141.651	0	0	2	3	1	0	0	0	78	0	1	30	28	81.3017	1.04233	0	0	29	0	0	48	0	0	1	0	0	1.44785	-2.98808	-0.440286	0.432423	2.97992	-2.90433	-0.354461	0.44193	3.07143	-2.73219
73498	3.10034	-127340	-1.40654e+06	-208.493	-10.096	10.096	2.50681	89.8792	686.919	510.445	176.474	527.66	159.259	0	0	2	2	3	0	0	0	85	2	5	33	30	96.4138	1.13428	0	0	30	0	0	52	0	0	3	0	0	1.51113	-3.0291	0.0137559	0.0446939	3.02323	-2.97254	-0.00710633	0.123	3.08703	-2.77692
94162	3.92864	-82756.2	-670369	-101.267	-9.14683	9.14683	-0.23933	55.4742	533.071	370.167	162.904	370.279	162.792	0	0	2	2	2	0	6	0	50	1	3	22	19	59.1483	1.18297	0	0	20	0	0	28	0	0	2	0	0	1.91991	-2.90097	-0.177813	0.242146	2.86209	-2.82125	-0.078039	0.277873	2.95004	-2.64409
31344	3.03018	-33384.2	-143503	-121.156	-10.7056	10.7056	3.22345	18.4055	281.41	212.072	69.3376	163.616	117.793	1	1	0	0	2	0	0	0	19	2	4	7	5	24.0814	1.26744	0	0	5	0	0	12	0	0	2	0	0	3.36044	-2.67343	0.0236407	0.056306	2.65616	-2.69349	0.0766194	0.123	2.66606	-2.44223
643684	2.68047	-86201.6	-665606	-222.191	-9.78644	9.78644	1.01928	56.757	564.953	420.528	144.425	418.444	146.509	0	0	1	2	3	0	0	0	55	3	6	21	17	65.1875	1.18523	0	0	18	0	0	34	0	0	3	0	0	3.10618	-2.6989	-0.515856	0.568751	2.64742	-2.60202	-0.476535	0.477425	2.79065	-2.45076
612239	2.51401	-67474.2	-365848	-75.2819	-8.77854	8.77854	-0.67166	29.6623	392.039	195.629	190.817	307.989	84.0496	1	1	0	0	2	0	9	0	24	1	3	16	9	35.0196	1.45915	0	0	12	0	0	8	0	0	4	0	0	1.83285	-2.30249	-0.610569	0.777671	2.34576	-2.23104	-0.533558	0.80816	2.48368	-2.02485
96506	1.61086	-99159.6	-602540	-212.868	-8.74223	8.74223	-0.96089	38.6819	477.421	271.558	205.862	242.852	234.569	0	0	3	4	6	0	12	0	32	5	11	22	14	48.5259	1.51643	0	0	15	0	0	10	0	0	7	0	0	1.73732	-2.2863	-0.792368	0.817493	2.34654	-2.18514	-0.727685	0.821788	2.5591	-1.97705
89047	3.96851	-59305	-310381	-73.4538	-9.10885	9.10885	-0.43094	27.1071	363.65	252.916	110.734	234.538	129.112	1	1	0	0	3	0	6	0	23	1	4	14	8	37.5384	1.63211	0	0	10	0	0	9	0	1	3	0	0	1.75859	-2.52971	-0.520755	0.540757	2.50899	-2.67465	-0.50894	0.596267	2.52437	-2.24984
41169	1.13758	-78709	-577277	-21.5488	-8.67948	8.67948	-0.27923	47.0531	499.457	382.595	113.402	465.155	34.3021	0	0	1	1	3	0	12	0	40	1	4	21	18	55.1078	1.3777	0	0	18	0	0	19	0	1	2	0	0	1.6913	-2.67652	-0.559191	0.589724	2.61932	-2.72146	-0.473946	0.668183	2.69659	-2.38691
64961	2.51723	-44528.7	-237363	78.5531	-8.64455	8.64455	-0.40361	26.8943	354.716	213.487	129.722	314.304	40.4119	1	1	0	0	1	0	13	0	21	1	2	13	11	28.1849	1.34214	0	0	11	0	0	8	0	2	0	0	0	1.78819	-2.12182	-0.643431	0.730689	2.18778	-1.94341	-0.536254	0.831869	2.3873	-1.77521
238797	4.30321	-65400.1	-426099	-49.2897	-8.76601	8.76601	-0.74796	41.3399	468.23	291.764	176.466	341.61	126.62	0	0	1	1	2	0	0	0	37	2	4	17	14	45.7079	1.23535	0	0	15	0	0	20	0	0	2	0	0	2.64684	-2.56139	-0.365369	0.401629	2.51995	-2.43511	-0.252077	0.512208	2.64907	-2.29736
8679	0.840323	-56110.9	-348995	75.2147	-8.13009	8.13009	-0.29597	37.9283	453.434	241.049	201.527	435.569	17.8654	0	0	1	1	0	0	16	0	30	1	1	17	16	35.101	1.17003	0	0	16	0	0	13	0	1	0	0	0	1.48784	-2.30719	-0.672294	0.722568	2.21755	-2.16674	-0.56128	0.830461	2.43375	-1.93278
26630	3.64485	-39060.6	-190934	-60.2742	-10.3693	10.3693	-0.04273	27.3107	386.552	264.454	122.098	310.756	75.7954	1	0	0	1	1	0	0	0	26	0	1	10	8	29.6821	1.14162	0	0	9	0	0	16	0	0	1	0	0	2.7967	-2.63076	-0.335133	0.264276	2.56416	-2.45875	-0.242364	0.280914	2.73595	-2.37828
5312586	2.41197	-46470.3	-222976	-120.978	-10.5879	10.5879	-0.07904	28.1127	410.21	285.135	125.075	277.791	132.42	1	0	0	1	2	0	0	0	27	2	4	11	8	33.8526	1.2538	0	0	9	0	0	16	0	0	2	0	0	2.8129	-2.66039	-0.525209	0.498773	2.59256	-2.48722	-0.454715	0.503996	2.76528	-2.40773
8158	1.85221	-47129.2	-234724	-150.128	-11.1972	11.1972	1.02834	29.4463	421.238	311.625	109.613	296.303	124.935	1	0	0	1	2	0	0	0	29	2	4	11	8	35.2935	1.21702	0	0	9	0	0	18	0	0	2	0	0	2.80272	-2.69223	-0.336245	0.310473	2.63512	-2.53161	-0.276689	0.303152	2.79745	-2.44292
8141	0.0072111	-32976.3	-176787	-65.3627	-11.0642	11.0642	3.60475	29.1759	399.438	324.867	74.5711	352.007	47.4313	0	0	1	2	0	0	0	0	29	0	0	9	9	25.9136	0.893571	0	0	9	0	0	20	0	0	0	0	0	2.59508	-2.70672	0.0229775	0.0265284	2.63414	-2.53076	0.123	0.123	2.80948	-2.45338
62142	1.01995	-101836	-697325	-353.243	-10.7219	10.7219	1.99404	54.3094	660.613	518.299	142.314	468.76	191.853	0	0	3	4	6	0	0	0	54	4	10	22	15	71.2541	1.31952	0	0	16	0	0	32	0	0	6	0	0	2.10638	-2.73311	-0.558564	0.661868	2.78557	-2.90911	-0.584263	0.505711	2.81507	-2.52167
4058	2.4668	-70511.7	-492297	-65.3638	-9.17263	9.17263	0.26216	43.1067	489.889	366.939	122.95	440.444	49.4453	1	0	0	1	2	0	6	0	39	0	2	18	14	53.2887	1.36638	0	0	15	0	0	21	0	1	2	0	0	2.10825	-2.77241	-0.412901	0.436912	2.74968	-2.81918	-0.337862	0.505804	2.72716	-2.51246
46173973	5.32286	-150283	-1.18674e+06	-419.928	-9.04989	9.04989	-0.91039	60.4514	664.609	433.579	231.03	356.923	307.686	0	0	3	5	11	0	12	0	54	7	18	32	19	82.364	1.52526	0	0	21	0	0	22	0	0	11	0	0	1.4807	-2.70645	-0.734413	0.77558	2.7823	-2.90978	-0.826111	0.647693	2.64924	-2.50999
31289	2.78454	-39719.4	-198530	-89.3323	-10.5699	10.5699	0.86747	28.6443	404.658	311.282	93.376	319.239	85.4189	1	0	0	1	1	0	0	0	28	0	1	10	8	31.018	1.10778	0	0	9	0	0	18	0	0	1	0	0	2.65217	-2.69348	-0.157135	0.0338707	2.63081	-2.52799	-0.0620849	0.123	2.79746	-2.44241
5283339	4.07297	-38404.3	-176533	-33.7873	-9.47508	9.47508	-0.58509	25.9771	385.402	257.684	127.718	284.115	101.287	1	0	0	1	1	0	0	0	24	0	1	10	8	28.2068	1.17528	0	0	9	0	0	14	0	0	1	0	0	2.6775	-2.58709	-0.535156	0.593323	2.52037	-2.4138	-0.439251	0.674037	2.69293	-2.33436
72320	4.53605	-159905	-1.60832e+06	-261.938	-9.51208	9.51208	0.26109	79.169	662.794	349.952	312.842	428.088	234.706	0	0	3	3	5	0	5	0	71	0	5	37	22	100.523	1.41582	0	0	28	0	0	34	0	0	9	0	0	1.48631	-2.93188	-0.374256	0.200273	3.05079	-2.94497	-0.285541	0.200904	3.0183	-2.70511
72344	4.88542	-128018	-982144	-201.16	-8.71222	8.71222	-0.80202	58.0454	657.681	555.642	102.039	608.775	48.9054	0	0	3	4	7	0	12	0	51	0	7	29	20	74.9475	1.46956	0	0	21	0	0	22	0	0	8	0	0	1.81261	-2.35744	-0.58595	0.343567	2.38674	-2.32313	-0.543943	0.472794	2.57486	-2.07238
26690	3.34949	-55581	-331867	-94.9884	-9.52105	9.52105	1.46805	39.6918	511.972	436.397	75.5757	452.701	59.2718	0	0	1	2	1	0	0	0	39	0	1	14	11	47.0147	1.20551	0	0	12	0	0	25	0	1	1	0	0	3.05969	-2.70823	-0.0625383	0.0452303	2.64757	-2.61366	0.0326546	0.123	2.8105	-2.45649
72819	3.03815	-68571.7	-447670	-14.8709	-8.51689	8.51689	-0.70485	39.1059	457.282	298.157	159.125	372.878	84.4041	1	1	0	0	2	0	6	0	33	0	2	18	14	47.2583	1.43207	0	0	15	0	0	15	0	1	2	0	0	1.87276	-2.57605	-0.538582	0.571128	2.5616	-2.56006	-0.445333	0.672038	2.60754	-2.316
14021529	3.22723	-126012	-1.31459e+06	-140.535	-9.40407	9.40407	0.93756	87.2121	694.791	459.526	235.265	510.089	184.702	0	0	2	3	3	0	0	0	81	1	4	33	29	93.488	1.15417	0	0	30	0	0	48	0	0	3	0	0	1.36519	-2.947	-0.222321	0.119378	2.96082	-2.87063	-0.155945	0.190144	3.05293	-2.68796
938	1.27266	-38852.7	-153832	-57.6324	-10.4175	10.4175	-0.82072	16.598	278.974	175.559	103.416	167.653	111.322	1	1	0	0	3	0	6	0	14	2	5	9	5	24.1836	1.7274	0	0	6	0	0	5	0	1	2	0	0	2.29061	-2.10823	-0.602422	0.673306	2.14862	-2.10696	-0.525812	0.731139	2.19275	-1.81279
89594	3.08857	-43506.2	-247848	33.4925	-9.24343	9.24343	0.24499	29.1351	368.206	300.143	68.0636	349.89	18.3167	1	1	0	0	2	0	6	0	26	0	2	12	10	33.6892	1.29574	0	0	10	0	0	14	0	2	0	0	0	1.90191	-2.54439	-0.419274	0.449127	2.69679	-2.56139	-0.353724	0.536893	2.78245	-2.25624
5318767	4.8424	-200102	-1.92688e+06	-580.243	-8.66569	8.66569	-0.60903	79.5538	722.916	475.566	247.351	337.07	385.846	0	0	3	5	14	0	12	0	72	9	23	42	24	110.043	1.52837	0	0	27	0	0	30	0	0	15	0	0	1.30956	-2.73841	-0.773643	0.795787	2.80258	-2.92167	-0.805527	0.640625	2.61699	-2.53725
15076	1.51629	-69119.6	-457519	-165.336	-10.8507	10.8507	3.32108	54.7265	664.695	565.325	99.3696	587.73	76.9648	0	0	1	2	1	0	0	0	54	1	2	18	17	55.1598	1.02148	0	0	17	0	0	36	0	0	1	0	0	2.86231	-2.74707	-0.215525	0.284044	2.6763	-2.57946	-0.121806	0.276226	2.84919	-2.49303
160921	4.05746	-109898	-749552	-191.139	-8.94723	8.94723	-0.89175	47.9627	575.828	440.009	135.819	476.62	99.2079	0	0	2	3	6	0	12	0	41	2	8	25	17	60.9495	1.48657	0	0	18	0	0	16	0	0	7	0	0	1.7409	-2.32571	-0.618709	0.621423	2.36641	-2.27753	-0.532569	0.730448	2.56679	-2.03511
1713001	2.45212	-52776	-329325	-58.3986	-9.11335	9.11335	0.76918	38.3514	451.709	291.542	160.167	400.544	51.1648	0	0	1	2	1	0	0	0	36	0	1	14	12	39.9041	1.10845	0	0	13	0	0	22	0	0	1	0	0	3.25106	-2.54522	-0.0116257	0.0323375	2.50397	-2.40889	0.123	0.13711	2.65413	-2.27256
1549026	2.09245	-56575.6	-334509	-94.9649	-9.25682	9.25682	0.84604	36.0599	443.489	294.018	149.471	369.874	73.6152	0	0	1	2	1	0	0	0	34	0	1	14	11	41.5156	1.22105	0	0	12	0	0	20	0	0	2	0	0	3.25106	-2.5281	-0.015175	0.0330231	2.47084	-2.39522	0.123	0.136758	2.63327	-2.25372
1549025	1.5321	-56577.7	-327883	-97.8043	-9.23961	9.23961	0.89777	36.0599	463.427	300.82	162.608	392.464	70.963	0	0	1	2	1	0	0	0	34	0	1	14	11	41.5156	1.22105	0	0	12	0	0	20	0	0	2	0	0	3.25106	-2.5281	-0.015175	0.0330231	2.47084	-2.39522	0.123	0.136758	2.63327	-2.25372
643820	2.08474	-42646.1	-242897	-59.0198	-9.42289	9.42289	0.89497	30.4043	365.307	251.847	113.46	312.426	52.8816	1	0	0	1	1	0	0	0	29	1	2	11	10	32.6035	1.12426	0	0	10	0	0	18	0	0	1	0	0	3.12582	-2.52767	-0.0129252	0.0505129	2.46728	-2.38363	0.123	0.137463	2.63258	-2.25277
643779	3.60644	-41995.5	-221110	-38.2513	-9.5274	9.5274	-0.14124	29.0707	387.744	234.261	153.483	308.711	79.0335	1	0	0	1	1	0	0	0	27	0	1	11	9	31.1627	1.15417	0	0	10	0	0	16	0	0	1	0	0	3.13038	-2.51734	-0.060309	0.0311278	2.46057	-2.34971	0.0615164	0.13711	2.62856	-2.24383
5317284	3.15191	-102742	-642663	-208.3	-9.11102	9.11102	-0.98318	41.7755	514.246	329.902	184.344	321.79	192.456	0	0	3	4	6	0	12	0	35	4	10	23	15	52.8539	1.51011	0	0	16	0	0	12	0	0	7	0	0	1.69308	-2.30308	-0.83472	0.86505	2.34333	-2.25192	-0.781467	0.83337	2.52528	-2.00517
5320118	2.68969	-116462	-848831	-210.99	-8.97069	8.97069	-0.74072	52.8163	552.696	326.267	226.429	321.427	231.269	0	0	4	5	6	0	12	0	45	5	11	27	19	65.9847	1.46633	0	0	20	0	0	18	0	0	7	0	0	1.78252	-2.42287	-0.686088	0.733101	2.39615	-2.29423	-0.621122	0.761732	2.54275	-2.13752
12304433	0.769428	-115955	-1.15164e+06	-214.083	-10.2105	10.2105	2.73833	79.2649	661.128	528.444	132.685	547.294	113.834	0	0	2	2	3	0	0	0	74	1	4	30	26	86.1477	1.16416	0	0	27	0	0	44	0	0	3	0	0	1.25857	-2.99964	-0.483272	0.510826	3.01485	-2.91875	-0.450679	0.497432	3.07461	-2.74522
12315453	5.11049	-55951.6	-335446	-101.555	-10.2407	10.2407	-0.04311	34.7263	422.563	302.965	119.599	321.552	101.012	1	1	0	0	1	0	0	0	32	0	1	14	11	39.9218	1.24756	0	0	12	0	0	18	0	0	2	0	0	1.92651	-2.70766	-0.432187	0.476292	2.75279	-2.63866	-0.372419	0.54925	2.81696	-2.46833
5320066	4.76491	-78073.2	-538381	-89.3528	-9.18949	9.18949	-1.33795	44.3283	470.134	295.326	174.808	333.137	136.997	0	0	1	1	3	0	6	0	38	2	5	20	15	50.1208	1.31897	0	0	17	0	0	18	0	0	3	0	0	1.91574	-2.74174	-0.418805	0.393251	2.69393	-2.64472	-0.304825	0.496319	2.79677	-2.47685
42607889	1.65475	-96005.1	-606115	-190.803	-9.16233	9.16233	-0.61558	42.3071	515.73	329.317	186.413	336.009	179.721	0	0	2	2	6	0	12	0	36	3	9	22	15	53.3046	1.48068	0	0	16	0	0	14	0	0	6	0	0	1.68917	-2.49143	-0.731048	0.66116	2.54817	-2.42847	-0.683927	0.723348	2.64193	-2.24243
6403	0.00489898	-22188.2	-106809	-37.6353	-11.1838	11.1838	3.75181	19.8951	278.751	203.75	75.0012	208.041	70.7103	1	1	0	0	0	0	0	0	20	0	0	6	6	17.6258	0.881291	0	0	6	0	0	14	0	0	0	0	0	3.16849	-2.72055	0.0229941	0.0234901	2.64821	-2.58313	0.123	0.123	2.78749	-2.46592
51666249	3.83588	-135503	-1.02325e+06	-337.455	-9.20164	9.20164	-0.46251	58.8474	669.453	421.498	247.954	404.989	264.463	0	0	3	5	9	0	12	0	52	5	14	30	19	77.5474	1.4913	0	0	21	0	0	22	0	0	9	0	0	1.35486	-2.70668	-0.699638	0.70326	2.78164	-2.90979	-0.693229	0.653631	2.63011	-2.50989
12444418	2.51205	-109192	-1.07178e+06	-169.63	-8.44417	8.44417	0.33045	79.7965	710.265	537.281	172.984	587.703	122.563	0	0	2	3	2	0	6	0	75	1	3	29	27	82.6956	1.10261	0	0	27	0	0	46	0	0	2	0	0	1.58896	-2.7966	-0.116323	0.194312	2.74293	-2.71524	-0.0259226	0.206554	2.86648	-2.54396
12308845	0.0594811	-51938.8	-376990	-26.4185	-8.37799	8.37799	0.45748	42.403	443.816	326.439	117.377	383.047	60.7692	0	0	1	1	0	0	0	0	39	0	0	15	15	37.4882	0.961237	0	0	15	0	0	24	0	0	0	0	0	2.09878	-2.80306	-0.000264363	0.0310195	2.74784	-2.66261	0.119762	0.126565	2.8906	-2.53387
15560285	0.44195	-51927.2	-380546	-14.8223	-9.25177	9.25177	1.20622	42.403	435.095	315.453	119.642	363.21	71.8853	0	0	1	1	0	0	0	0	39	0	0	15	15	37.4882	0.961237	0	0	15	0	0	24	0	0	0	0	0	2.10018	-2.70796	-0.181417	0.219578	2.79215	-2.59497	-0.067768	0.303179	2.91117	-2.45688
6432312	0.226958	-51904.8	-376391	7.63531	-8.97939	8.97939	1.09954	42.403	442.998	284.44	158.559	369.232	73.7667	0	0	1	2	0	0	0	0	39	0	0	15	15	37.4882	0.961237	0	0	15	0	0	24	0	0	0	0	0	2.75188	-2.79775	0.0117104	0.0532748	2.74904	-2.68009	0.111453	0.127262	2.87129	-2.53085
12358781	0.534936	-51935	-377361	-22.6436	-9.23659	9.23659	1.2334	42.403	443.019	309.733	133.287	353.329	89.6906	0	0	1	1	0	0	0	0	39	0	0	15	15	37.4882	0.961237	0	0	15	0	0	24	0	0	0	0	0	2.10824	-2.8708	-0.151484	0.193013	2.81462	-2.77141	-0.0342166	0.277369	2.91973	-2.60865
134	10.4938	-45161	-227181	55.1964	-14.4134	14.4134	-4.16765	25.6927	355.554	296.463	59.0908	197.081	158.473	1	0	0	1	2	0	0	1	26	2	4	10	6	36.5599	1.40615	0	0	7	0	0	16	0	1	2	0	0	3.21648	-2.74552	-0.0413377	0.0904095	2.69303	-2.85949	-0.000891434	0.123	2.62419	-2.52866
520384	0.13082	-34585.6	-199438	22.6341	-9.4141	9.4141	1.20344	28.2687	343.145	240.347	102.798	252.668	90.4762	1	1	0	0	0	0	0	0	26	0	0	10	10	24.9922	0.961237	0	0	10	0	0	16	0	0	0	0	0	2.11571	-2.59527	-0.324047	0.342739	2.9226	-2.49847	-0.243083	0.43075	3.0078	-2.34546
8748	1.63294	-42657.9	-249162	-70.8519	-9.6184	9.6184	1.34177	30.4043	365.432	260.082	105.351	283.047	82.3848	1	1	0	0	1	0	0	0	29	1	2	11	10	32.6035	1.12426	0	0	10	0	0	18	0	0	1	0	0	2.36875	-2.81161	0.0035241	0.0787392	2.77576	-2.74486	-0.0201109	0.131278	2.86284	-2.5644
12315492	0.521576	-51918.1	-359832	2.44481	-8.89901	8.89901	0.51209	42.403	469.168	311.452	157.716	397.33	71.838	0	0	1	2	0	0	0	0	39	0	0	15	15	37.4882	0.961237	0	0	15	0	0	24	0	0	0	0	0	2.14142	-2.74804	-0.15642	0.198056	2.69034	-2.62981	-0.0356609	0.282426	2.81372	-2.48765
519764	0.667698	-51918.4	-357988	-6.03578	-8.90837	8.90837	0.50736	42.403	467.421	310.777	156.644	396.178	71.2431	0	0	1	2	0	0	0	0	39	0	0	15	15	37.4882	0.961237	0	0	15	0	0	24	0	0	0	0	0	2.14142	-2.74804	-0.15642	0.198056	2.69034	-2.62981	-0.0356609	0.282426	2.81372	-2.48765
101731	0.0314166	-51936.2	-394195	-23.8466	-8.79163	8.79163	1.22728	42.403	411.182	312.961	98.221	349.271	61.9114	0	0	1	1	0	0	0	0	39	0	0	15	15	37.4882	0.961237	0	0	15	0	0	24	0	0	0	0	0	2.01795	-2.79038	-0.0480989	0.0846056	2.90983	-2.69187	0.0547177	0.181967	3.02257	-2.52725
6450812	0.276154	-51909.3	-384001	3.11883	-9.65157	9.65157	1.37316	42.403	426.342	312.359	113.982	378.012	48.3301	0	0	1	1	0	0	0	0	39	0	0	15	15	37.4882	0.961237	0	0	15	0	0	24	0	0	0	0	0	1.90048	-2.73609	-0.15896	0.197437	2.98556	-2.64112	-0.0675863	0.280625	3.06555	-2.48491
529621	0.502655	-50648	-346820	4.80264	-8.70303	8.70303	0.12579	39.7359	435.69	282.707	152.983	366.683	69.0069	0	0	1	1	0	0	6	0	35	0	0	15	15	34.483	0.985228	0	0	15	0	0	20	0	0	0	0	0	2.11908	-2.72532	-0.323594	0.363246	2.67387	-2.58653	-0.201884	0.473611	2.81792	-2.45977
12302231	1.70998	-59984.5	-446550	-93.2787	-9.23196	9.23196	1.22221	44.5386	452.512	326.369	126.143	358.02	94.492	0	0	1	1	1	0	0	0	42	1	2	16	15	45.6625	1.0872	0	0	15	0	0	26	0	0	1	0	0	2.18151	-2.9119	-0.149252	0.213384	2.87311	-2.86094	-0.159023	0.273797	2.9393	-2.66161
12302131	0.104981	-51940.1	-374800	-27.675	-8.79401	8.79401	1.14068	42.403	440.559	314.614	125.945	412.709	27.8503	0	0	1	1	0	0	0	0	39	0	0	15	15	37.4882	0.961237	0	0	15	0	0	24	0	0	0	0	0	2.10253	-2.64716	-0.0870926	0.119052	2.76308	-2.53741	0.0251568	0.226176	2.8922	-2.39261
94164	0.293273	-51893.1	-372173	26.5764	-9.25787	9.25787	1.22287	42.403	448.634	311.66	136.974	422.462	26.172	0	0	1	1	0	0	0	0	39	0	0	15	15	37.4882	0.961237	0	0	15	0	0	24	0	0	0	0	0	1.66062	-2.72187	-0.0971579	0.12842	3.10498	-2.61845	0.0200241	0.22427	3.18141	-2.46675
521710	0.136733	-51935.5	-398359	-23.0855	-9.06559	9.06559	1.26132	42.403	411.358	302.002	109.356	351.362	59.9964	0	0	1	1	0	0	0	0	39	0	0	15	15	37.4882	0.961237	0	0	15	0	0	24	0	0	0	0	0	2.10037	-2.79113	-0.142445	0.166305	2.96721	-2.69321	-0.0430882	0.2581	3.0612	-2.52906
12306047	0.231642	-51935.2	-381548	-22.8449	-9.11431	9.11431	1.31625	42.403	436.18	315.508	120.672	384.631	51.5495	0	0	1	1	0	0	0	0	39	0	0	15	15	37.4882	0.961237	0	0	15	0	0	24	0	0	0	0	0	2.10981	-2.83202	-0.14683	0.175574	2.77784	-2.73495	-0.030007	0.27429	2.88146	-2.56709
53356675	0.0740405	-51909.7	-393827	2.65803	-9.07341	9.07341	1.18812	42.403	418.91	288.72	109.104	361.431	57.4789	0	0	1	1	0	0	0	0	39	0	0	15	15	37.4882	0.961237	0	0	15	0	0	24	0	0	0	0	0	2.00443	-2.97421	0.00396286	0.0286411	2.9768	-2.90314	0.0870832	0.126869	3.06317	-2.71392
15560276	0.128113	-51916.4	-386218	-2.40118	-8.77598	8.77598	1.10926	42.403	427.079	322.654	104.424	407.333	19.7457	0	0	1	1	0	0	0	0	39	0	0	15	15	37.4882	0.961237	0	0	15	0	0	24	0	0	0	0	0	1.90337	-2.71613	-0.0925865	0.113278	2.94813	-2.60675	0.00305032	0.218917	3.03643	-2.4643
90657506	0.197226	-51931.8	-378438	-16.4356	-8.93785	8.93785	1.18971	42.403	438.707	315.896	122.811	389.799	48.9076	0	0	1	1	0	0	0	0	39	0	0	15	15	37.4882	0.961237	0	0	15	0	0	24	0	0	0	0	0	2.09603	-2.85075	-0.00889073	0.0388783	2.7937	-2.71466	0.11976	0.127139	2.93208	-2.58311
12358447	1.63681	-111921	-1238515	-116.891	-8.98038	8.98038	1.21137	86.9416	653.996	479.772	174.224	508.541	145.455	0	0	2	2	1	0	0	0	81	1	2	31	30	84.1283	1.03862	0	0	30	0	0	50	0	0	1	0	0	1.52234	-3.03144	0.0114855	0.0297029	2.98186	-2.95016	0.0874502	0.123	3.07436	-2.77295
5315395	4.07473	-101026	-689735	-102.892	-8.72987	8.72987	-0.62364	49.8787	577.227	342.871	234.356	393.467	183.76	0	0	3	3	4	0	12	0	41	2	6	25	19	57.6114	1.40516	0	0	20	0	0	16	0	0	5	0	0	1.40422	-2.5656	-0.800383	0.817144	2.54539	-2.55774	-0.729005	0.834372	2.59658	-2.31001
5315396	2.61183	-101687	-706127	-133.749	-9.07764	9.07764	-0.85801	51.2123	586.05	343.836	242.214	410.139	175.912	0	0	3	3	4	0	12	0	43	3	7	25	19	60.2225	1.40052	0	0	20	0	0	18	0	0	5	0	0	1.62003	-2.42085	-0.773631	0.800921	2.37306	-2.28223	-0.688804	0.817609	2.52388	-2.13472
5315397	5.20155	-108418	-748130	-145.932	-8.78529	8.78529	-0.70468	50.6807	576.052	343.415	232.637	354.916	221.137	0	0	3	3	5	0	12	0	42	3	8	26	19	60.529	1.44117	0	0	20	0	0	16	0	0	6	0	0	1.44297	-2.56424	-0.880814	0.905878	2.54785	-2.55688	-0.802916	0.8839	2.60775	-2.31024
3083608	1.83	-122695	-1.18963e+06	-234.911	-9.51283	9.51283	0.99128	78.7333	675.859	519.839	156.02	508.329	167.53	0	0	3	3	4	0	0	0	73	2	6	31	26	88.9979	1.21915	0	0	27	0	0	42	0	0	4	0	0	1.26077	-2.94546	-0.493132	0.526813	3.00158	-2.88282	-0.453242	0.508387	3.04792	-2.69156
5364560	0.190436	-68252.4	-487723	-92.0419	-9.64465	9.64465	1.2681	58.7781	696.467	564.756	131.711	628.389	68.0783	0	0	1	2	0	0	0	0	57	0	0	19	19	52.3429	0.918296	0	0	19	0	0	38	0	0	0	0	0	2.87818	-2.73618	-0.17376	0.222863	2.66457	-2.56048	-0.0700215	0.32059	2.83967	-2.48161
5363535	1.75431	-78796.8	-604923	-166.337	-9.67078	9.67078	1.14995	55.955	560.831	420.344	140.487	489.951	70.8796	0	0	1	2	1	0	0	0	54	0	1	20	17	60.7315	1.12466	0	0	18	0	0	34	0	0	2	0	0	2.92606	-2.6907	-0.342514	0.240067	2.62861	-2.55093	-0.211807	0.320559	2.79277	-2.4376
5280899	1.81795	-150640	-1.39402e+06	-28.6376	-7.69346	7.69346	-1.00059	109.344	1086.73	674.533	412.196	920.653	166.076	0	0	2	3	2	0	0	0	98	2	4	42	40	108.153	1.1036	0	0	40	0	0	56	0	0	2	0	0	1.48046	-2.74936	-0.438587	0.502205	2.71657	-2.68234	-0.371781	0.475724	2.80451	-2.49342
101286196	3.69121	-72110.9	-486262	-40.9618	-9.29313	9.29313	0.07819	40.8083	441.046	265.837	175.209	380.163	60.8829	0	0	1	2	2	0	5	0	36	0	2	18	12	47.7004	1.32501	0	0	15	0	0	18	0	0	3	0	0	1.81029	-2.54513	-0.380054	0.239349	2.81589	-2.52481	-0.212087	0.351991	2.76342	-2.31267
192547	4.46412	-90743.3	-572944	-213.162	-8.94649	8.94649	0.01862	40.1207	489.695	389.63	100.065	373.849	115.845	0	0	1	1	5	0	6	0	36	1	6	20	13	53.3046	1.48068	0	0	14	0	0	16	0	0	6	0	0	1.71009	-2.4987	-0.574886	0.501288	2.81106	-2.53465	-0.50383	0.576705	2.7806	-2.29697
3083151	0.879661	-113007	-1.1375e+06	-149.384	-8.81089	8.81089	1.16976	78.8961	658.613	533.72	124.893	525.591	133.022	0	0	2	2	3	0	0	0	73	2	5	30	27	88.1458	1.20748	0	0	27	0	0	43	0	1	2	0	0	1.27913	-2.93903	-0.444607	0.550922	2.97497	-2.9018	-0.466463	0.478842	3.03674	-2.69347
6950273	1.89257	-56582.8	-370123	-102.984	-10.5724	10.5724	1.1787	36.0599	403.847	279.715	124.132	321.692	82.155	1	1	0	0	1	0	0	0	34	0	1	14	11	41.5156	1.22105	0	0	12	0	0	20	0	0	2	0	0	2.18833	-2.72632	-0.17538	0.0330231	2.96603	-2.68736	-0.0610772	0.123	3.03342	-2.48493
6950715	3.15908	-63528.7	-344584	-154.252	-8.93804	8.93804	0.20555	30.1431	410.317	297.564	112.753	314.947	95.3702	0	0	1	2	4	0	6	0	28	2	6	14	10	40.0837	1.43156	0	0	10	0	0	14	0	0	4	0	0	2.27164	-2.50986	-0.639683	0.631262	2.53574	-2.6789	-0.575909	0.599094	2.44435	-2.29464
6951558	1.09521	-47946.9	-264557	-15.0868	-9.31567	9.31567	-0.16444	28.1771	385.443	327.709	57.7338	327.725	57.7181	1	1	0	0	2	0	6	0	26	0	2	12	8	38.3791	1.47612	0	0	9	0	0	14	0	2	1	0	0	2.48792	-2.58294	-0.292605	0.228727	2.55779	-2.44345	-0.287686	0.27441	2.70152	-2.3406
6971249	2.65678	-25342.2	-99570.2	-59.2822	-10.4421	10.4421	0.91909	16.2699	268.344	183.419	84.9251	175.439	92.9044	1	1	0	0	1	0	0	0	16	0	1	6	4	19.1711	1.19819	0	0	5	0	0	10	0	0	1	0	0	2.79527	-2.57098	-0.154122	0.0269125	2.55334	-2.49585	-0.0610208	0.123	2.64453	-2.33342
1549061	3.9913	-78624.1	-457288	-16.4569	-9.52351	9.52351	-0.2653	37.2787	473.591	184.283	289.308	392.788	80.803	0	0	1	1	2	0	6	0	29	0	2	18	13	50.722	1.74903	0	0	13	2	0	11	0	1	2	0	0	1.81996	-2.34668	-0.525363	0.539871	2.96739	-2.43269	-0.35809	0.692981	2.94954	-2.13264
1549992	1.7967	-59968.8	-423202	-77.5824	-9.24288	9.24288	1.09899	44.5386	482.965	331.358	151.607	405.952	77.0133	0	0	1	2	1	0	0	0	42	1	2	16	15	45.6625	1.0872	0	0	15	0	0	26	0	0	1	0	0	2.32024	-2.78473	-0.0117491	0.0490613	2.75361	-2.73916	0.0607625	0.13711	2.82961	-2.53605
6993810	1.64881	-29587.4	-132197	-87.842	-10.7859	10.7859	3.4223	20.6971	314.866	240.22	74.6455	223.172	91.6938	1	1	0	0	1	0	0	0	21	1	2	7	6	23.4259	1.11552	0	0	6	0	0	14	0	0	1	0	0	2.67826	-2.65186	-0.148722	0.220779	2.60451	-2.57912	-0.100797	0.242622	2.71854	-2.41015
6994068	1.69097	-39705.4	-206347	-75.2778	-10.1301	10.1301	1.24378	28.6443	394.987	294.75	100.237	281.105	113.882	1	0	0	1	1	0	0	0	28	1	2	10	9	31.018	1.10778	0	0	9	0	0	18	0	0	1	0	0	2.8926	-2.68013	-0.424422	0.546276	2.62363	-2.56268	-0.438983	0.466667	2.77122	-2.43152
6994293	1.53189	-29586.8	-133955	-87.2584	-10.7896	10.7896	3.46678	20.6971	311.214	237.055	74.159	225.34	85.8735	1	1	0	0	1	0	0	0	21	1	2	7	6	23.4259	1.11552	0	0	6	0	0	14	0	0	1	0	0	2.83182	-2.65182	-0.143294	0.215581	2.61154	-2.59713	-0.0919734	0.241365	2.6995	-2.41273
6994331	1.4923	-25331.7	-99481.7	-48.7239	-10.3694	10.3694	1.05697	16.2699	278.441	187.223	91.218	167.924	110.518	1	1	0	0	1	0	0	0	16	1	2	6	5	19.1711	1.19819	0	0	5	0	0	10	0	0	1	0	0	2.79527	-2.52138	-0.425249	0.547568	2.48755	-2.49192	-0.44127	0.466792	2.55559	-2.27995
6994762	1.67937	-43953.5	-261370	-106.752	-10.6664	10.6664	3.4081	33.0714	408.481	298.91	109.571	296.597	111.884	1	0	0	1	1	0	0	0	33	1	2	11	10	35.1382	1.06479	0	0	10	0	0	22	0	0	1	0	0	3.37628	-2.74627	0.0230653	0.0499341	2.70122	-2.67745	0.051395	0.123	2.80064	-2.50097
6973643	1.52889	-42656.9	-262295	-69.245	-10.3391	10.3391	3.14671	30.4043	342.963	249.72	93.2433	263.831	79.1325	1	1	0	0	1	0	0	0	29	1	2	11	10	32.6035	1.12426	0	0	10	0	0	18	0	0	1	0	0	2.33894	-2.78024	0.0172289	0.0323114	2.95544	-2.74803	0.0805615	0.123	3.02236	-2.53591
445789	1.57497	-36773.9	-187635	-100.737	-10.7915	10.7915	3.3945	26.8843	376.093	295.307	80.7862	290.218	85.8753	1	0	0	1	1	0	0	0	27	1	2	9	8	29.3233	1.08605	0	0	8	0	0	18	0	0	1	0	0	2.87662	-2.69138	-0.143244	0.215458	2.64345	-2.61155	-0.0913132	0.241364	2.76305	-2.44776
6999790	1.66874	-21738.1	-75740.2	-41.8885	-10.1585	10.1585	1.24066	13.1763	248.65	157.369	91.281	127.784	120.866	1	1	0	0	1	0	0	0	13	1	2	5	4	16.1057	1.2389	0	0	4	0	0	8	0	0	1	0	0	2.6127	-2.41927	-0.436462	0.558521	2.38607	-2.42978	-0.455988	0.470282	2.40671	-2.17485
11241545	1.50222	-59942.8	-416000	-48.2702	-9.07439	9.07439	1.11801	44.5386	480.095	313.288	166.807	372.135	107.959	0	0	1	2	1	0	0	0	42	1	2	16	15	45.6625	1.0872	0	0	15	0	0	26	0	0	1	0	0	3.48131	-2.62426	-0.01163	0.0675606	2.596	-2.58567	0.0607954	0.13711	2.68432	-2.3733
637497	1.95815	-29795.9	-111343	-120.879	-11.0297	11.0297	3.27758	15.3119	267.397	197.757	69.6401	152.875	114.522	1	1	0	0	2	0	0	0	16	2	4	6	4	20.7807	1.29879	0	0	4	0	0	10	0	0	2	0	0	2.62721	-2.57079	-0.48972	0.605297	2.55572	-2.60034	-0.554167	0.481601	2.54856	-2.3444
16217634	0.322357	-51917.1	-399594	-4.6583	-9.5537	9.5537	1.45049	42.403	408.809	302.427	106.382	339.275	69.5337	0	0	1	1	0	0	0	0	39	0	0	15	15	37.4882	0.961237	0	0	15	0	0	24	0	0	0	0	0	2.06179	-2.78149	-0.110585	0.149431	2.96096	-2.67081	-0.0282583	0.227646	3.05763	-2.52327
1810797	2.89069	-72052.1	-516476	-140.872	-10.4743	10.4743	0.87325	56.4865	637.747	476.808	160.94	521.379	116.368	0	0	1	2	1	0	0	0	55	0	1	19	17	56.7988	1.03271	0	0	18	0	0	36	0	0	1	0	0	3.39901	-2.78505	0.0232332	0.0341429	2.71676	-2.6435	0.123	0.123	2.86032	-2.53035
7021340	1.71972	-39705.3	-206376	-75.1941	-10.1457	10.1457	1.24519	28.6443	397.309	293.514	103.795	282.945	114.364	1	0	0	1	1	0	0	0	28	1	2	10	9	31.018	1.10778	0	0	9	0	0	18	0	0	1	0	0	2.8926	-2.68013	-0.424422	0.546276	2.62363	-2.56268	-0.438983	0.466667	2.77122	-2.43152
7035404	1.60146	-33510.3	-149836	13.7107	-9.35508	9.35508	0.42388	20.2163	301.825	132.405	108.497	246.308	55.5168	1	1	0	0	1	0	6	0	17	1	2	9	8	21.4869	1.26393	0	0	8	0	0	8	0	0	1	0	0	1.98132	-2.56763	-0.598566	0.672864	2.5598	-2.48173	-0.574695	0.658649	2.65417	-2.30348
615080	0.625241	-74467.1	-445051	-156.877	-8.68684	8.68684	0.23834	34.0387	456.207	428.085	28.1221	441.763	14.4444	0	0	1	2	5	0	6	0	32	0	5	16	11	46.3366	1.44802	0	0	11	0	0	16	0	0	5	0	0	2.86837	-2.34589	-0.336778	0.17469	2.32994	-2.3194	-0.30381	0.253427	2.55429	-2.0686
7057966	1.62846	-36771.7	-196343	-98.5948	-10.6385	10.6385	3.46574	26.8843	355.252	260.057	95.1942	255.757	99.495	1	0	0	1	1	0	0	0	27	1	2	9	8	29.3233	1.08605	0	0	8	0	0	18	0	0	1	0	0	3.32476	-2.72306	-0.124467	0.192331	2.68034	-2.67378	-0.0572038	0.236448	2.76246	-2.48071
11870462	1.72188	-108326	-1.09701e+06	-109.17	-9.339	9.339	1.1529	83.8481	703.602	533.134	170.468	543.703	159.898	0	0	2	3	1	0	0	0	78	1	2	30	29	81.3017	1.04233	0	0	29	0	0	48	0	0	1	0	0	1.44804	-2.9473	-0.442059	0.488163	2.95607	-2.86141	-0.356504	0.516886	3.04992	-2.68809
11870467	1.96968	-108991	-1.1297e+06	-143.859	-9.38316	9.38316	1.09226	85.1816	703.539	520.129	183.41	561.368	142.171	0	0	2	3	1	0	0	0	80	1	2	30	29	82.68	1.0335	0	0	29	0	0	50	0	0	1	0	0	1.44776	-2.94993	-0.438355	0.466285	2.95984	-2.86349	-0.347024	0.484192	3.05492	-2.69075
11869417	2.00601	-109051	-778400	-148.929	-8.94766	8.94766	0.02976	52.0143	566.957	404.263	162.694	433.502	133.455	0	0	3	3	6	0	12	0	44	0	6	26	18	63.208	1.43655	0	0	20	0	0	18	0	0	6	0	0	1.1131	-2.53001	-0.618539	0.59611	2.83487	-2.54272	-0.533118	0.698394	2.86032	-2.32724
31211	2.69097	-59093.5	-315134	-111.066	-8.75454	8.75454	0.31029	31.1011	421.881	287.54	134.341	336.324	85.5568	1	0	0	1	3	0	6	0	28	1	4	14	10	38.4943	1.3748	0	0	11	0	0	14	0	0	3	0	0	2.29425	-2.45895	-0.628515	0.437126	2.47762	-2.42759	-0.573444	0.396051	2.53878	-2.20959
92776	0.269994	-51920.9	-357808	-8.51414	-8.61036	8.61036	0.52516	42.403	473.881	320.623	153.258	424.828	49.0523	0	0	1	2	0	0	0	0	39	0	0	15	15	37.4882	0.961237	0	0	15	0	0	24	0	0	0	0	0	2.14227	-2.72541	-0.156046	0.1831	2.66844	-2.61028	-0.0354523	0.282265	2.78866	-2.46503
13213649	1.78985	-59964.5	-419893	-73.2289	-9.28825	9.28825	1.18396	44.5386	481.529	334.642	146.887	376.178	105.351	0	0	1	2	1	0	0	0	42	1	2	16	15	45.6625	1.0872	0	0	15	0	0	26	0	0	1	0	0	2.20465	-2.77675	-0.155561	0.226066	2.73138	-2.69697	-0.160157	0.28127	2.82773	-2.52122
11972301	1.0656	-146337	-1.21839e+06	-498.282	-9.58767	9.58767	0.28199	60.9322	610.904	419.136	191.768	327.966	282.938	0	0	3	5	11	0	6	0	58	7	18	30	17	86.3926	1.48953	0	0	19	0	0	28	0	0	11	0	0	1.70069	-2.75153	-0.649002	0.697641	2.82188	-2.94129	-0.691617	0.581257	2.62539	-2.55347
46173942	5.57157	-204210	-2.01298e+06	-734.953	-9.65939	9.65939	0.22849	82.1701	804.651	580.273	224.378	454.285	350.366	0	0	3	5	16	0	6	0	79	10	26	41	22	118.481	1.49976	0	0	25	0	0	38	0	0	16	0	0	1.60511	-2.77042	-0.688311	0.750434	2.84083	-2.95699	-0.771525	0.579449	2.64594	-2.57213
10283662	5.50271	-190713	-2.27984e+06	-112.725	-9.11029	9.11029	-0.45589	114.874	938.11	631.903	301.903	859.055	79.055	0	0	4	6	5	0	18	0	101	5	10	50	37	143.916	1.42491	0	0	41	0	0	51	0	5	4	0	0	1.0442	-2.80344	-0.636269	0.673279	2.7986	-2.90868	-0.53808	0.706719	2.82595	-2.54432
6324833	2.01983	-181179	-2.01263e+06	-170.457	-8.92709	8.92709	-0.12555	101.065	877.777	661.45	216.327	730.617	147.16	0	0	2	4	7	0	6	0	93	2	9	44	29	139.437	1.49932	0	0	33	0	0	49	0	5	6	0	0	1.62919	-2.72855	-0.478347	0.423712	2.79798	-2.85555	-0.444954	0.4698	2.71155	-2.47283
74840	3.2079	-81725.2	-515430	-167.629	-9.77249	9.77249	0.0806	41.6171	527.794	318.113	209.681	354.115	173.68	1	0	0	1	3	0	6	0	38	3	6	19	12	57.4077	1.51073	0	0	14	0	0	19	0	1	4	0	0	2.25234	-2.65799	-0.571675	0.608924	2.64563	-2.7269	-0.497751	0.671496	2.69032	-2.41749
445638	1.76635	-71624.6	-462327	-148.358	-9.66324	9.66324	1.02488	49.7678	610.995	454.717	156.278	463.66	147.335	0	0	1	2	2	0	0	0	48	2	4	18	15	54.8715	1.14316	0	0	16	0	0	30	0	0	2	0	0	2.90729	-2.68497	-0.532954	0.500622	2.63036	-2.52563	-0.462839	0.500712	2.79169	-2.43366
6436246	3.92664	-99366.8	-734530	-141.144	-9.12682	9.12682	-0.94794	50.7859	539.338	325.705	213.633	401.767	137.57	0	0	2	2	3	0	6	0	44	0	3	24	17	61.4562	1.39673	0	0	19	0	0	20	0	0	5	0	0	1.65269	-2.63024	-0.482606	0.439678	2.70699	-2.72134	-0.407157	0.459415	2.67137	-2.41243
8079	0.182707	-20901	-91157.8	-10.0581	-9.49019	9.49019	1.32712	17.2279	261.724	188.71	73.0141	227.723	34.0011	1	1	0	0	0	0	0	0	16	0	0	6	6	15.2709	0.954434	0	0	6	0	0	10	0	0	0	0	0	2.03894	-2.64317	-0.562547	0.602952	2.57751	-2.46899	-0.45192	0.711156	2.75082	-2.38053
6428281	0.139879	-51932.6	-381266	-20.1564	-9.01677	9.01677	1.17585	42.403	435.728	314.918	120.811	406.465	29.2631	0	0	1	1	0	0	0	0	39	0	0	15	15	37.4882	0.961237	0	0	15	0	0	24	0	0	0	0	0	2.15904	-2.76002	-0.00929891	0.0312194	2.81478	-2.6428	0.119927	0.127586	2.93907	-2.49712
3083381	5.14183	-127127	-1232291	-200.433	-9.62036	9.62036	0.61463	79.1665	677.238	506.885	170.353	497.543	179.695	0	0	3	3	5	0	0	0	73	3	8	32	26	95.8156	1.31254	0	0	27	0	0	41	0	1	4	0	0	1.3156	-2.89566	-0.491206	0.50122	2.9594	-2.89197	-0.472355	0.488789	2.98583	-2.65637
192465	3.26854	-170878	-1.79376e+06	-383.994	-8.96323	8.96323	0.85198	100.134	858.05	661.117	196.934	604.303	253.747	0	0	3	5	8	0	0	0	94	4	12	41	31	126.435	1.34505	0	0	33	0	0	53	0	1	7	0	0	1.05746	-2.96891	-0.556895	0.565697	2.99475	-2.96399	-0.494714	0.561414	3.05005	-2.70503
443028	0.405283	-139455	-1.13759e+06	-248.093	-8.92847	8.92847	-0.00784	68.6598	746.597	660.329	86.2683	700.075	46.5228	0	0	3	4	8	0	12	0	62	0	8	32	24	87.9144	1.41797	0	0	24	0	0	30	0	0	8	0	0	1.43621	-2.5319	-0.572179	0.296724	2.83522	-2.54309	-0.526726	0.408325	2.86139	-2.32813
6912	3.34282	-55571.9	-255739	-263.099	-10.4069	10.4069	2.77347	20.8115	317.917	236.341	81.5761	133.162	184.755	0	0	2	4	5	0	0	0	22	5	10	10	5	31.8687	1.44858	0	0	5	0	0	12	0	0	5	0	0	3.68541	-2.61394	-0.702879	0.766261	2.66905	-2.81292	-0.876334	0.552206	2.46111	-2.41098
644160	2.182	-54916.3	-240557	-237.321	-10.9439	10.9439	0.29271	19.4779	311.821	210.363	101.458	93.8019	218.02	0	0	2	4	5	0	0	0	20	4	9	10	4	30	1.5	0	0	5	0	0	10	0	0	5	0	0	3.69521	-2.5713	-0.647985	0.72951	2.64507	-2.78221	-0.809495	0.530221	2.42282	-2.36998
65090	5.22195	-63884.1	-326638	-71.9626	-8.96887	8.96887	-1.07906	26.5688	369.399	173.893	189.914	248.648	120.751	1	1	0	0	2	0	9	0	21	1	3	15	8	30.6751	1.46072	0	0	11	0	0	6	0	0	4	0	0	1.79226	-2.22348	-0.689062	0.870891	2.28812	-2.1734	-0.617483	0.910316	2.48213	-1.90619
5283329	4.02694	-34810.6	-150228	-26.8697	-9.48789	9.48789	-0.57998	22.8835	357.275	229.254	128.02	253.97	103.305	1	0	0	1	1	0	0	0	21	0	1	9	7	25.2191	1.20091	0	0	8	0	0	12	0	0	1	0	0	2.63687	-2.51902	-0.535702	0.593908	2.45394	-2.34646	-0.43998	0.67428	2.62572	-2.2657
14309735	3.87563	-105910	-757197	-137.917	-8.84845	8.84845	-0.70215	55.6394	631.956	406.783	225.173	481.126	150.83	0	0	3	4	5	0	12	0	48	3	8	26	20	66.1224	1.37755	0	0	21	0	0	22	0	0	5	0	0	1.92585	-2.4222	-0.654314	0.715257	2.38933	-2.30605	-0.558583	0.752349	2.54483	-2.13936
643733	2.78088	-78196.5	-464477	-36.0957	-9.43204	9.43204	-1.32401	38.9431	503.065	284.73	218.335	383.179	119.886	1	0	0	1	2	0	5	0	33	0	2	19	11	46.5587	1.41087	0	0	15	0	0	14	0	0	4	0	0	2.13343	-2.39954	-0.6033	0.589158	2.34144	-2.24663	-0.44724	0.681757	2.509	-2.14732
443027	0.756281	-116864	-967765	-158.538	-8.60472	8.60472	0.00191	59.535	608.888	499.047	109.841	488.017	120.87	0	0	3	3	6	0	12	0	52	0	6	28	20	72.7665	1.39936	0	0	22	0	0	24	0	0	6	0	0	1.55082	-2.72725	-0.399661	0.383034	2.6793	-2.6555	-0.388378	0.483784	2.76873	-2.47196
3082728	1.61392	-170523	-1.47891e+06	-398.418	-9.2166	9.2166	-0.9616	76.3458	797.488	544.164	253.324	536.666	260.822	0	0	3	5	10	0	12	0	68	6	16	38	25	100.305	1.47507	0	0	27	0	0	30	0	0	11	0	0	1.47587	-2.70699	-0.698065	0.728711	2.78182	-2.90986	-0.699459	0.574338	2.5807	-2.51005
20055073	4.74352	-98253.4	-701805	101.274	-11.7058	11.7058	-5.01894	50.1767	540.608	377.932	149.781	404.649	135.96	0	0	3	3	4	0	16	1	41	0	4	25	18	61.2211	1.4932	0	0	20	0	0	16	0	1	4	0	0	1.25713	-2.45848	-0.478535	0.499022	2.55961	-2.59854	-0.442147	0.614797	2.59949	-2.26211
74112	4.92468	-82774	-464048	-309.509	-11.2785	11.2785	0.52971	30.7891	442.09	337.324	104.766	315.179	126.911	0	0	1	2	4	0	0	0	30	1	5	16	6	45.7229	1.5241	0	0	9	0	0	14	0	0	7	0	0	4.61566	-2.50927	-0.248024	0.0556708	2.67014	-2.66498	-0.1111	0.123	2.5299	-2.32132
26808	0.410772	-33384.7	-157703	24.4702	-9.43153	9.43153	-0.22542	21.1879	318.091	223.958	94.1326	296.115	21.976	1	1	0	0	2	0	6	0	19	0	2	9	7	25.8399	1.35999	0	0	7	0	0	10	0	2	0	0	0	2.40917	-2.30621	0.0158506	0.0293056	2.30133	-2.23428	0.0556449	0.123	2.38249	-2.05129
72326	1.89685	-119304	-1.3255e+06	-151.316	-9.63942	9.63942	1.18553	87.7437	662.988	476.898	186.09	502.737	160.251	0	0	2	2	2	0	0	0	82	2	4	32	30	89.9197	1.09658	0	0	30	0	0	50	0	0	2	0	0	1.54207	-3.05659	-0.00734223	0.0562587	3.0223	-2.97971	0.0779501	0.135417	3.10585	-2.80018
10881	4.024	-29923.1	-119448	14.1363	-9.3428	9.3428	-0.80577	17.1228	276.055	132.082	143.974	230.301	45.7548	1	1	0	0	1	0	0	0	14	0	1	8	6	18.1417	1.29584	0	0	7	0	0	6	0	0	1	0	0	2.24237	-2.062	-0.563075	0.662469	2.17897	-2.03296	-0.470324	0.750501	2.28082	-1.72841
5280805	6.05823	-207495	-2.0281e+06	-625.541	-8.6524	8.6524	-0.66303	80.3558	713.582	463.613	249.969	306.13	407.452	0	0	3	5	15	0	12	0	73	10	25	43	24	112.269	1.53792	0	0	27	0	0	30	0	0	16	0	0	1.32305	-2.73841	-0.77639	0.796676	2.80258	-2.92167	-0.804112	0.562314	2.61702	-2.53725
44147587	4.69153	-127767	-946352	-553.016	-10.5227	10.5227	0.43425	51.633	620.601	425.321	195.28	302.233	318.368	0	0	3	5	9	0	0	0	49	5	14	25	10	83.7567	1.70932	0	0	13	0	0	24	0	1	10	1	0	4.49154	-2.55638	-0.456532	0.398636	2.61673	-2.75754	-0.464514	0.357099	2.61082	-2.3382
1818546	2.43157	-116281	-1.12872e+06	44.8745	-8.09746	8.09746	-0.18271	78.473	689.901	464.974	221.558	660.248	29.6527	0	0	2	3	2	0	21	0	67	1	3	33	30	84.2475	1.25743	0	0	30	0	0	34	0	2	1	0	0	1.36539	-2.68856	-0.648211	0.65929	2.70458	-2.7709	-0.53808	0.788146	2.76841	-2.41862
12314446	3.19563	-137046	-1.44615e+06	-238.318	-9.06756	9.06756	0.97068	91.1077	741.141	504.435	236.706	484.968	256.173	0	0	4	5	4	0	0	0	85	4	8	35	30	101.025	1.18853	0	0	31	0	0	50	0	0	4	0	0	1.63677	-2.94391	-0.396924	0.37141	2.95494	-2.87206	-0.32169	0.357374	3.02725	-2.68632
31256	3.62683	-36327.6	-163086	-108.804	-10.6916	10.6916	0.60534	20.1655	298.589	190.017	108.572	203.116	95.4733	1	1	0	0	2	0	0	0	20	1	3	8	5	25.9092	1.29546	0	0	6	0	0	12	0	0	2	0	0	3.41961	-2.60842	0.0257229	0.0767473	2.61996	-2.62871	-0.0283784	0.123	2.61958	-2.3787
10393	2.41931	-41583.1	-189492	-79.7706	-8.84785	8.84785	0.50502	22.3519	328.92	218.405	110.514	235.167	93.7529	1	1	0	0	2	0	6	0	20	2	4	10	8	27.2193	1.36096	0	0	8	0	0	10	0	0	2	0	0	2.16951	-2.4301	-0.692475	0.746043	2.40378	-2.46346	-0.686375	0.731951	2.43735	-2.18025
7996	2.35568	-33377.9	-139453	-116.173	-10.6763	10.6763	2.64724	18.4055	301.319	231.616	69.7038	213.375	87.9443	1	1	0	0	2	0	0	0	19	1	3	7	5	24.0814	1.26744	0	0	5	0	0	12	0	0	2	0	0	2.67826	-2.56458	-0.11081	0.0582631	2.52159	-2.59873	0.0458475	0.123	2.52874	-2.32605
32045	1.48991	-47556.8	-276597	-123.25	-10.6955	10.6955	3.33563	36.165	466.83	376.378	90.4518	386.864	79.966	0	0	1	2	1	0	0	0	36	1	2	12	11	38.0245	1.05623	0	0	11	0	0	24	0	0	1	0	0	3.04176	-2.72065	-0.142714	0.214641	2.67255	-2.63338	-0.0889356	0.241315	2.79252	-2.47597
5283356	3.58487	-46248.2	-244710	-73.9721	-10.4409	10.4409	-0.11708	33.4979	457.574	343.182	114.392	355.824	101.75	0	0	1	2	1	0	0	0	32	0	1	12	10	35.5077	1.10962	0	0	11	0	0	20	0	0	1	0	0	2.73524	-2.69744	-0.42394	0.416871	2.62752	-2.52282	-0.330354	0.495515	2.80157	-2.4439
8180	1.85506	-54316.5	-294049	-163.823	-11.1448	11.1448	1.02785	35.6334	478.497	363.524	114.973	353.815	124.682	0	0	1	2	2	0	0	0	35	2	4	13	10	41.3637	1.18182	0	0	11	0	0	22	0	0	2	0	0	2.83882	-2.71516	-0.336245	0.310473	2.6523	-2.5485	-0.276689	0.303152	2.81964	-2.4637
1174	4.28476	-37400.7	-138600	-53.8625	-9.97084	9.97084	-0.31812	13.5112	250.555	128.634	121.922	86.6938	163.862	1	1	0	0	2	0	0	0	12	2	4	8	2	23.0195	1.9183	0	0	4	0	0	4	0	2	2	0	0	2.28997	-2.29725	-0.560526	0.554709	2.29052	-2.60643	-0.514489	0.66378	2.10075	-1.97253
192490	1.01447	-120044	-915745	-199.455	-8.854	8.854	-0.87377	55.9099	574.77	373.499	201.272	387.337	187.433	0	0	4	6	6	0	12	0	48	4	10	28	20	69.7495	1.45311	0	0	21	0	0	20	0	0	7	0	0	1.82455	-2.42505	-0.594039	0.607106	2.39967	-2.30968	-0.510824	0.616623	2.53685	-2.13749
132594	2.29466	-99022.2	-587571	-337.803	-9.38133	9.38133	-0.63664	36.8711	488.367	307.706	180.661	232.86	255.506	0	0	2	4	7	0	6	0	34	5	12	20	10	52.6512	1.54857	0	0	12	0	0	14	0	0	8	0	0	1.86856	-2.67488	-0.753043	0.791526	2.7486	-2.87082	-0.698845	0.562714	2.54228	-2.47889
5315126	5.78835	-116467	-818264	-216.615	-8.89716	8.89716	-0.83072	52.8163	599.883	359.265	240.617	380.391	219.492	0	0	4	5	6	0	12	0	45	5	11	27	19	65.9847	1.46633	0	0	20	0	0	18	0	0	7	0	0	1.72634	-2.4201	-0.701978	0.759916	2.3836	-2.28293	-0.60735	0.79326	2.53691	-2.13528
5315127	2.73836	-120049	-878278	-211.196	-8.8813	8.8813	-0.86994	55.9099	631.549	420.934	210.615	460.476	171.072	0	0	4	6	6	0	12	0	48	4	10	28	20	69.7495	1.45311	0	0	21	0	0	20	0	0	7	0	0	1.7664	-2.42056	-0.608756	0.678242	2.38932	-2.29521	-0.544313	0.596666	2.53798	-2.13558
5281703	2.91358	-87952.8	-553908	-117.232	-9.00847	9.00847	-0.88925	40.1715	491.511	310.501	181.009	379.42	112.091	0	0	1	1	4	0	12	0	33	2	6	21	15	47.8358	1.44957	0	0	16	0	0	12	0	0	5	0	0	1.7633	-2.30819	-0.713414	0.739175	2.3456	-2.25845	-0.623468	0.810439	2.5261	-2.00992
240	2.93045	-29946.2	-118823	-8.92336	-10.0032	10.0032	-0.43495	17.1228	282.52	153.032	129.488	218.479	64.0413	1	1	0	0	1	0	6	0	14	0	1	8	6	18.1417	1.29584	0	0	7	0	0	6	0	0	1	0	0	2.19956	-2.15886	-0.603896	0.658973	2.13524	-2.04686	-0.497206	0.762183	2.2667	-1.83389
5641	2.40199	-30650.9	-106178	-96.9677	-10.8212	10.8212	1.54305	12.6516	259.641	188.651	70.9892	108.414	151.227	1	1	0	0	1	0	0	0	13	1	2	6	2	21.6993	1.66918	0	0	3	0	0	7	0	1	2	0	0	2.69252	-2.37119	-0.211238	0.160863	2.3593	-2.5134	0.123	0.245964	2.35864	-2.14655
40428662	4.53734	-84275.3	-484421	-228.313	-9.71927	9.71927	-0.17327	30.8535	408.858	252.886	155.973	164.471	244.387	0	0	2	3	6	0	0	0	29	4	10	17	6	51.8228	1.78699	0	0	9	0	0	12	0	2	6	0	0	2.03092	-2.52442	-0.572826	0.705704	2.78183	-2.74737	-0.597792	0.566933	2.57719	-2.32707
64945	2.81906	-126068	-1.37192e+06	-191.596	-9.26243	9.26243	1.16529	87.2121	661.452	466.717	194.735	461.716	199.736	0	0	2	2	3	0	0	0	81	3	6	33	29	93.488	1.15417	0	0	30	0	0	48	0	0	3	0	0	1.5526	-3.02684	-0.201453	0.183104	2.98488	-2.95238	-0.138775	0.258044	3.06706	-2.7704
5281862	2.41555	-86980.7	-653133	-109.138	-8.8388	8.8388	0.28459	59.9014	625.743	444.287	181.456	500.444	125.299	0	0	2	3	2	0	6	0	55	2	4	23	21	63.7361	1.15884	0	0	21	0	0	32	0	0	2	0	0	1.79731	-2.68657	-0.607892	0.642456	2.62252	-2.52633	-0.493114	0.736661	2.78646	-2.43281
7991	1.85445	-32754.7	-126783	-122.753	-11.4814	11.4814	1.03004	17.0719	293.063	200.884	92.1795	168.914	124.149	1	1	0	0	2	0	0	0	17	2	4	7	4	22.6579	1.33282	0	0	5	0	0	10	0	0	2	0	0	2.71401	-2.56537	-0.336261	0.310476	2.54502	-2.44716	-0.276785	0.303152	2.67423	-2.33005
6990	2.076	-48328.6	-218821	-106.508	-9.32098	9.32098	-0.5213	21.8203	321.373	178.318	143.054	202.111	119.262	1	1	0	0	3	0	6	0	19	2	5	11	7	27.9557	1.47135	0	0	8	0	0	8	0	0	3	0	0	2.48386	-2.23595	-0.69433	0.697957	2.28721	-2.18675	-0.597983	0.735942	2.4109	-1.96174
244	1.67169	-30597.5	-128185	-30.384	-9.74466	9.74466	0.25102	18.4563	284.86	170.484	114.376	222.759	62.1009	1	1	0	0	1	0	6	0	16	1	2	8	7	20.3485	1.27178	0	0	7	0	0	8	0	0	1	0	0	2.18892	-2.29867	-0.649004	0.69764	2.2558	-2.16785	-0.53808	0.688289	2.40257	-2.01914
7148	2.83444	-37131.6	-175723	-20.8022	-9.92506	9.92506	-0.34427	23.3099	332.624	195.028	137.596	277.388	55.2355	1	1	0	0	1	0	6	0	20	0	1	10	8	24.69	1.2345	0	0	9	0	0	10	0	0	1	0	0	2.28695	-2.37915	-0.601441	0.648831	2.40222	-2.31526	-0.492718	0.730391	2.48205	-2.1417
92802	2.14989	-119314	-1321297	-160.908	-9.25773	9.25773	1.13865	87.7437	662.202	490.955	171.247	485.637	176.565	0	0	2	2	2	0	0	0	82	2	4	32	30	89.9197	1.09658	0	0	30	0	0	50	0	0	2	0	0	1.54246	-3.03157	0.000122878	0.0562683	2.98469	-2.95529	0.0742715	0.123	3.06952	-2.77362
5281127	1.87524	-78812.6	-533454	-182.138	-9.62229	9.62229	1.03125	55.955	681.052	530.217	150.835	543.165	137.886	0	0	1	2	2	0	0	0	54	2	4	20	17	60.7315	1.12466	0	0	18	0	0	34	0	0	2	0	0	2.9259	-2.70941	-0.532954	0.500621	2.64907	-2.54446	-0.462838	0.500712	2.81508	-2.45751
66093	2.78	-44319	-233998	-34.5426	-9.92338	9.92338	-0.34265	29.4971	397.838	254.473	143.365	342.567	55.2718	0	0	1	2	1	0	6	0	26	0	1	12	10	30.8547	1.18672	0	0	11	0	0	14	0	0	1	0	0	2.17773	-2.57282	-0.6014	0.648586	2.544	-2.4438	-0.49263	0.725349	2.67937	-2.33039
8468	4.01095	-55718.1	-256094	-146.992	-9.12404	9.12404	-0.512	22.6223	341.975	227.418	114.557	207.84	134.135	0	0	1	1	4	0	6	0	20	3	7	12	7	30.4386	1.52193	0	0	8	0	0	8	0	0	4	0	0	2.47512	-2.25231	-0.629563	0.635397	2.24095	-2.24845	-0.551204	0.714372	2.40826	-1.9731
62348	2.55178	-48958.1	-228829	-106.179	-8.66499	8.66499	0.32303	23.1539	347.534	254.51	93.0242	230.718	116.816	1	1	0	0	3	0	6	0	21	2	5	11	8	30.2645	1.44117	0	0	8	0	0	10	0	0	3	0	0	2.41194	-2.31976	-0.687231	0.683933	2.29127	-2.25332	-0.635898	0.65473	2.47063	-2.04162
94253	3.63803	-80207.5	-567752	-158.776	-10.452	10.452	-0.20867	42.9439	440.565	271.304	169.261	263.751	176.814	1	1	0	0	3	0	0	0	39	1	4	19	13	53.0888	1.36125	0	0	15	0	0	20	0	0	4	0	0	1.98933	-2.84962	-0.51313	0.469905	2.91681	-2.87059	-0.439087	0.492672	2.90789	-2.62187
5280462	2.24698	-66907.6	-431590	-121.804	-10.1602	10.1602	-0.21378	38.6219	440.356	278.024	162.332	280.3	160.056	1	1	0	0	3	0	0	0	36	2	5	16	12	46.8181	1.3005	0	0	13	0	0	20	0	0	3	0	0	2.81494	-2.73197	-0.423184	0.42073	2.74131	-2.72293	-0.410269	0.383325	2.77117	-2.48702
14985	0.709365	-116375	-1229692	-176.414	-8.27411	8.27411	0.31485	85.9836	686.892	506.151	180.741	580.181	106.711	0	0	2	3	2	0	6	0	81	1	3	31	29	88.4536	1.09202	0	0	29	0	0	50	0	0	2	0	0	1.66327	-2.79682	-0.0860883	0.135594	2.74374	-2.71614	0.00602695	0.190999	2.86662	-2.54416
5280441	2.56401	-142251	-1138447	-366.137	-9.15432	9.15432	-0.93254	58.3159	598.103	354.724	243.379	277.587	320.517	0	0	3	5	9	0	12	0	51	7	16	31	20	77.3972	1.51759	0	0	21	0	0	20	0	0	10	0	0	1.59268	-2.71597	-0.745658	0.780261	2.77988	-2.87162	-0.823932	0.663306	2.67821	-2.50956
493570	6.7378	-119973	-893919	-189.809	-9.18389	9.18389	-1.6559	52.4679	584.855	364.418	220.437	283.666	301.189	0	0	3	5	8	0	6	0	47	5	13	27	13	81.6305	1.73682	0	0	17	0	0	20	0	4	6	0	0	1.83186	-2.64227	-0.628059	0.638189	2.68228	-2.83619	-0.6542	0.536265	2.53638	-2.41915
15689656	0							67.1702	734.47	554.326	180.144	524.988	209.482	0	0	3	5	10	0	12	0	61	5	15	33	22	89.9078	1.4739	0	0	23	0	0	28	0	0	10	0	0	1.30389	-2.70687	-0.609063	0.630838	2.78165	-2.90979	-0.61633	0.563127	2.66813	-2.50993
54670067	3.39318	-64589.9	-296214	-234.667	-9.68973	9.68973	-0.44838	20.7063	334.976	209.836	125.139	90.7968	244.179	0	0	2	3	5	0	0	0	20	4	9	12	5	31.419	1.57095	0	0	6	0	0	8	0	0	6	0	0	2.59647	-2.50097	-0.695624	0.743674	2.62274	-2.68019	-0.829348	0.556786	2.45042	-2.30075
1054	2.71419	-54068.5	-270221	-121.116	-9.4805	9.4805	-0.32944	24.9207	347.745	250.033	97.7123	186.206	161.539	0	0	1	1	4	0	6	0	23	3	7	12	8	37.2333	1.61884	0	0	8	0	0	11	0	1	3	0	0	2.617	-2.36769	-0.610885	0.663126	2.37231	-2.25626	-0.591325	0.580892	2.5085	-2.10544
445354	2.48116	-75965.5	-559072	-29.7422	-8.20602	8.20602	-0.58744	56.0058	613.623	407.029	206.594	503.203	110.421	0	0	1	2	1	0	0	0	51	1	2	21	20	55.6484	1.09115	0	0	20	0	0	30	0	0	1	0	0	2.24342	-2.75352	-0.171855	0.212572	2.69641	-2.61187	-0.0523181	0.282016	2.8409	-2.48769
6716	2.5573	-71046.6	-409329	-60.8807	-8.94908	8.94908	-0.69028	32.7559	423.742	248.194	170.537	367.794	55.9473	1	1	0	0	2	0	9	0	27	0	2	17	10	39.057	1.44655	0	0	13	0	0	10	0	0	4	0	0	1.8534	-2.31639	-0.540449	0.598275	2.35536	-2.27633	-0.436685	0.710937	2.48822	-2.03597
5315249	3.47935	-86297.7	-555215	-159.521	-9.23371	9.23371	-0.38032	41.0787	491.867	308.938	182.929	343.851	148.016	0	0	1	1	4	0	6	0	36	2	6	20	14	51.9043	1.44179	0	0	15	0	0	16	0	0	5	0	0	1.7881	-2.63081	-0.495671	0.494277	2.69524	-2.72518	-0.422386	0.517858	2.66606	-2.40965
6453144	2.56305	-87243.2	-646094	-209.377	-9.32946	9.32946	0.90328	48.7114	505.629	377.677	127.952	366.996	138.633	0	0	1	2	4	0	0	0	47	2	6	20	14	66.0804	1.40596	0	0	15	0	0	27	0	1	4	0	0	1.89471	-2.67739	-0.447896	0.397755	2.8413	-2.78508	-0.377043	0.378247	2.83174	-2.46186
442665	6.75637	-192719	-1.79176e+06	-547.225	-9.0615	9.0615	-0.75438	78.7518	783.738	510.557	273.181	374.047	409.691	0	0	3	5	13	0	12	0	71	10	23	41	26	107.74	1.51747	0	0	27	0	0	30	0	0	14	0	0	1.51174	-2.72496	-0.700585	0.747626	2.78504	-2.87187	-0.776957	0.575767	2.71526	-2.51461
33936	0.447943	-33322.7	-173844	25.9085	-8.97921	8.97921	0.20133	25.6015	344.927	193.942	150.985	308.05	36.8764	1	1	0	0	0	0	6	0	22	0	0	10	10	21.8687	0.99403	0	0	10	0	0	12	0	0	0	0	0	2.48145	-2.36446	-0.476791	0.519555	2.30524	-2.20844	-0.366754	0.629347	2.46351	-2.0635
61346	3.0497	-35463	-166732	-49.5123	-10.5049	10.5049	-0.0464	24.2171	361.495	238.222	123.273	260.131	101.364	1	0	0	1	1	0	0	0	23	0	1	9	7	26.739	1.16256	0	0	8	0	0	14	0	0	1	0	0	2.90539	-2.62119	-0.348026	0.26409	2.57764	-2.47727	-0.262886	0.275442	2.72652	-2.37541
72936	2.96013	-127032	-1.09719e+06	-195.992	-8.89695	8.89695	-0.45692	67.4822	634.586	400.939	233.647	416.324	218.262	0	0	4	6	6	0	12	0	59	4	10	31	24	80.8638	1.37057	0	0	25	0	0	28	0	0	6	0	0	1.77623	-2.61491	-0.544989	0.588291	2.59348	-2.51862	-0.439911	0.6086	2.70172	-2.34874
8369	4.5977	-41760.9	-168737	-82.6221	-9.29318	9.29318	-0.25685	16.9668	286.743	139.572	147.171	198.555	88.1881	1	1	0	0	2	0	0	0	15	1	3	9	5	22.8289	1.52193	0	0	6	0	0	6	0	0	3	0	0	2.47508	-2.28157	-0.561801	0.568871	2.31256	-2.23145	-0.492412	0.605053	2.37465	-2.02373
177149	4.02779	-81866.8	-519966	-120.734	-8.66047	8.66047	0.1802	42.0367	493.443	342.996	150.446	395.109	98.3334	0	0	1	1	4	0	12	0	36	2	6	20	16	50.1173	1.39215	0	0	16	0	0	16	0	0	4	0	0	1.57139	-2.59574	-0.639876	0.65448	2.59057	-2.57312	-0.567276	0.757258	2.65971	-2.33915
7118	1.55199	-52538.7	-265030	-100.009	-9.2826	9.2826	0.12738	26.2475	376.079	293.184	82.8949	297.203	78.8755	1	1	0	0	3	0	6	0	24	1	4	12	9	33.7353	1.40564	0	0	9	0	0	12	0	0	3	0	0	2.44416	-2.33728	-0.596817	0.45322	2.30354	-2.28634	-0.542088	0.524194	2.47588	-2.05635
131900	3.65226	-121050	-1.22752e+06	-212.769	-9.20508	9.20508	2.65314	81.0317	668.49	526.441	142.049	513.05	155.44	0	0	3	3	4	0	0	0	76	3	7	31	27	94.5722	1.24437	0	0	27	0	0	45	0	1	3	0	0	1.30107	-2.96483	-0.479492	0.553472	3.00616	-2.99502	-0.466444	0.524708	3.05713	-2.7102
167691	4.14913	-120402	-1.18912e+06	-194.678	-9.25643	9.25643	0.81471	79.6981	662.199	512.378	149.821	517.265	144.934	0	0	3	3	4	0	0	0	74	2	6	31	26	93.0333	1.25721	0	0	27	0	0	43	0	1	3	0	0	1.30129	-2.96299	-0.496726	0.502618	2.99881	-2.99481	-0.465177	0.509278	3.04613	-2.70713
8217	0.231944	-64657.9	-441884	-95.6872	-10.0001	10.0001	1.36444	55.6845	669.117	536.961	132.156	594.757	74.3603	0	0	1	2	0	0	0	0	54	0	0	18	18	49.588	0.918296	0	0	18	0	0	36	0	0	0	0	0	2.86295	-2.7456	-0.205341	0.265498	2.6737	-2.56976	-0.0996325	0.350339	2.84895	-2.49091
69425	0.452496	-63990.8	-430230	-58.3827	-10.6184	10.6184	1.9452	54.351	669.062	515.868	153.194	627.875	41.1868	0	0	1	2	0	0	0	0	52	0	0	18	18	48.3905	0.930586	0	0	18	0	0	34	0	0	0	0	0	2.86317	-2.74453	-0.024759	0.0397281	2.6735	-2.56928	0.056867	0.123	2.84811	-2.49032
517653	0.312834	-28064.7	-131501	-0.17261	-9.05975	9.05975	0.43123	23.4151	357.794	236.214	121.581	283.08	74.7143	1	0	0	1	0	0	0	0	22	0	0	8	8	20.8045	0.94566	0	0	8	0	0	14	0	0	0	0	0	2.56456	-2.58712	-0.503184	0.564869	2.52025	-2.41369	-0.403169	0.662751	2.69292	-2.33435
957	1.72782	-36778.5	-180836	-105.332	-10.9178	10.9178	3.41662	26.8843	378.238	308.837	69.4013	305.44	72.7977	1	0	0	1	1	0	0	0	27	1	2	9	8	29.3233	1.08605	0	0	8	0	0	18	0	0	1	0	0	2.59508	-2.69258	-0.215611	0.284836	2.62859	-2.55342	-0.129246	0.276226	2.78801	-2.44302
5283324	3.51338	-35466.7	-164256	-52.8222	-10.3951	10.3951	-0.09871	24.2171	354.971	252.878	102.093	256.085	98.8859	1	0	0	1	1	0	0	0	23	0	1	9	7	26.739	1.16256	0	0	8	0	0	14	0	0	1	0	0	2.61775	-2.63044	-0.423948	0.416882	2.56345	-2.45775	-0.330366	0.495517	2.73568	-2.37805
61030	1.79543	-57895.5	-330606	-155.928	-11.1424	11.1424	1.20609	38.727	527.07	412.967	114.102	440.001	87.0684	0	0	1	2	1	0	0	0	38	0	1	14	11	44.3626	1.16744	0	0	12	0	0	24	0	0	2	0	0	2.98033	-2.693	-0.145609	0.0499184	2.63363	-2.55958	-0.0186955	0.123	2.78914	-2.4442
8176	1.81312	-47116.7	-234065	-137.609	-11.1895	11.1895	1.1656	29.4463	426.463	337.249	89.2143	321.496	104.967	1	0	0	1	1	0	0	0	29	0	1	11	8	35.2935	1.21702	0	0	9	0	0	18	0	0	2	0	0	2.69421	-2.69206	-0.16549	0.0472961	2.63094	-2.55111	-0.0542891	0.123	2.78878	-2.44313
10703	0.410542	-33979.8	-185729	-1.34225	-9.20267	9.20267	0.53901	26.9351	348.969	219.85	129.119	309.906	39.0626	0	0	1	1	0	0	6	0	24	0	0	10	10	23.5169	0.979869	0	0	10	0	0	14	0	0	0	0	0	2.44128	-2.54811	-0.382173	0.419573	2.49185	-2.38852	-0.271068	0.529633	2.65099	-2.28314
13965473	2.35497	-98929.6	-629660	-158.325	-8.57164	8.57164	-0.60991	44.0671	546.43	366.725	179.705	421.394	125.036	0	0	2	2	5	0	12	0	37	2	7	23	16	54.4502	1.47163	0	0	17	0	0	14	0	0	6	0	0	1.65286	-2.30858	-0.623769	0.592171	2.33838	-2.25978	-0.550042	0.694956	2.49313	-2.00534
442531	1.77098	-109912	-850603	-118.161	-8.5208	8.5208	-0.65366	55.1587	550.324	310.622	232.285	395.885	154.439	0	0	3	3	5	0	18	0	44	3	8	28	22	60.5634	1.37644	0	0	23	0	0	16	0	0	5	0	0	1.45512	-2.69706	-0.689096	0.723296	2.72877	-2.59506	-0.589108	0.778331	2.84543	-2.439
11635	0.002	-65319	-453461	-126.982	-10.9439	10.9439	3.47371	57.0181	677.947	579.657	98.2904	629.965	47.9818	0	0	1	2	0	0	0	0	56	0	0	18	18	50.732	0.905928	0	0	18	0	0	38	0	0	0	0	0	2.86231	-2.74944	0.0229775	0.0265285	2.67708	-2.5734	0.123	0.123	2.85254	-2.49474
13857720	0.139879	-104528	-1.177e+06	-73.6871	-8.9533	8.9533	1.27726	86.1396	642.947	479.308	163.64	530.62	112.327	0	0	2	2	0	0	0	0	80	0	0	30	30	76.3547	0.954434	0	0	30	0	0	50	0	0	0	0	0	1.52609	-3.03384	0.00947937	0.0273951	2.97689	-2.93483	0.0939856	0.123	3.08135	-2.77221
9548717	0.0704557	-105177	-1.20006e+06	-92.5502	-9.99472	9.99472	3.30868	87.4732	651.473	493.262	158.212	537.357	114.117	0	0	2	2	0	0	0	0	82	0	0	30	30	77.6897	0.947435	0	0	30	0	0	52	0	0	0	0	0	1.52538	-3.07352	0.0110709	0.0270865	3.01398	-2.97979	0.0861184	0.123	3.11226	-2.81372
10494	2.96796	-126069	-1.36914e+06	-197.483	-9.25044	9.25044	1.16742	87.2121	670.106	477.411	192.695	469.199	200.907	0	0	2	2	3	0	0	0	81	3	6	33	29	93.488	1.15417	0	0	30	0	0	48	0	0	3	0	0	1.53882	-3.02633	-0.0218554	0.0297058	2.9841	-2.95056	0.0445542	0.123	3.06844	-2.76984
25728252	1.50939	-126058	-1.3715e+06	-186.475	-9.30826	9.30826	1.16059	87.2121	674.528	490.927	183.602	469.408	205.12	0	0	2	2	3	0	0	0	81	3	6	33	29	93.488	1.15417	0	0	30	0	0	48	0	0	3	0	0	1.53882	-3.02633	-0.0218554	0.0297058	2.9841	-2.95056	0.0445542	0.123	3.06844	-2.76984
12313704	4.20413	-125422	-1348513	-179.678	-9.32343	9.32343	1.01294	85.8785	658.665	452.536	206.128	461.635	197.03	0	0	2	2	3	0	0	0	79	2	5	33	28	91.9532	1.16396	0	0	30	0	0	46	0	0	3	0	0	1.53897	-3.01421	-0.0716461	0.0310423	2.97838	-2.93582	-0.0170387	0.123	3.06247	-2.7574
445639	1.72465	-78810.9	-597826	-180.463	-9.65784	9.65784	1.0266	55.955	562.697	409.977	152.72	433.05	129.647	0	0	1	2	2	0	0	0	54	2	4	20	17	60.7315	1.12466	0	0	18	0	0	34	0	0	2	0	0	2.92617	-2.70094	-0.532953	0.500621	2.63459	-2.52982	-0.462837	0.500711	2.80535	-2.44655
440832	2.2552	-84530.4	-503805	39.9443	-12.3825	12.3825	-5.88192	37.7447	467.601	267.147	200.454	278.749	188.852	0	0	3	3	4	0	16	1	31	4	8	20	13	45.3133	1.46172	0	0	15	0	0	11	0	0	5	0	0	1.66373	-2.18097	-0.826123	0.86566	2.32122	-2.0166	-0.72022	0.847186	2.48348	-1.90849
161294	4.41771	-119734	-1.1517e+06	-157.282	-9.34439	9.34439	0.81754	78.3645	677.308	512.818	164.489	514.644	162.664	0	0	3	3	4	0	0	0	72	2	6	31	26	91.4381	1.26997	0	0	27	0	0	41	0	1	3	0	0	1.27826	-2.89883	-0.47768	0.486112	2.94998	-2.89197	-0.438404	0.494412	3.00402	-2.65564
31161	2.92277	-102741	-641685	-207.132	-8.87415	8.87415	-0.97101	41.7755	513.793	328.783	185.01	321.089	192.704	0	0	3	4	6	0	12	0	35	4	10	23	15	52.8539	1.51011	0	0	16	0	0	12	0	0	7	0	0	1.70034	-2.3033	-0.750912	0.781006	2.34215	-2.25159	-0.69914	0.782983	2.52474	-2.00419
5281544	5.27307	-180083	-1.58174e+06	-544.108	-8.59239	8.59239	-0.21909	75.7634	777.664	516.967	260.697	485.962	291.702	0	0	3	5	11	0	6	0	70	6	17	38	21	104.848	1.49782	0	0	25	0	0	32	0	0	13	0	0	1.62101	-2.71565	-0.723542	0.737439	2.78757	-2.90926	-0.680807	0.56149	2.63157	-2.51763
44566587	4.09146	-118391	-889989	-251.168	-8.43317	8.43317	0.01453	56.817	623.953	466.981	156.972	446.647	177.306	0	0	3	5	7	0	12	0	51	4	11	27	20	73.1645	1.4346	0	0	20	0	0	24	0	0	7	0	0	1.64622	-2.63338	-0.652608	0.657699	2.80273	-2.74015	-0.586601	0.731867	2.75625	-2.42067
220401	3.85555	-111589	-910330	-94.5929	-8.56268	8.56268	-0.85821	58.7398	600.378	495.71	104.669	531.84	68.5386	0	0	2	3	6	0	6	0	52	1	7	27	20	76.4782	1.47073	0	0	21	0	0	25	0	1	5	0	0	1.95975	-2.60528	-0.541896	0.321944	2.59671	-2.70759	-0.47	0.4344	2.65522	-2.33296
5320287	6.31918	-106319	-692396	-198.315	-8.91734	8.91734	-0.84759	44.8691	547.091	373.843	173.248	388.116	158.975	0	0	2	2	6	0	12	0	38	3	9	24	16	56.9799	1.49947	0	0	17	0	0	14	0	0	7	0	0	1.72007	-2.30996	-0.673655	0.688498	2.3528	-2.26337	-0.604122	0.757442	2.4923	-2.01132
10100634	3.97141	-214658	-2.13829e+06	-614.354	-8.83645	8.83645	-1.03477	86.543	806.502	580.737	225.765	501.765	304.737	0	0	3	5	15	0	12	0	79	8	23	45	26	120.143	1.5208	0	0	29	0	0	34	0	0	16	0	0	1.3303	-2.73841	-0.613981	0.622959	2.80258	-2.92167	-0.604382	0.56218	2.61703	-2.53725
641298	5.22131	-47448.7	-229586	-31.9182	-9.03933	9.03933	-0.68032	25.8719	376.509	238.822	137.687	304.302	72.2071	1	1	0	0	2	0	6	0	22	0	2	12	9	29.6689	1.34859	0	0	10	0	0	10	0	0	2	0	0	2.29241	-2.27054	-0.636369	0.634775	2.21686	-2.249	-0.547938	0.732919	2.39106	-1.97219
14104	1.29063	-44953.6	-256543	-39.3306	-8.77172	8.77172	0.46662	30.8307	400.18	294.557	105.622	359.277	40.9023	0	0	1	1	1	0	6	0	28	0	1	12	11	32.5522	1.16258	0	0	11	0	0	16	0	0	1	0	0	2.53378	-2.53955	-0.0420535	0.0528696	2.49318	-2.38606	0.0410245	0.127875	2.65727	-2.27954
442813	3.04934	-138432	-1.02805e+06	-309.642	-8.68732	8.68732	-0.64885	60.6074	687.641	444.768	242.873	489.166	198.475	0	0	3	5	8	0	12	0	53	4	12	31	20	78.8355	1.48746	0	0	22	0	0	22	0	0	9	0	0	1.30565	-2.70661	-0.635332	0.681409	2.78162	-2.90978	-0.608838	0.594312	2.5734	-2.50987
10436	1.35386	-37990.4	-160872	-74.3428	-9.01367	9.01367	0.3004	19.2583	300.405	177.712	122.693	203.7	96.7052	1	1	0	0	2	0	6	0	17	2	4	9	7	23.8354	1.40208	0	0	7	0	0	8	0	0	2	0	0	2.40332	-2.27925	-0.678462	0.702403	2.24144	-2.11168	-0.615887	0.638721	2.44326	-1.99208
12315192	2.46047	-95857.5	-615234	-305.531	-9.08852	9.08852	0.33767	40.4963	489.493	319.463	170.03	284.375	205.118	0	0	2	4	7	0	6	0	38	5	12	20	12	56.6054	1.48962	0	0	13	0	0	18	0	0	7	0	0	1.97135	-2.70668	-0.694846	0.724979	2.78162	-2.90979	-0.806115	0.571411	2.57402	-2.50989
5320313	4.90379	-142240	-1083183	-355.472	-8.78717	8.78717	-0.93134	58.3159	643.357	389.523	253.834	379.976	263.38	0	0	3	5	9	0	12	0	51	6	15	31	19	77.3972	1.51759	0	0	21	0	0	20	0	0	10	0	0	1.44938	-2.70631	-0.700581	0.742045	2.78193	-2.90971	-0.763665	0.675594	2.58329	-2.50988
3084961	2.82039	-152570	-1.19269e+06	-379.755	-9.09143	9.09143	-0.96019	60.8779	690.524	415.643	274.882	399.016	291.509	0	0	3	5	10	0	12	0	53	6	16	33	19	80.98	1.52792	0	0	22	0	0	20	0	0	11	0	0	1.50239	-2.67228	-0.638648	0.683983	2.77749	-2.89379	-0.640022	0.644198	2.56951	-2.48403
6918328	10.9108	-184125	-2.053e+06	-158.975	-8.7202	8.7202	-0.15183	102.825	853.376	587.98	262.808	661.168	192.208	0	0	3	5	5	0	9	0	94	3	8	45	29	140.917	1.49912	0	0	34	0	0	49	0	5	6	0	0	1.57635	-2.76771	-0.529287	0.492376	2.75251	-2.90273	-0.453879	0.488275	2.75342	-2.50933
10228	5.76506	-71511.5	-455124	-71.3499	-9.04202	9.04202	-0.82274	39.4747	472.219	311.889	160.33	409.574	62.6451	0	0	1	1	2	0	6	0	34	0	2	18	14	45.6155	1.34163	0	0	15	0	0	16	0	0	3	0	0	2.03324	-2.42648	-0.50134	0.461309	2.39191	-2.31715	-0.428084	0.489257	2.54358	-2.14109
92113	1.76638	-104738	-1.03576e+06	-108.051	-9.31811	9.31811	1.18538	80.7545	693.811	502.369	191.442	521.385	172.426	0	0	2	3	1	0	0	0	75	1	2	29	28	78.4716	1.04629	0	0	28	0	0	46	0	0	1	0	0	1.45814	-2.94934	-0.396677	0.421295	2.95929	-2.86305	-0.304568	0.473624	3.05422	-2.69014
971	0.176644	-36112.2	-104395	-172.427	-11.9657	11.9657	-0.65859	8.06159	214.762	97.0323	117.73	0	214.762	0	0	2	2	4	0	0	0	8	4	8	6	0	12	1.5	0	0	2	0	0	2	0	0	4	0	0	3.16231	-1.87852	-0.586769	0.579056	2.09819	-2.19056	-0.588107	0.52698	1.73721	-1.64784
62374	0.661899	-45159.4	-231618	-69.7159	-10.5316	10.5316	-0.88443	25.4455	338.052	196.346	141.706	233.532	104.52	1	1	0	0	2	0	0	0	23	0	2	11	7	30.4931	1.32578	0	0	9	0	0	12	0	0	2	0	0	2.7054	-2.62811	-0.113303	0.0329106	2.67244	-2.61232	-0.0133144	0.123	2.70326	-2.39086
442333	2.89743	-175740	-1985517	-80.176	-8.70213	8.70213	0.02817	98.8037	779.761	606.751	173.01	723.169	56.5913	0	0	3	4	6	0	24	0	85	1	7	45	37	121.662	1.43131	0	0	37	0	0	40	0	2	6	0	0	1.23561	-2.70752	-0.635349	0.41366	2.63623	-2.70772	-0.53808	0.532557	2.70751	-2.42199
7237	0.469001	-26797.4	-125567	7.43612	-9.1826	9.1826	0.52324	20.7479	302.899	171.887	131.012	302.899	0	1	1	0	0	0	0	6	0	18	0	0	8	8	17.8394	0.991076	0	0	8	0	0	10	0	0	0	0	0	2.35703	-2.35074	-0.418419	0.451299	2.28821	-2.19683	-0.304153	0.564605	2.44255	-2.05727
10687	0.768044	-34189.7	-159142	-35.7962	-8.92524	8.92524	0.38604	21.5499	310.228	182.45	127.778	268.209	42.0189	1	1	0	0	1	0	6	0	19	1	2	9	8	23.4913	1.23639	0	0	8	0	0	10	0	0	1	0	0	2.47961	-2.34935	-0.471269	0.53293	2.30459	-2.19169	-0.371538	0.602199	2.4773	-2.06163
454	2.77644	-36125.7	-171153	-79.3622	-10.5707	10.5707	0.86853	25.5507	372.933	280.334	92.5989	285.862	87.0708	1	0	0	1	1	0	0	0	25	0	1	9	7	28.0964	1.12386	0	0	8	0	0	16	0	0	1	0	0	2.60165	-2.6765	-0.157135	0.0338707	2.61684	-2.51446	-0.0620849	0.123	2.78066	-2.42659
73981696	3.77255	-160607	-1.26948e+06	-437.841	-9.13711	9.13711	-1.12254	63.0134	676.108	456.635	219.474	358.993	317.116	0	0	3	5	11	0	12	0	56	7	18	34	20	85.9773	1.53531	0	0	22	0	0	22	0	0	12	0	0	1.45401	-2.7062	-0.754826	0.788831	2.78217	-2.90967	-0.810089	0.575491	2.58637	-2.50992
1001	1.38438	-31887.8	-152139	13.4182	-9.44017	9.44017	0.45207	22.5147	332.923	220.958	111.965	264.635	68.2878	1	1	0	0	1	0	6	0	20	1	2	9	8	24.3848	1.21924	0	0	8	0	0	11	0	1	0	0	0	2.12122	-2.48254	-0.604947	0.658179	2.41212	-2.66607	-0.497459	0.763017	2.41447	-2.20729
14529	1.60595	-41371.1	-221926	-43.6334	-9.2764	9.2764	0.34868	27.7371	360.343	223.838	136.505	289.088	71.2558	1	1	0	0	1	0	6	0	25	1	2	11	10	29.5742	1.18297	0	0	10	0	0	14	0	0	1	0	0	2.42745	-2.54508	-0.313513	0.433149	2.52646	-2.41189	-0.297493	0.390607	2.66751	-2.29953
2879	1.3332	-30596.9	-128215	-29.7954	-8.88079	8.88079	0.4302	18.4563	290.813	166.647	124.166	242.002	48.811	1	1	0	0	1	0	6	0	16	1	2	8	7	20.3485	1.27178	0	0	7	0	0	8	0	0	1	0	0	2.26464	-2.27819	-0.643142	0.702809	2.2242	-2.11452	-0.53808	0.805915	2.40457	-1.98676
637542	2.98001	-51278.4	-228999	-99.3475	-9.11206	9.11206	-0.79444	23.5803	352.72	175.992	176.728	203.174	149.545	1	1	0	0	3	0	6	0	20	3	6	12	8	29.1544	1.45772	0	0	9	0	0	8	0	0	3	0	0	2.12151	-2.20375	-0.71334	0.766122	2.17137	-2.07683	-0.618211	0.813774	2.3664	-1.87115
24316	6.82851	-111889	-732290	-249.28	-9.02853	9.02853	-0.30105	40.3455	492.96	302.844	190.116	148.986	343.974	0	0	3	4	9	0	5	0	35	5	14	23	5	72.0249	2.05786	0	0	10	0	0	12	0	5	7	1	0	1.50808	-2.58012	-0.57065	0.703899	2.81317	-2.72781	-0.726845	0.526744	2.73858	-2.3742
7405	2.66226	-43949.2	-179418	-132.267	-10.4008	10.4008	0.55792	16.9736	285.33	173.715	111.615	112.248	173.082	1	1	0	0	3	0	0	0	16	3	6	9	3	27.984	1.749	0	0	5	0	0	7	0	1	3	0	0	2.32652	-2.4238	-0.538751	0.431334	2.66441	-2.61155	-0.525135	0.372813	2.5942	-2.21347
10955174	1.33283	-59980.4	-475750	-89.1412	-10.1252	10.1252	3.33039	44.5386	408.782	310.18	98.6025	325.498	83.2837	0	0	1	1	1	0	0	0	42	1	2	16	15	45.6625	1.0872	0	0	15	0	0	26	0	0	1	0	0	2.12929	-3.0407	-0.11663	0.175036	3.00562	-2.99538	-0.0768818	0.215937	3.06487	-2.79143
29408	0.0910714	-52589.9	-415885	-47.7174	-10.3804	10.3804	3.36286	43.7366	415.358	317.996	97.3623	350.221	65.1372	0	0	1	1	0	0	0	0	41	0	0	15	15	38.8448	0.947435	0	0	15	0	0	26	0	0	0	0	0	2.09618	-2.87838	-0.181986	0.21125	3.00672	-2.78512	-0.0991365	0.293653	3.09957	-2.62142
31264	2.312	-43720	-205477	-152.244	-10.6302	10.6302	2.3919	20.9675	332.14	245.876	86.2648	234.868	97.2723	1	1	0	0	3	0	0	0	21	0	3	9	3	28.9545	1.37878	0	0	6	0	0	12	0	0	3	0	0	2.34085	-2.62266	-0.109393	0.0278228	2.60875	-2.67247	0.0263881	0.123	2.56393	-2.40353
4680	3.63175	-100001	-719311	-71.5349	-8.57106	8.57106	-0.74696	53.5107	617.927	500.453	107.216	594.196	23.7318	0	0	3	4	5	0	16	0	46	0	5	25	20	67.4066	1.46536	0	0	20	0	0	21	0	1	4	0	0	1.60779	-2.36258	-0.585766	0.352442	2.34753	-2.30063	-0.531394	0.479041	2.49736	-2.0708
5484385	3.93988	-150971	-1.65056e+06	-270.315	-9.01054	9.01054	1.1197	96.7632	784.523	526.921	257.602	535.275	249.248	0	0	3	4	4	0	0	0	90	3	7	38	31	109.769	1.21966	0	0	33	0	0	52	0	0	5	0	0	1.61373	-2.94314	-0.273549	0.159462	2.95563	-2.87047	-0.161235	0.208903	3.02785	-2.6866
442534	3.25722	-158084	-1.42219e+06	-417.278	-9.94039	9.94039	-0.30959	67.9722	668.293	382.993	231.351	401.084	267.209	0	0	3	5	10	0	6	0	62	5	15	34	19	92.4586	1.49127	0	0	23	0	0	28	0	0	11	0	0	1.28139	-2.89927	-0.662183	0.67091	3.12218	-3.003	-0.611883	0.574853	3.02311	-2.70381
11092	4.59519	-51908.4	-251394	-99.5094	-9.31213	9.31213	-0.45497	24.9139	355.945	231.291	124.654	278.028	77.9171	1	1	0	0	3	0	6	0	22	1	4	12	8	31.604	1.43655	0	0	9	0	0	10	0	0	3	0	0	2.45645	-2.27327	-0.558079	0.471518	2.29517	-2.25267	-0.496096	0.579864	2.41817	-1.99228
19009	4.66519	-103129	-771057	72.0188	-11.1955	11.1955	-4.7538	55.9374	627.141	520.91	90.5414	591.514	35.6266	0	0	3	4	4	0	16	1	48	0	4	26	21	69.732	1.45275	0	0	21	0	0	22	0	1	4	0	0	1.49693	-2.45792	-0.566873	0.392652	2.5492	-2.5953	-0.527365	0.51478	2.5807	-2.25941
5320384	4.37229	-154655	-1.43605e+06	-226.303	-9.13042	9.13042	-0.76688	73.8854	659.756	395.462	264.294	380.615	279.14	0	0	4	5	8	0	24	0	60	6	14	38	28	85.0992	1.41832	0	0	30	0	0	22	0	0	8	0	0	1.49344	-2.56844	-0.788737	0.815625	2.59485	-2.46062	-0.747897	0.743648	2.71131	-2.28424
985	1.86979	-72284.7	-454127	-198.065	-11.0798	11.0798	1.02748	51.1014	638.998	505.819	133.178	513.788	125.21	0	0	1	2	2	0	0	0	50	2	4	18	15	56.1928	1.12386	0	0	16	0	0	32	0	0	2	0	0	2.90488	-2.74173	-0.336245	0.310473	2.67308	-2.56921	-0.276689	0.303152	2.84542	-2.48807
69424	3.09578	-61930.4	-398978	-75.9935	-11.1155	11.1155	1.6996	49.9306	616.167	504.246	111.92	512.941	103.226	0	0	1	2	1	0	0	0	48	0	1	17	15	50.4981	1.05204	0	0	16	0	0	31	0	1	0	0	0	2.8473	-2.74127	-0.162476	0.163912	2.67138	-2.5665	-0.0564498	0.246333	2.84527	-2.48757
7013	0.780221	-56109.6	-351924	76.4193	-8.06473	8.06473	-0.35101	37.9283	448.471	233.19	205.437	438.743	9.72719	0	0	1	1	0	0	16	0	30	1	1	17	16	35.101	1.17003	0	0	16	0	0	13	0	1	0	0	0	1.57694	-2.30979	-0.637993	0.689686	2.22319	-2.16518	-0.522337	0.802878	2.44372	-1.93328
73599	4.35028	-134728	-1.48963e+06	-247.706	-10.0522	10.0522	2.4402	90.6812	688.844	494.877	193.968	513.316	175.528	0	0	3	3	4	0	0	0	86	3	7	34	30	101.029	1.17476	0	0	30	0	0	52	0	0	4	0	0	1.54145	-3.02462	-0.201932	0.245699	3.02941	-2.99441	-0.167321	0.313394	3.07558	-2.77822
5283280	1.59735	-72513.7	-457443	10.6656	-9.98196	9.98196	0.28517	47.527	582.064	366.738	178.438	420.669	161.395	0	0	1	2	2	0	0	0	43	1	3	19	17	51.8034	1.20473	0	0	17	0	0	24	0	0	2	0	0	1.80742	-2.68544	-0.600265	0.60387	2.77486	-2.54044	-0.57658	0.552503	2.81476	-2.43746
5281149	1.92431	-65143.9	-443078	31.445	-9.80569	9.80569	0.46156	46.725	517.456	330.546	152.358	384.366	133.09	0	0	1	2	1	0	0	0	42	1	2	18	17	46.9514	1.11789	0	0	17	0	0	24	0	0	1	0	0	2.95396	-2.68257	-0.585679	0.638115	2.61283	-2.50783	-0.50798	0.612922	2.7869	-2.42901
46184189	1.78854	-80590.1	-517298	-86.8889	-10.0633	10.0633	0.14375	49.6626	634.438	420.659	173.601	419.557	214.88	1	0	0	1	3	0	0	0	46	3	6	20	17	57.6307	1.25284	0	0	17	0	0	26	0	0	3	0	0	3.43297	-2.71096	-0.598573	0.668619	2.67789	-2.69722	-0.577751	0.538725	2.79336	-2.46935
441597	5.7361	-109992	-748457	-297.849	-9.1723	9.1723	-0.44918	42.1579	476.865	331.492	145.373	177.595	299.27	0	0	3	4	8	0	6	0	38	6	14	23	12	63.5149	1.67145	0	0	14	0	0	15	0	1	8	0	0	1.68429	-2.78296	-0.654923	0.716997	2.84076	-2.966	-0.767224	0.579168	2.70384	-2.56303
442576	4.88738	-161545	-1.74623e+06	-155.033	-9.24721	9.24721	0.13552	92.3089	788.822	548.31	240.512	630.97	157.852	0	0	3	5	6	0	12	0	84	4	10	40	28	123.55	1.47083	0	0	31	0	0	44	0	4	5	0	0	1.91321	-2.72424	-0.537409	0.594981	2.71815	-2.89331	-0.509291	0.587777	2.69871	-2.47169
83182	3.96621	-140471	-1322361	-380.288	-9.13912	9.13912	0.78936	70.4877	624.193	417.29	206.903	312.876	311.318	0	0	3	5	9	0	0	0	70	6	15	30	17	103.734	1.48192	0	0	20	0	0	40	0	2	8	0	0	5.49939	-2.79205	-0.414882	0.506196	2.72782	-2.88655	-0.458627	0.417406	2.66899	-2.52038
5318516	3.18216	-61462.1	-378494	-62.0815	-9.27043	9.27043	-0.20588	43.2118	549.079	394.424	154.655	439.265	109.814	0	0	1	2	1	0	0	0	41	1	2	16	13	50.2603	1.22586	0	0	14	0	0	25	0	1	1	0	0	3.12895	-2.63154	-0.492361	0.502308	2.56701	-2.6874	-0.427629	0.549513	2.73624	-2.37832
12397	1.51886	-61932.3	-391413	-151.629	-10.8507	10.8507	3.32196	48.5394	598.67	510.659	88.0114	522.678	75.992	0	0	1	2	1	0	0	0	48	1	2	16	15	49.4748	1.03073	0	0	15	0	0	32	0	0	1	0	0	2.82826	-2.74176	-0.215526	0.284097	2.67156	-2.57676	-0.122433	0.276226	2.84346	-2.4881
25913	0.232873	-53877	-344178	-75.1477	-9.99903	9.99903	1.36538	46.4038	572.652	459.421	113.231	500.612	72.0394	0	0	1	2	0	0	0	0	45	0	0	15	15	41.3233	0.918296	0	0	15	0	0	30	0	0	0	0	0	2.8091	-2.73586	-0.205341	0.265498	2.66424	-2.56017	-0.0996325	0.350339	2.83933	-2.4814
13849	1.85728	-68691.1	-420964	-191.204	-11.0986	11.0986	1.02749	48.0078	600.929	476.036	124.893	476.375	124.554	0	0	1	2	2	0	0	0	47	2	4	17	14	53.2556	1.1331	0	0	15	0	0	30	0	0	2	0	0	2.8939	-2.73831	-0.336245	0.310473	2.67033	-2.56645	-0.276689	0.303152	2.84208	-2.4849
19602	0.403529	-38400.1	-193595	-29.6153	-9.022	9.022	0.73467	25.9771	364.24	246.882	117.358	331.736	32.5035	0	0	1	2	0	0	5	0	24	0	0	10	7	28.2068	1.17528	0	0	9	0	0	14	0	0	1	0	0	1.92861	-2.62153	-0.495464	0.484386	2.57348	-2.4797	-0.340357	0.622211	2.71819	-2.37694
160179	2.8132	-75310.6	-477053	39.2003	-8.20674	8.20674	-0.65271	39.9655	490.534	291.605	187.464	395.695	94.8384	0	0	1	1	2	0	18	0	32	2	4	20	14	48.9804	1.53064	0	0	16	0	0	12	0	2	2	0	0	1.48819	-2.19983	-0.701329	0.7388	2.29792	-2.1194	-0.58227	0.805362	2.44206	-1.97466
233185	3.22418	-118778	-1.17146e+06	-79.3319	-9.71913	9.71913	0.79659	81.0249	691.781	506.081	185.7	509.874	181.907	0	0	2	3	3	0	0	0	75	1	4	31	28	87.5856	1.16781	0	0	28	0	0	44	0	0	3	0	0	1.38363	-2.95831	-0.447991	0.500979	2.99992	-2.95431	-0.369521	0.511428	3.03885	-2.72355
12160	0.111718	-30390.6	-151178	1.03893	-9.10367	9.10367	0.4939	23.8415	328.116	207.121	120.995	306.082	22.0332	1	1	0	0	0	0	6	0	21	0	0	9	9	20.6898	0.985228	0	0	9	0	0	12	0	0	0	0	0	2.23279	-2.4296	-0.206104	0.253315	2.37091	-2.31697	-0.09736	0.353889	2.49194	-2.16281
441774	4.27183	-102892	-651716	-43.995	-11.9002	11.9002	-5.97459	42.4423	518.842	345.049	173.793	298.646	220.196	0	0	3	4	6	0	16	1	36	5	11	23	14	54.3601	1.51	0	0	16	0	0	13	0	0	7	0	0	1.71061	-2.25175	-0.815776	0.857895	2.3379	-2.24147	-0.749608	0.810875	2.52104	-1.9811
995	0.02	-44489.3	-256743	57.4397	-8.61684	8.61684	-0.40846	31.3079	375.167	174.869	179.056	375.167	0	0	0	1	1	0	0	14	0	24	0	0	14	14	23.5169	0.979869	0	0	14	0	0	10	0	0	0	0	0	1.76483	-2.24039	-0.625264	0.673092	2.18516	-2.01109	-0.5039	0.794987	2.42225	-1.87158
441465	4.64449	-103245	-667821	-269.826	-9.55593	9.55593	-0.14373	42.6895	526.463	318.479	207.984	245.107	281.356	0	0	3	5	8	0	6	0	39	5	13	22	12	63.6894	1.63306	0	0	14	0	0	17	0	1	7	0	0	1.85986	-2.70668	-0.670875	0.725648	2.78157	-2.90979	-0.719385	0.571127	2.57241	-2.50987
6925665	10.4329	-49593.8	-249310	-38.4005	-9.22084	9.22084	0.15892	25.8787	359.993	208.266	151.726	224.668	135.325	1	1	0	0	0	2	6	1	23	0	0	12	8	35.4589	1.54169	0	0	9	0	0	11	0	1	2	0	0	2.21837	-2.52532	-0.584227	0.592138	2.54779	-3.31018	-0.498942	0.614895	2.40815	-2.32494
44257530	3.29363	-101029	-709495	-106.073	-8.63996	8.63996	-1.18793	49.8787	562.871	329.901	227.216	415.102	147.769	0	0	2	2	3	0	15	0	41	2	5	25	17	57.6114	1.40516	0	0	20	0	0	16	0	0	5	0	0	1.53329	-2.41936	-0.685394	0.691126	2.40466	-2.28757	-0.574221	0.758822	2.55938	-2.13659
162412	1.36586	-94939.8	-675105	-100.618	-8.71405	8.71405	-0.20131	51.7439	570.968	366.694	204.275	431.548	139.421	0	0	3	3	4	0	12	0	44	2	6	24	20	59.3379	1.34859	0	0	20	0	0	20	0	0	4	0	0	1.39494	-2.60249	-0.644812	0.662673	2.5959	-2.57758	-0.560595	0.753106	2.67028	-2.34341
3702506	21.3196	-44639.5	-183933	-4.19796	-8.15105	8.15105	-2.1827	18.7268	303.111	149.902	153.209	151.014	152.097	1	1	0	0	0	2	6	1	16	0	0	10	6	24.0839	1.50524	0	0	7	0	0	6	0	0	3	0	0	2.31011	-2.19145	-0.630134	0.714174	2.21209	-2.24963	-0.53808	0.805915	2.35853	-1.90748
193876	1.34561	-167595	-1.49965e+06	-427.073	-9.13676	9.13676	-0.87952	74.5858	709.852	451.567	258.286	399.579	310.273	0	0	3	5	11	0	12	0	67	7	18	37	24	98.9561	1.47696	0	0	26	0	0	30	0	0	11	0	0	1.57104	-2.70701	-0.698979	0.728365	2.78194	-2.90986	-0.725778	0.580878	2.6171	-2.51008
5320517	4.47527	-175636	-1.57069e+06	-489.246	-9.04529	9.04529	-0.64062	76.7214	766.374	480.087	286.286	400.221	366.153	0	0	3	5	12	0	12	0	70	8	20	38	24	103.819	1.48313	0	0	26	0	0	32	0	0	12	0	0	1.55539	-2.70796	-0.676679	0.725992	2.78209	-2.90989	-0.706172	0.581064	2.6847	-2.51036
14021541	3.43257	-137670	-1447240	-232.991	-9.29396	9.29396	0.99888	92.4412	756.418	539.587	216.831	551.169	205.248	0	0	3	4	4	0	0	0	87	2	6	35	30	102.533	1.17854	0	0	31	0	0	52	0	0	4	0	0	1.543	-2.94718	-0.199909	0.170513	2.9594	-2.87226	-0.152164	0.216544	3.05269	-2.6882
3081405	8.16153	-100834	-773738	40.4085	-11.64	11.64	-3.48894	55.511	578.101	465.98	112.12	459.442	118.658	0	0	3	3	4	0	12	1	49	2	6	25	20	70.6431	1.4417	0	0	20	0	0	24	0	1	4	0	0	1.52882	-2.82025	-0.351128	0.37971	2.79713	-2.85289	-0.267113	0.475874	2.80878	-2.59694
7654	1.80232	-48121.5	-243466	-74.868	-9.46523	9.46523	0.43503	27.2055	387.549	242.13	145.419	342.781	44.7679	1	1	0	0	1	0	6	0	24	0	1	12	9	31.8003	1.32501	0	0	10	0	0	12	0	0	2	0	0	1.99526	-2.44034	-0.560614	0.619162	2.4357	-2.47472	-0.456942	0.704382	2.43555	-2.19469
7678	2.7442	-37132.8	-176242	-21.9216	-9.55463	9.55463	0.22205	23.3099	330.111	190.799	139.312	290.458	39.6531	1	1	0	0	1	0	6	0	20	0	1	10	8	24.69	1.2345	0	0	9	0	0	10	0	0	1	0	0	2.17122	-2.34811	-0.60447	0.541438	2.38498	-2.36268	-0.497239	0.588155	2.40339	-2.08579
195484	0.943108	-48124.7	-262497	-4.37498	-8.69277	8.69277	-0.50117	28.5967	366.493	226.63	134.327	315.398	51.0943	1	1	0	0	2	0	10	0	24	1	3	13	11	33.9316	1.41382	0	0	11	0	0	11	0	1	1	0	0	2.10798	-2.32789	-0.520577	0.60097	2.30493	-2.16327	-0.440912	0.600447	2.49154	-2.03571
6997	0.994206	-34188.4	-158485	-34.5161	-8.98736	8.98736	0.40732	21.5499	313.264	194.046	119.219	250.326	62.9382	1	1	0	0	1	0	6	0	19	1	2	9	8	23.4913	1.23639	0	0	8	0	0	10	0	0	1	0	0	2.35456	-2.41825	-0.524634	0.592824	2.37477	-2.3076	-0.427028	0.684588	2.50545	-2.16025
16738692	3.92473	-137667	-973857	-675.341	-11.0259	11.0259	0.58663	46.0851	546.451	363.446	183.005	153.202	393.248	0	0	3	5	11	0	0	0	44	7	18	25	9	73.3449	1.66693	0	0	11	0	0	19	0	0	13	1	0	2.6512	-2.74494	-0.653726	0.725226	2.83699	-2.95961	-0.814568	0.523673	2.6628	-2.55033
6323481	3.36944	-127770	-920416	-555.431	-10.5284	10.5284	0.44077	51.633	630.009	429.544	200.465	342.529	287.48	0	0	3	5	9	0	0	0	49	5	14	25	10	83.7567	1.70932	0	0	13	0	0	24	0	1	10	1	0	4.49154	-2.55638	-0.456532	0.398636	2.61673	-2.75754	-0.464514	0.357099	2.61082	-2.3382
7095	0	-38584.1	-204479	48.6381	-9.55027	9.55027	0.42532	27.7879	377.075	199.461	177.066	377.075	0	0	0	1	1	0	0	12	0	22	0	0	12	12	21.8687	0.99403	0	0	12	0	0	10	0	0	0	0	0	1.82993	-2.24609	-0.648474	0.69811	2.18234	-2.03081	-0.53808	0.805915	2.40176	-1.89556
101650336	8.76019	-166020	-1.69616e+06	-287.68	-10.1896	10.1896	-0.38004	77.3038	638.038	388.945	249.093	336.806	301.232	0	0	2	3	8	0	0	0	68	3	11	38	23	98.9155	1.45464	0	0	28	0	0	30	0	0	10	0	0	1.47169	-2.83663	-0.554143	0.535822	3.03831	-2.93455	-0.528428	0.5187	2.92615	-2.62784
10639	3.07683	-87972.6	-552564	-137.083	-9.2488	9.2488	-1.36	40.1715	482.223	307.787	174.436	334.546	147.676	0	0	1	1	5	0	12	0	33	2	7	21	14	47.8358	1.44957	0	0	16	0	0	12	0	0	5	0	0	1.89105	-2.32786	-0.64126	0.590175	2.39159	-2.28944	-0.593391	0.640164	2.47738	-2.03
5318565	6.90225	-72563.7	-396859	-142.901	-9.00074	9.00074	-0.89943	30.0379	415.104	302.245	112.859	312.365	102.739	0	0	1	1	4	0	6	0	26	1	5	16	10	39.3288	1.51264	0	0	11	0	0	10	0	0	5	0	0	2.13379	-2.31088	-0.604935	0.538417	2.32303	-2.27651	-0.539233	0.619052	2.53507	-2.02292
5280435	1.69864	-79228.4	-667784	-143.597	-9.37391	9.37391	1.10454	62.6737	595.853	447.634	148.219	469.707	126.146	0	0	1	2	1	0	0	0	61	1	2	21	20	62.4593	1.02392	0	0	20	0	0	40	0	0	1	0	0	3.45331	-2.78622	-0.00861334	0.0601262	2.71578	-2.64233	0.123	0.136758	2.86183	-2.53082
92123	3.2013	-98800.5	-636716	-291.491	-9.42433	9.42433	-0.36225	42.2563	513.717	320.494	193.223	310.515	203.202	0	0	2	4	7	0	6	0	39	4	11	21	12	58.1176	1.49019	0	0	14	0	0	18	0	0	7	0	0	1.87804	-2.70666	-0.668919	0.716453	2.78156	-2.90979	-0.650794	0.569345	2.57163	-2.50986
7469	3.82478	-40932.8	-179780	-59.768	-9.43352	9.43352	-0.37579	21.0183	315.492	169.31	146.182	226.232	89.2596	1	1	0	0	2	0	6	0	18	1	3	10	7	25.0587	1.39215	0	0	8	0	0	8	0	0	2	0	0	2.31011	-2.23255	-0.668584	0.695466	2.27072	-2.191	-0.571802	0.739975	2.36395	-1.95541
195576	7.38056	-142574	-1.45704e+06	-319.419	-9.48272	9.48272	1.01495	82.1041	675.544	508.31	167.234	446.842	228.702	0	0	3	4	7	0	0	0	77	5	12	34	26	105.321	1.36781	0	0	27	0	0	43	0	1	6	0	0	1.39355	-2.95574	-0.511258	0.590499	3.0256	-3.02378	-0.517461	0.519147	3.0107	-2.71008
131457	3.78731	-124615	-1.26203e+06	-191.305	-9.00232	9.00232	1.04463	84.1253	695.861	541.869	153.992	517.295	178.566	0	0	3	4	4	0	0	0	79	3	7	32	28	97.5722	1.23509	0	0	28	0	0	47	0	1	3	0	0	1.37051	-2.95096	-0.439038	0.488501	2.97373	-2.91471	-0.401877	0.466528	3.03769	-2.69338
131458	5.15475	-182484	-2.04403e+06	-424.068	-9.06278	9.06278	0.93453	105.363	860.201	638.792	221.409	595.237	264.964	0	0	3	5	9	0	0	0	100	6	15	43	33	134.937	1.34937	0	0	34	0	0	57	0	1	8	0	0	1.1249	-2.95164	-0.452839	0.572078	2.97408	-2.91835	-0.455198	0.479281	3.03804	-2.69438
158259	2.11419	-135831	-1.37119e+06	-296.282	-9.1979	9.1979	2.60725	82.6357	684.318	530.865	153.454	472.778	211.54	0	0	3	4	6	0	0	0	78	5	11	33	27	103.136	1.32226	0	0	27	0	0	45	0	1	5	0	0	1.36795	-2.9578	-0.497417	0.593864	3.02541	-3.02266	-0.52875	0.517353	3.03448	-2.71305
21121865	2.23563	-143215	-1477161	-330.831	-8.91693	8.91693	2.56995	83.4377	692.07	533.026	159.044	444.353	247.717	0	0	3	4	7	0	0	0	79	6	13	34	27	106.974	1.3541	0	0	27	0	0	45	0	1	6	0	0	1.4114	-2.95403	-0.481116	0.596015	3.03992	-3.03998	-0.528689	0.478889	3.02197	-2.71424
442388	2.04618	-65404.1	-462948	-53.3668	-8.94591	8.94591	0.6127	41.3399	422.044	258.175	163.868	318.049	103.995	0	0	1	1	1	0	5	0	37	0	1	17	12	45.7079	1.23535	0	0	15	0	0	20	0	0	2	0	0	2.04433	-2.79181	-0.335615	0.211943	2.90314	-2.74212	-0.234812	0.251355	2.94215	-2.55157
121719	2.74577	-41335.1	-233004	-7.65099	-10.1975	10.1975	0.14397	27.7371	339.93	154.664	110.551	235.044	104.886	1	1	0	0	1	0	0	0	25	0	1	11	9	29.5742	1.18297	0	0	10	0	0	14	0	0	1	0	0	2.18263	-2.92673	-0.130739	0.0538614	2.89885	-2.85786	-0.0138234	0.123	2.97169	-2.67332
68071	1.75567	-77632.4	-469881	-102.871	-9.3221	9.3221	-0.37831	37.6095	460.99	260.583	200.407	326.974	134.016	0	0	1	1	4	0	12	0	31	2	6	19	14	43.9572	1.41797	0	0	15	0	0	12	0	0	4	0	0	1.68502	-2.49168	-0.648948	0.697689	2.54509	-2.4284	-0.53808	0.805915	2.63417	-2.24125
73399	3.20102	-110359	-797881	-197.563	-8.7949	8.7949	0.21088	54.6814	612.088	454.447	157.64	492.152	119.935	0	0	3	4	6	0	12	0	48	2	8	26	20	68.0224	1.41713	0	0	20	0	0	22	0	0	6	0	0	1.38653	-2.53137	-0.652408	0.630454	2.83469	-2.54298	-0.573854	0.73553	2.85994	-2.3277
5320621	2.95051	-80184.7	-486092	-62.19	-8.65894	8.65894	-0.83943	44.3351	560.739	356.073	204.666	425.155	135.585	1	0	0	1	3	0	6	0	39	1	4	20	14	56.6652	1.45295	0	0	16	0	0	19	0	1	3	0	0	1.51083	-2.6267	-0.562601	0.607326	2.5664	-2.68738	-0.501536	0.689603	2.61155	-2.37169
8193	1.51464	-51151.4	-296695	-131.067	-10.8501	10.8501	3.32586	39.2586	505.5	423.785	81.7147	429.286	76.2137	0	0	1	2	1	0	0	0	39	1	2	13	12	40.8997	1.04871	0	0	12	0	0	26	0	0	1	0	0	2.75815	-2.72923	-0.21553	0.28425	2.66049	-2.57061	-0.124003	0.276226	2.82971	-2.47653
440140	4.62005	-181659	-1.6078e+06	-772.029	-10.5652	10.5652	1.50587	65.8494	662.626	473.212	189.413	255.02	407.606	0	0	3	5	16	0	0	0	66	11	27	34	15	99.8714	1.5132	0	0	18	0	0	32	0	0	16	0	0	1.67335	-2.71931	-0.724583	0.769982	2.84871	-2.91681	-0.867526	0.561293	2.63806	-2.52346
8955	2.11368	-86994.5	-746860	-123.014	-9.39241	9.39241	0.89926	59.9014	532.194	387.238	144.956	425.231	106.963	0	0	2	2	2	0	0	0	55	1	3	23	20	63.7361	1.15884	0	0	21	0	0	32	0	0	2	0	0	1.60442	-2.94219	-0.486637	0.394223	2.95287	-2.85922	-0.415319	0.463241	3.03804	-2.68409
984	2.80378	-64874.9	-412462	-137.239	-10.5703	10.5703	0.86577	50.2994	620.764	507.912	112.853	534.667	86.0973	0	0	1	2	1	0	0	0	49	0	1	17	15	51.1208	1.04328	0	0	16	0	0	32	0	0	1	0	0	2.84704	-2.74202	-0.157135	0.0338707	2.67199	-2.56837	-0.0620849	0.123	2.84542	-2.48797
240147	0.382532	-31486.5	-126696	-18.3283	-8.24858	8.24858	0.14834	18.2628	288.846	133.842	155.004	180.586	108.26	1	1	0	0	1	0	6	0	14	1	2	8	6	22.2834	1.59167	0	0	6	0	0	6	0	0	1	0	1	2.26464	-2.17078	-0.754497	0.793922	2.12447	-1.96209	-0.685671	0.81949	2.36743	-1.84181
161388	3.78281	-148243	-1.60485e+06	-324.171	-9.21174	9.21174	1.18611	89.6181	693.51	500.171	193.339	408.345	285.164	0	0	4	5	6	0	0	0	84	6	12	36	29	106.16	1.26381	0	0	30	0	0	48	0	0	6	0	0	1.58113	-3.02119	-0.442899	0.54116	2.9955	-2.98401	-0.449188	0.462064	3.05362	-2.77128
161658	3.5923	-65905.8	-317642	-291	-10.3796	10.3796	0.51498	23.3735	348.803	233.3	115.502	105.365	243.437	0	0	2	4	6	0	0	0	24	5	11	12	5	36	1.5	0	0	6	0	0	12	0	0	6	0	0	3.99098	-2.61341	-0.660865	0.741021	2.68996	-2.82728	-0.831837	0.533912	2.46482	-2.41417
382831	1.9964	-133456	-1.46522e+06	-235.254	-9.32078	9.32078	0.99246	88.0141	668.503	478.981	189.522	460.652	207.851	0	0	4	4	4	0	0	0	82	4	8	34	29	98.0343	1.19554	0	0	30	0	0	48	0	0	4	0	0	1.57797	-3.02585	-0.0732255	0.0837459	2.98825	-2.95828	-0.0725248	0.123	3.06464	-2.77065
5471851	4.70165	-143133	-1.48246e+06	-235.952	-8.8761	8.8761	0.25065	89.2425	751.656	479.697	271.959	431.029	320.627	0	0	4	6	5	0	0	0	82	5	10	36	29	102.046	1.24446	0	0	31	0	0	46	0	0	5	0	0	1.93963	-2.83402	-0.445018	0.423885	2.92703	-2.75863	-0.388137	0.393227	2.97921	-2.57169
5471852	4.71826	-139547	-1.39031e+06	-215.47	-8.88778	8.88778	0.24604	86.1489	767.898	493.276	274.622	481.484	286.415	0	0	4	6	5	0	0	0	79	5	10	35	28	98.9673	1.25275	0	0	30	0	0	44	0	0	5	0	0	1.93391	-2.83364	-0.444925	0.423867	2.92673	-2.75781	-0.387631	0.393227	2.97888	-2.57112
56668247	3.73434	-135740	-1.39979e+06	-192.092	-8.82077	8.82077	0.28527	88.4405	745.031	473.486	271.545	456.644	288.386	0	0	4	5	4	0	0	0	81	4	8	35	29	97.8639	1.2082	0	0	31	0	0	46	0	0	4	0	0	1.88701	-2.83626	-0.415	0.39027	2.91228	-2.75008	-0.33662	0.369358	3.00269	-2.57149
457801	1.89001	-108991	-1116365	-141.114	-9.34809	9.34809	1.13878	85.1816	716.582	535.076	181.506	556.362	160.22	0	0	2	3	1	0	0	0	80	1	2	30	29	82.68	1.0335	0	0	29	0	0	50	0	0	1	0	0	1.44776	-2.94993	-0.438355	0.466285	2.95984	-2.86349	-0.347024	0.484192	3.05492	-2.69075
5281330	1.90023	-108334	-1.08374e+06	-116.817	-9.34887	9.34887	1.13638	83.8481	711.156	532.355	178.801	549.432	161.724	0	0	2	3	1	0	0	0	78	1	2	30	29	81.3017	1.04233	0	0	29	0	0	48	0	0	1	0	0	1.44804	-2.9473	-0.442059	0.488163	2.95607	-2.86141	-0.356504	0.516886	3.04992	-2.68809
38347601	4.82104	-120692	-969050	-224.038	-9.02128	9.02128	-0.80825	57.2434	628.317	358.381	269.936	480.147	148.171	0	0	3	3	4	0	6	0	50	0	4	28	18	72.1952	1.4439	0	0	21	0	0	22	0	0	7	0	0	1.91178	-2.67708	-0.439069	0.411163	2.73443	-2.74562	-0.35935	0.419664	2.71257	-2.45805
5281803	3.25451	-95351.7	-589548	-167.206	-8.70024	8.70024	-0.67181	40.9735	497.683	303.256	194.427	341.948	155.735	0	0	2	2	5	0	12	0	34	3	8	22	15	50.4444	1.48366	0	0	16	0	0	12	0	0	6	0	0	1.6717	-2.29718	-0.777197	0.806903	2.33747	-2.24766	-0.692727	0.83527	2.49131	-1.99093
10263	0.471153	-33983.5	-185586	-5.0363	-8.91698	8.91698	0.5418	26.9351	342.104	210.345	131.759	342.104	0	1	1	0	0	0	0	6	0	24	0	0	10	10	23.5169	0.979869	0	0	10	0	0	14	0	0	0	0	0	2.5726	-2.42684	-0.0644972	0.105048	2.36501	-2.27666	0.0401882	0.210141	2.51517	-2.1294
122738	5.63136	-185487	-1.73178e+06	-402.081	-8.72268	8.72268	0.02848	79.7606	789.577	488.374	301.204	400.448	389.13	0	0	4	6	12	0	24	0	68	10	22	42	30	101.51	1.49279	0	0	30	0	0	26	0	0	12	0	0	1.32803	-2.62607	-0.790294	0.813243	2.66858	-2.62524	-0.770432	0.825257	2.73457	-2.38389
107876	2.04108	-192880	-1.85515e+06	-446.439	-9.0432	9.0432	-0.15621	80.5626	753.505	440.276	313.23	376.217	377.289	0	0	4	6	13	0	24	0	69	10	23	43	29	103.964	1.50673	0	0	30	0	0	26	0	0	13	0	0	1.36251	-2.65844	-0.813061	0.834291	2.71995	-2.67929	-0.833689	0.830023	2.73187	-2.43691
13269089	7.14136	-185491	-1.80529e+06	-406.069	-8.65012	8.65012	-0.32087	79.7606	702.749	426.037	276.712	371.991	330.758	0	0	4	6	12	0	24	0	68	10	22	42	30	101.51	1.49279	0	0	30	0	0	26	0	0	12	0	0	1.32803	-2.62607	-0.790294	0.813243	2.66858	-2.62524	-0.770432	0.825257	2.73457	-2.38389
6971047	11.516	-37160.1	-156649	-62.3834	-9.07644	9.07644	0.26743	17.5051	277.053	193.087	83.9661	158.985	118.068	1	1	0	0	0	2	0	1	17	0	0	8	4	27.3479	1.6087	0	0	5	0	0	9	0	1	2	0	0	2.26223	-2.49892	-0.534109	0.500847	2.75877	-3.38002	-0.577392	0.39177	2.61907	-2.30586
14704550	2.2951	-153212	-1.24982e+06	-391.562	-9.09923	9.09923	-0.8029	62.2114	665.157	444.919	220.238	397.536	267.621	0	0	3	5	10	0	12	0	55	6	16	33	20	83.706	1.52193	0	0	22	0	0	22	0	0	11	0	0	1.57444	-2.70633	-0.721747	0.76999	2.78288	-2.90468	-0.803208	0.591075	2.57793	-2.51045
5320946	4.31723	-95345.9	-593897	-161.423	-8.90909	8.90909	-0.8424	40.9735	502.489	307.624	194.865	342.022	160.467	0	0	2	2	5	0	12	0	34	3	8	22	15	50.4444	1.48366	0	0	16	0	0	12	0	0	6	0	0	1.72647	-2.30338	-0.690755	0.727698	2.34923	-2.25999	-0.625551	0.805915	2.48396	-2.00416
5281691	2.14132	-102742	-645322	-208.23	-8.70303	8.70303	-0.99254	41.7755	515.375	327.383	187.992	318.178	197.197	0	0	3	4	6	0	12	0	35	4	10	23	15	52.8539	1.51011	0	0	16	0	0	12	0	0	7	0	0	1.74114	-2.30338	-0.760678	0.785002	2.3514	-2.25983	-0.700952	0.818328	2.49102	-2.00491
5320945	4.49843	-106319	-696027	-198.703	-8.91307	8.91307	-0.88224	44.8691	542.464	369.135	173.329	385.233	157.231	0	0	2	2	6	0	12	0	38	3	9	24	16	56.9799	1.49947	0	0	17	0	0	14	0	0	7	0	0	1.73858	-2.31121	-0.67757	0.694714	2.35328	-2.26517	-0.609548	0.763812	2.49248	-2.0127
5352005	2.5338	-113475	-798137	-181.43	-9.17261	9.17261	-0.68262	51.0563	620.124	483.347	136.777	538.198	81.9254	0	0	3	4	6	0	12	0	44	1	7	26	18	64.7942	1.4726	0	0	19	0	0	18	0	0	7	0	0	1.76773	-2.33586	-0.599564	0.435591	2.36995	-2.29886	-0.542403	0.559987	2.49831	-2.04302
44584096	1.83137	-132393	-1.05221e+06	-425.635	-9.61631	9.61631	0.88766	55.2766	598.99	408.264	190.726	353.65	245.34	0	0	3	5	9	0	0	0	53	5	14	27	14	78.6622	1.48419	0	0	17	0	0	26	0	0	10	0	0	1.80215	-2.72914	-0.629375	0.716524	2.88972	-2.91402	-0.660088	0.533358	2.84267	-2.52977
125181686	3.50133	-176347	-1.64183e+06	-657.435	-9.50666	9.50666	0.97797	70.859	663.845	482.658	181.187	311.922	351.923	0	0	3	5	14	0	0	0	69	9	23	35	18	102.973	1.49236	0	0	21	0	0	34	0	0	14	0	0	1.53944	-2.74937	-0.66494	0.739163	2.89447	-2.92007	-0.706493	0.561556	2.83382	-2.54483
101654196	4.16215	-183051	-1.62046e+06	-642.435	-9.63036	9.63036	0.78865	70.3274	716.364	512.643	203.721	317.258	399.106	0	0	3	5	15	0	0	0	68	9	24	36	18	103.105	1.51626	0	0	21	0	0	32	0	0	15	0	0	1.32831	-2.73283	-0.719501	0.769981	2.99747	-2.91504	-0.838582	0.565505	2.85717	-2.53193
6325881	1.83586	-183057	-1.69878e+06	-648.896	-9.69508	9.69508	0.71691	70.3274	653.233	446.693	206.54	278.448	374.785	0	0	3	5	15	0	0	0	68	9	24	36	18	103.105	1.51626	0	0	21	0	0	32	0	0	15	0	0	1.24529	-2.74411	-0.709592	0.756286	2.99109	-2.93175	-0.780055	0.561869	2.84966	-2.54465
11740990	2.36556	-125428	-1.06244e+06	-367.475	-10.2371	10.2371	0.02085	61.1934	608.022	418.141	189.881	364.395	243.627	0	0	3	5	8	0	0	0	59	5	13	27	17	82.3653	1.39602	0	0	19	0	0	32	0	0	8	0	0	2.29179	-2.8665	-0.503429	0.557668	2.87129	-2.93075	-0.506867	0.451063	2.88857	-2.63254
5459143	3.47043	-148638	-1.13033e+06	-471.919	-9.16876	9.16876	-0.85857	61.3586	715.335	448.67	266.664	422.666	292.668	0	0	3	5	9	0	6	0	57	5	14	31	17	85.771	1.50475	0	0	20	0	0	26	0	0	11	0	0	1.83167	-2.72051	-0.667047	0.725727	2.78962	-2.91405	-0.618104	0.590885	2.58458	-2.52197
5459131	3.13159	-134706	-1035276	-422.206	-8.89768	8.89768	-0.53217	55.703	591.547	395.007	196.541	318.877	272.67	0	0	3	5	9	0	6	0	52	6	15	28	16	78.1058	1.50204	0	0	18	0	0	24	0	0	10	0	0	1.61653	-2.71757	-0.642286	0.7036	2.78638	-2.91165	-0.628069	0.581368	2.58009	-2.51893
5320886	5.56865	-110591	-752514	-254.329	-9.22558	9.22558	-0.75358	49.2963	581.888	376.716	205.173	416.642	165.246	0	0	3	5	6	0	12	0	43	4	10	25	16	63.5606	1.47815	0	0	18	0	0	18	0	0	7	0	0	1.99221	-2.35431	-0.471138	0.404555	2.35892	-2.28414	-0.334078	0.459278	2.5081	-2.07216
439710	3.23707	-58518.9	-289183	-253.161	-10.6713	10.6713	2.33377	22.5715	323.732	221.534	102.198	126.787	196.945	0	0	2	2	5	0	0	0	23	4	9	11	5	33.903	1.47404	0	0	6	0	0	12	0	0	5	0	0	2.62536	-2.70827	-0.643345	0.717243	2.769	-2.89035	-0.803403	0.5231	2.59218	-2.507
7749	1.77184	-32740.2	-129411	-108.221	-11.2202	11.2202	1.19709	17.0719	304.336	221.487	82.8487	215.818	88.5177	1	1	0	0	1	0	0	0	17	0	1	7	4	22.6579	1.33282	0	0	5	0	0	10	0	0	2	0	0	2.88167	-2.42391	-0.145772	0.0496473	2.44007	-2.43113	-0.0187771	0.123	2.47681	-2.19834
5319765	1.44866	-28458.3	-116728	-17.7217	-9.10428	9.10428	-2.23642	22.4079	347.753	178.88	127.798	252.95	94.8027	0	0	1	2	0	0	0	0	17	0	0	7	7	23.5127	1.3831	0	0	4	0	0	10	0	0	0	0	3	2.44747	-2.49522	-0.0243386	0.0372743	2.45191	-2.38872	0.123	0.360053	2.61348	-2.23107
8768	2.80133	-44732.5	-184829	-97.1983	-9.22265	9.22265	-0.56929	18.7268	298.251	173.743	124.508	147.637	150.615	1	1	0	0	3	0	6	0	16	2	5	10	6	24.0839	1.50524	0	0	7	0	0	6	0	0	3	0	0	2.38267	-2.17771	-0.759633	0.804844	2.18406	-2.04548	-0.692571	0.819377	2.39582	-1.86822
72	4.15074	-52139.9	-221524	-155.675	-9.30052	9.30052	-0.59911	19.5288	308.224	166.288	141.936	127.571	180.653	0	0	2	2	4	0	6	0	17	4	8	11	6	26.3256	1.54857	0	0	7	0	0	6	0	0	4	0	0	2.44067	-2.17879	-0.72847	0.769058	2.2057	-2.10117	-0.66749	0.782409	2.39609	-1.87721
71620663	2.34922	-127342	-1.38864e+06	-210.289	-9.23782	9.23782	1.18709	89.8792	702.112	519.993	182.119	530.238	171.874	0	0	2	3	3	0	0	0	85	3	6	33	30	96.4138	1.13428	0	0	30	0	0	52	0	0	3	0	0	1.64225	-3.02866	-0.0151811	0.0850062	3.02106	-2.97156	-0.0626512	0.137816	3.0855	-2.77643
5281804	2.46207	-87958.3	-538518	-122.799	-9.10722	9.10722	-0.57499	40.1715	502.967	306.264	196.703	381.313	121.654	0	0	1	1	4	0	12	0	33	2	6	21	15	47.8358	1.44957	0	0	16	0	0	12	0	0	5	0	0	1.66585	-2.30165	-0.69754	0.743736	2.33767	-2.2546	-0.601812	0.814851	2.48521	-1.99782
92794	4.57158	-142893	-1.08713e+06	-378.926	-9.24996	9.24996	-0.35981	59.6494	671.971	421.959	250.012	376.535	295.436	0	0	3	5	10	0	12	0	53	6	16	31	19	80.0143	1.5097	0	0	21	0	0	22	0	0	10	0	0	1.39662	-2.70663	-0.701542	0.747747	2.78169	-2.90978	-0.796868	0.630396	2.6387	-2.50989
14139388	1.55305	-75570.4	-593716	-89.1062	-8.90756	8.90756	0.26744	49.287	470.657	338.874	131.782	384.966	85.6905	0	0	1	1	2	0	6	0	44	1	3	20	18	53.1172	1.20721	0	0	18	0	0	24	0	0	2	0	0	1.72907	-2.93671	-0.218105	0.273114	2.90328	-2.87328	-0.118461	0.298915	2.98171	-2.68272
619402	5.25527	-91341.2	-649111	-94.378	-9.09222	9.09222	-1.51895	48.6503	516.117	325.096	191.021	344.681	171.436	0	0	2	2	3	0	11	0	41	1	4	23	15	55.8904	1.36318	0	0	19	0	0	18	0	0	4	0	0	1.65245	-2.74149	-0.49907	0.459608	2.69412	-2.64401	-0.339838	0.551052	2.79747	-2.47669
622085	5.0801	-86454.4	-562992	-54.004	-8.93416	8.93416	-1.78101	42.8895	480.883	254.077	216.452	342.515	138.368	0	0	1	1	3	0	15	0	34	1	4	22	14	46.8955	1.37928	0	0	18	0	0	12	0	0	4	0	0	1.64094	-2.31039	-0.629232	0.668798	2.41559	-2.25898	-0.5123	0.649739	2.49801	-2.00825
126072	4.26306	-95141.3	-660725	-132.221	-9.1853	9.1853	-1.5824	46.3587	500.97	290.084	210.886	333.281	167.689	0	0	2	2	4	0	11	0	39	2	6	23	14	55.4624	1.42211	0	0	18	0	0	16	0	0	5	0	0	1.66689	-2.68696	-0.547734	0.578544	2.70248	-2.66729	-0.470223	0.544655	2.74643	-2.44977
15886258	2.81516	-142123	-1.55479e+06	-282.544	-9.95106	9.95106	2.79123	91.4832	714.135	522.513	191.622	470.957	243.179	0	0	4	4	5	0	0	0	87	4	9	35	30	105.297	1.21031	0	0	30	0	0	52	0	0	5	0	0	1.51068	-3.02398	-0.351522	0.347294	3.03046	-2.99342	-0.291301	0.405765	3.07571	-2.77758
5281805	2.10194	-87303.2	-524240	-97.5875	-8.73054	8.73054	-0.66105	38.8379	479.176	272.044	207.131	345.358	133.818	0	0	1	1	4	0	12	0	31	1	5	21	14	44.7512	1.44359	0	0	16	0	0	10	0	0	5	0	0	1.42355	-2.2779	-0.664432	0.638702	2.36628	-2.299	-0.583769	0.75629	2.49511	-1.95661
71586746	4.11814	-87595.7	-635833	-197.954	-10.8181	10.8181	-0.27669	43.7459	450.062	266.704	183.358	261.877	188.185	1	1	0	0	3	0	0	0	40	1	4	20	13	56.2256	1.40564	0	0	15	0	0	20	0	0	5	0	0	1.99936	-2.73457	-0.467337	0.431584	2.90737	-2.82741	-0.437956	0.326486	2.87294	-2.51801
6199	5.64659	-56494	-281165	-30.8297	-9.15772	9.15772	-1.01436	25.7668	355.074	161.339	188.143	275.528	79.5463	1	1	0	0	1	0	9	0	20	0	1	14	8	28.1202	1.40601	0	0	11	0	0	6	0	0	3	0	0	1.71648	-2.22154	-0.689489	0.780297	2.26954	-2.17592	-0.582741	0.906042	2.43786	-1.89711
439242	3.4875	-181656	-1.60747e+06	-751.546	-10.4922	10.4922	1.56514	65.8494	658.075	468.804	189.272	255.627	402.448	0	0	3	5	16	0	0	0	66	11	27	34	15	99.8714	1.5132	0	0	18	0	0	32	0	0	16	0	0	1.68976	-2.74161	-0.731623	0.756939	2.84548	-2.93362	-0.874202	0.5613	2.63401	-2.54351
5282166	5.81283	-214894	-2.11152e+06	-675.933	-9.07871	9.07871	-0.99345	81.1578	779.565	512.191	267.373	366.424	413.14	0	0	3	5	16	0	12	0	74	11	27	44	24	114.424	1.54627	0	0	27	0	0	30	0	0	17	0	0	1.43719	-2.74817	-0.758414	0.795389	2.82171	-2.9408	-0.851468	0.58145	2.61865	-2.55138
37439	2.68874	-68867.5	-358785	-295.757	-11.0339	11.0339	0.935	25.1335	343.335	225.49	117.845	107.442	235.893	0	0	2	3	6	0	0	0	25	6	12	13	6	37.9156	1.51662	0	0	7	0	0	12	0	0	6	0	0	2.73379	-2.74268	-0.591705	0.643451	2.82033	-2.88216	-0.622452	0.514738	2.69872	-2.54114
5280459	4.52074	-149624	-1.19337e+06	-390.112	-8.99982	8.99982	-0.78771	59.1179	642.724	402.153	240.571	295.165	347.559	0	0	3	5	10	0	12	0	52	7	17	32	19	79.6919	1.53254	0	0	21	0	0	20	0	0	11	0	0	1.5868	-2.70907	-0.777744	0.802358	2.77376	-2.88693	-0.804099	0.803315	2.60274	-2.5082
40486293	1.63063	-149630	-1.18491e+06	-396.1	-8.87596	8.87596	-1.05285	59.1179	648.356	407.143	241.213	330.203	318.153	0	0	3	5	10	0	12	0	52	7	17	32	19	79.6919	1.53254	0	0	21	0	0	20	0	0	11	0	0	1.5868	-2.70907	-0.777744	0.802358	2.77376	-2.88693	-0.804099	0.803315	2.60274	-2.5082
14034832	4.52215	-207505	-2.01752e+06	-635.88	-9.07606	9.07606	-1.20118	80.3558	760.224	478.468	281.756	382.006	378.218	0	0	3	5	15	0	12	0	73	10	25	43	24	112.269	1.53792	0	0	27	0	0	30	0	0	16	0	0	1.43513	-2.74958	-0.76725	0.796635	2.81847	-2.93406	-0.819408	0.581543	2.62921	-2.55058
13258914	6.61022	-163774	-1.3099e+06	-471.743	-9.18154	9.18154	-0.97972	59.3883	652.29	381.605	270.685	247.7	404.59	0	0	3	5	12	0	12	0	52	9	21	34	18	81.0198	1.55807	0	0	21	0	0	18	0	0	13	0	0	1.59949	-2.67223	-0.779193	0.802805	2.77847	-2.88826	-0.804298	0.811074	2.55654	-2.48468
5316900	0.412652	-106320	-704222	-199.636	-8.8443	8.8443	-0.90758	44.8691	536.225	373.703	162.522	382.721	153.504	0	0	2	2	6	0	12	0	38	3	9	24	16	56.9799	1.49947	0	0	17	0	0	14	0	0	7	0	0	1.77996	-2.32064	-0.771126	0.770331	2.36513	-2.28453	-0.699894	0.789313	2.49436	-2.02807
5281680	1.45409	-106550	-654618	-254.505	-8.92854	8.92854	-1.03947	39.4839	491.146	279.214	211.932	222.03	269.116	0	0	3	4	7	0	12	0	33	6	13	23	14	50.6424	1.53462	0	0	15	0	0	10	0	0	8	0	0	1.76162	-2.28688	-0.870076	0.867482	2.35507	-2.21515	-0.825197	0.865577	2.5211	-1.98294
11363	2.42508	-43869.9	-202277	-35.7383	-10.0412	10.0412	-0.72922	22.7783	337.14	173.492	163.648	266.657	70.4832	1	1	0	0	2	0	6	0	19	0	2	11	7	26.1813	1.37796	0	0	9	0	0	8	0	0	2	0	0	2.36606	-2.2026	-0.596055	0.587584	2.30483	-2.26837	-0.530243	0.674708	2.29499	-1.93541
13010	5.2375	-41772.9	-167431	-94.6035	-10.8678	10.8678	-1.44914	16.9668	288.696	140.098	148.599	161.409	127.287	1	1	0	0	2	0	0	0	15	0	2	9	4	22.8289	1.52193	0	0	6	0	0	6	0	0	3	0	0	2.61173	-2.24199	-0.285606	0.141724	2.41866	-2.16484	-0.17195	0.239774	2.43992	-2.0031
5281555	1.73119	-110753	-838925	-122.721	-9.19265	9.19265	-0.32711	61.4002	695.729	446.968	248.761	539.472	156.258	0	0	2	3	3	0	0	0	55	0	3	27	19	73.6517	1.33912	0	0	22	0	0	28	0	0	5	0	0	1.8838	-2.47752	-0.363629	0.181045	2.90022	-2.48282	-0.228935	0.254027	2.92382	-2.23885
1057	2.43101	-41789	-168422	-110.727	-8.96324	8.96324	0.2692	16.9668	280.751	158.029	122.722	153.274	127.478	1	1	0	0	3	0	6	0	15	3	6	9	6	22.8289	1.52193	0	0	6	0	0	6	0	0	3	0	0	2.47961	-2.17776	-0.756195	0.802357	2.16648	-1.97535	-0.710462	0.797062	2.44825	-1.87305
442341	4.31823	-175747	-1.96196e+06	-87.2738	-8.60511	8.60511	-0.0196	98.8037	806.717	633.849	172.868	748.616	58.101	0	0	3	4	6	0	24	0	85	1	7	45	37	121.662	1.43131	0	0	37	0	0	40	0	2	6	0	0	1.24227	-2.70758	-0.635414	0.413662	2.63649	-2.70774	-0.53808	0.532555	2.70826	-2.42199
12473	3.32754	-35890.5	-135046	-52.4723	-9.2826	9.2826	0.00874	14.838	270.422	135.562	134.86	111.189	159.233	1	1	0	0	2	0	5	0	13	3	5	8	4	22.8864	1.7605	0	0	5	0	0	5	0	1	2	0	0	2.31124	-2.01465	-0.666871	0.633479	2.16967	-2.09079	-0.608202	0.666179	2.21057	-1.70854
7809	0.002	-26798.1	-123893	6.7879	-9.06147	9.06147	0.48718	20.7479	308.478	181.158	127.32	308.478	0	1	1	0	0	0	0	6	0	18	0	0	8	8	17.8394	0.991076	0	0	8	0	0	10	0	0	0	0	0	2.26464	-2.32716	-0.206537	0.251103	2.26218	-2.16773	-0.09736	0.353895	2.42186	-2.03012
8063	2.74826	-25344.9	-95915	-61.958	-10.5812	10.5812	0.86939	16.2699	276.111	200.386	75.7244	190.106	86.0044	1	1	0	0	1	0	0	0	16	0	1	6	4	19.1711	1.19819	0	0	5	0	0	10	0	0	1	0	0	2.36689	-2.56957	-0.157135	0.0338706	2.53113	-2.4333	-0.0620849	0.123	2.6742	-2.32755
442495	2.72998	-42015.6	-234462	-58.2777	-9.50326	9.50326	0.15241	29.0707	361.147	251.964	109.183	307.903	53.2435	1	1	0	0	1	0	0	0	27	0	1	11	9	31.1627	1.15417	0	0	10	0	0	16	0	0	1	0	0	2.46413	-2.70026	-0.112289	0.0864414	2.68099	-2.6082	0.00254804	0.175654	2.78099	-2.44937
10672073	5.60764	-132804	-1.42413e+06	-213.416	-9.68526	9.68526	1.09165	86.6805	678.097	461.989	216.108	468.515	209.582	0	0	3	3	4	0	0	0	80	3	7	34	28	96.4637	1.2058	0	0	30	0	0	46	0	0	4	0	0	1.55059	-3.04348	-0.251018	0.249445	3.02122	-2.97179	-0.180641	0.323128	3.09788	-2.78921
10666	8.54296	-50443.9	-242541	-9.55858	-9.14125	9.14125	-0.75866	23.2183	357.767	245.173	112.594	242.66	115.108	1	1	0	0	2	0	0	0	20	0	2	12	6	34.4386	1.72193	0	0	8	0	0	8	0	2	2	0	0	2.61901	-2.40189	-0.446047	0.348498	2.3673	-2.47547	-0.338026	0.436812	2.33438	-2.10223
161352	1.93733	-140209	-1.52663e+06	-269.185	-9.61959	9.61959	1.02532	87.4825	675.064	445.207	229.857	423.731	251.333	0	0	4	5	5	0	0	0	81	5	10	35	28	100.628	1.24232	0	0	30	0	0	46	0	0	5	0	0	1.59793	-3.02494	-0.371085	0.369107	3.03856	-2.94973	-0.312446	0.387185	3.10279	-2.7713
16211586	0.21024	-34596.6	-200085	20.116	-9.35843	9.35843	1.21361	28.2687	350.875	256.813	94.0619	319.366	31.5093	1	1	0	0	0	0	0	0	26	0	0	10	10	24.9922	0.961237	0	0	10	0	0	16	0	0	0	0	0	2.04542	-2.62126	-0.315404	0.332497	2.91834	-2.5089	-0.229061	0.421505	2.99884	-2.36449
91692436	3.22375	-108338	-1.08777e+06	-120.219	-9.66558	9.66558	0.95274	83.8481	709.716	524.702	185.014	565.352	144.364	0	0	2	3	1	0	0	0	78	0	1	30	28	81.3017	1.04233	0	0	29	0	0	48	0	0	1	0	0	1.44785	-2.98808	-0.440286	0.432423	2.97992	-2.90433	-0.354461	0.44193	3.07143	-2.73219
101182169	1.66847	-200950	-2.26564e+06	-417.107	-9.92559	9.92559	1.16221	110.48	915.098	662.533	252.565	655.567	259.53	0	0	3	5	9	0	0	0	103	3	12	47	34	137.529	1.33523	0	0	37	0	0	56	0	0	10	0	0	1.02845	-2.95207	-0.428045	0.354215	3.1097	-2.91779	-0.419886	0.415078	3.16764	-2.70569
12045947	5.82932	-205184	-2.32793e+06	-434.835	-9.98911	9.98911	0.62849	114.908	938.156	642.68	295.476	644.078	294.078	0	0	4	6	9	0	0	0	108	4	13	48	35	142.474	1.3192	0	0	38	0	0	60	0	0	10	0	0	1.12501	-2.95178	-0.416965	0.338566	3.09879	-2.90973	-0.401484	0.372055	3.16665	-2.70444
638013	2.84408	-52130	-332134	-33.6433	-9.46251	9.46251	0.09444	37.0179	434.01	291.724	142.285	350.638	83.3715	0	0	1	1	1	0	0	0	34	0	1	14	12	38.4295	1.13028	0	0	13	0	0	20	0	0	1	0	0	2.53311	-2.78044	-0.00864929	0.0309121	2.7259	-2.66412	0.0804185	0.134622	2.84653	-2.51675
439577	1.59798	-101152	-984815	-108.326	-9.27853	9.27853	1.1357	77.6609	672.016	487.4	184.615	555.744	116.272	0	0	2	3	1	0	0	0	72	1	2	28	27	75.6376	1.05052	0	0	27	0	0	44	0	0	1	0	0	1.4609	-2.94925	-0.396649	0.421221	2.95917	-2.86299	-0.30445	0.473624	3.05406	-2.69006
5283637	1.55993	-105396	-1.05849e+06	-135.976	-9.33986	9.33986	1.14113	82.0881	683.51	512.538	170.972	528.692	154.819	0	0	2	3	1	0	0	0	77	1	2	29	28	79.8584	1.03712	0	0	28	0	0	48	0	0	1	0	0	1.45795	-2.94985	-0.440289	0.468278	2.95976	-2.86344	-0.352461	0.484192	3.05481	-2.69067
129725503	1.50135	-108989	-1.11481e+06	-141.96	-9.6083	9.6083	1.33827	85.1816	708.025	563.081	144.944	582.151	125.874	0	0	2	3	1	0	0	0	80	1	2	30	29	82.68	1.0335	0	0	29	0	0	50	0	0	1	0	0	1.43247	-3.002	-0.452752	0.495231	2.98074	-2.90523	-0.37129	0.566686	3.07986	-2.7434
5484202	4.19138	-108340	-1.09847e+06	-122.779	-9.98653	9.98653	0.03637	83.8481	706.236	505.581	200.654	563.038	143.197	0	0	2	3	1	0	0	0	78	0	1	30	28	81.3017	1.04233	0	0	29	0	0	48	0	0	1	0	0	1.44787	-2.95418	-0.396072	0.368464	2.96404	-2.86427	-0.29999	0.397454	3.06047	-2.69531
94204	1.26493	-115484	-1244278	-93.7059	-9.68731	9.68731	1.32144	90.0352	718.032	515.051	202.981	543.788	174.244	0	0	2	3	1	0	0	0	84	1	2	32	31	86.9517	1.03514	0	0	31	0	0	52	0	0	1	0	0	1.38054	-2.95626	-0.0975839	0.128385	3.09386	-2.8834	-0.0111167	0.207282	3.1789	-2.70169
5283640	1.2998	-108327	-1096405	-110.3	-9.20381	9.20381	1.23401	83.8481	705.493	508.763	196.729	530.118	175.375	0	0	2	3	1	0	0	0	78	1	2	30	29	81.3017	1.04233	0	0	29	0	0	48	0	0	1	0	0	1.47471	-2.95049	-0.140453	0.204575	2.943	-2.87878	-0.0754844	0.243892	3.03765	-2.6932
10974362	4.07544	-200957	-2290060	-423.655	-10.1272	10.1272	1.05108	110.48	894.827	627.329	267.498	639.226	255.601	0	0	3	5	9	0	0	0	103	3	12	47	34	137.529	1.33523	0	0	37	0	0	56	0	0	10	0	0	1.02845	-2.95207	-0.428045	0.354215	3.1097	-2.91779	-0.419886	0.415078	3.16764	-2.70569
77506	2.42335	-56951.7	-314762	-34.1053	-8.71543	8.71543	-0.66481	32.4855	418.72	250.359	157.175	369.359	49.3612	0	0	1	1	2	0	10	0	27	0	2	15	12	35.2567	1.3058	0	0	13	0	0	12	0	0	2	0	0	1.90825	-2.27848	-0.609404	0.543957	2.27918	-2.24519	-0.533859	0.644493	2.42093	-1.97591
14079	4.30644	-32074.8	-130617	1.03408	-9.06244	9.06244	0.06943	17.1296	286.779	147.875	138.904	188.862	97.9167	1	1	0	0	1	0	5	0	15	1	2	8	5	23.4421	1.56281	0	0	6	0	0	7	0	1	1	0	0	2.31124	-2.17119	-0.614906	0.625797	2.27367	-2.19051	-0.521737	0.683077	2.29648	-1.92533
3041556	2.06369	-63722.8	-358175	-12.3406	-8.86496	8.86496	-1.43576	33.3451	423.316	209.197	203.048	302.108	121.208	0	0	1	1	3	0	14	0	26	2	5	17	13	38.3791	1.47612	0	0	14	0	0	9	0	1	2	0	0	1.65253	-2.2071	-0.660702	0.669851	2.20655	-2.1053	-0.578265	0.742555	2.37252	-1.86291
344310	3.06107	-68956.6	-393703	-35.7798	-10.3073	10.3073	-1.70206	34.1403	422.116	215.549	206.567	286.744	135.372	1	1	0	0	3	0	12	0	26	0	3	18	12	34.8532	1.34051	0	0	15	0	0	8	0	0	3	0	0	1.80655	-2.28086	-0.665964	0.702704	2.35672	-2.274	-0.562235	0.789565	2.38414	-1.96129
8456	2.09751	-52338.6	-300480	-75.3615	-8.55499	8.55499	0.3504	31.6327	397.37	289.772	107.597	310.537	86.8331	1	1	0	0	2	0	6	0	29	1	3	13	11	36.8277	1.26992	0	0	11	0	0	16	0	0	2	0	0	2.62813	-2.62787	-0.335944	0.326361	2.58353	-2.53281	-0.277939	0.400586	2.69186	-2.3697
12678291	3.17211	-41342.1	-224366	-14.6382	-9.73845	9.73845	-0.12473	27.7371	351.59	246.31	105.28	291.243	60.3466	1	1	0	0	1	0	0	0	25	0	1	11	9	29.5742	1.18297	0	0	10	0	0	14	0	0	1	0	0	1.97908	-2.55435	-0.19916	0.0488461	2.9153	-2.4403	-0.0834248	0.133751	2.99655	-2.30405
637540	3.95653	-51277.3	-233051	-98.2698	-9.19381	9.19381	-0.75184	23.5803	351.948	179.608	172.341	208.946	143.002	1	1	0	0	3	0	6	0	20	3	6	12	8	29.1544	1.45772	0	0	9	0	0	8	0	0	3	0	0	2.23112	-2.20526	-0.693078	0.745207	2.17963	-2.07624	-0.596024	0.818812	2.37949	-1.87412
110680	1.89239	-70981.6	-444164	-154.615	-9.50107	9.50107	1.02546	48.4342	583.283	447.048	136.235	449.367	133.915	0	0	1	2	2	0	0	0	46	2	4	18	15	53.4779	1.16256	0	0	16	0	0	28	0	0	2	0	0	1.70498	-2.73234	-0.515856	0.528565	2.689	-2.57032	-0.476534	0.618282	2.84779	-2.47963
5354834	3.47679	-42652.9	-220479	-65.8057	-10.4843	10.4843	-0.13054	30.4043	415.391	297.749	117.642	315.768	99.6235	0	0	1	2	1	0	0	0	29	0	1	11	9	32.6035	1.12426	0	0	10	0	0	18	0	0	1	0	0	2.70187	-2.68184	-0.42394	0.416871	2.61259	-2.50764	-0.330354	0.495515	2.78623	-2.42861
30030436	2.28763	-45005.9	-228301	-104.806	-9.45423	9.45423	0.9524	25.0259	357.445	276.878	80.5676	257.96	99.4853	1	0	0	1	3	0	0	0	25	2	5	10	6	35.8416	1.43366	0	0	7	0	0	15	0	1	2	0	0	3.74759	-2.65369	-0.0807521	0.0390724	2.62023	-2.72448	-0.0458917	0.123	2.65267	-2.3995
129882210	1.80972	-59502.7	-403212	-65.8577	-9.6956	9.6956	1.15077	37.8199	415.638	272.009	143.629	314.742	100.896	0	0	1	2	1	0	0	0	35	0	1	15	12	42.9806	1.22802	0	0	13	0	0	20	0	0	2	0	0	2.9897	-2.80245	-0.130835	0.0534501	2.78227	-2.74251	-0.0127631	0.123	2.86224	-2.55227
347867	1.88345	-65282.6	-402687	-194.125	-10.8183	10.8183	1.26645	39.529	502.292	370.285	132.007	361.362	140.929	1	0	0	1	2	0	0	0	39	1	3	15	11	48.3171	1.2389	0	0	12	0	0	24	0	0	3	0	0	3.78208	-2.71616	-0.290897	0.210503	2.70069	-2.71859	-0.19799	0.236135	2.73505	-2.48342
5354264	3.17792	-35465.1	-170492	-51.6206	-10.0773	10.0773	-0.0728	24.2171	344.794	238.737	106.057	234.071	110.723	1	0	0	1	1	0	0	0	23	0	1	9	7	26.739	1.16256	0	0	8	0	0	14	0	0	1	0	0	3.14031	-2.53294	-0.125232	0.0427688	2.47736	-2.37231	-0.0146334	0.130167	2.64024	-2.27725
15653	0.249307	-33984	-183466	-5.50722	-8.97993	8.97993	0.50782	26.9351	349.634	219.469	130.166	328.089	21.5454	1	1	0	0	0	0	6	0	24	0	0	10	10	23.5169	0.979869	0	0	10	0	0	14	0	0	0	0	0	2.42418	-2.45768	-0.108236	0.145726	2.39856	-2.34076	0.00289358	0.249809	2.52316	-2.18321
13854	2.02393	-28484.1	-103704	4.96628	-9.135	9.135	-0.0283	14.036	257.976	141.412	116.563	131.912	126.063	1	1	0	0	1	0	5	0	12	1	2	7	4	19.8003	1.65002	0	0	5	0	0	5	0	1	1	0	0	2.22452	-1.99722	-0.624913	0.710235	2.13724	-2.01248	-0.538472	0.772381	2.20913	-1.66455
8051	2.76444	-32532.3	-147769	-75.7551	-10.517	10.517	0.87642	22.4571	340.525	245.436	95.0886	278.165	62.3596	1	0	0	1	1	0	0	0	22	0	1	8	6	25.153	1.14332	0	0	7	0	0	14	0	0	1	0	0	2.73705	-2.62622	0.0229775	0.0341428	2.5852	-2.48959	0.123	0.123	2.72995	-2.38042
5318017	1.8982	-32525.1	-145211	-67.8131	-9.98114	9.98114	0.953	22.4571	339.921	258.523	81.3983	233.906	106.015	1	0	0	1	1	0	0	0	22	1	2	8	7	25.153	1.14332	0	0	7	0	0	14	0	0	1	0	0	2.5546	-2.58929	-0.546734	0.610706	2.52287	-2.42376	-0.463346	0.571236	2.69326	-2.33622
61738	2.7682	-48735.7	-246976	-59.2133	-9.64969	9.64969	-0.34145	28.5391	403.636	258.222	145.415	338.028	65.6081	0	0	1	2	1	0	5	0	26	0	1	12	7	33.6892	1.29574	0	0	10	0	0	14	0	0	2	0	0	2.06994	-2.61906	-0.548007	0.469516	2.58264	-2.47553	-0.386537	0.584024	2.727	-2.37515
186148	0.683901	-24033.7	-87292.6	-10.3434	-8.56344	8.56344	0.35549	13.6028	244.602	147.366	97.2357	198.499	46.1022	1	1	0	0	1	0	0	0	12	0	1	6	5	15.9001	1.32501	0	0	5	0	0	6	0	0	1	0	0	2.07815	-2.33285	-0.582503	0.646374	2.27744	-2.2963	-0.488733	0.735007	2.33622	-2.04985
44445519	1.49105	-76999.9	-455819	-100.235	-9.51927	9.51927	-1.38372	36.2759	446.606	256.795	189.81	272.318	174.288	0	0	1	1	4	0	12	0	29	2	6	19	13	41.0588	1.41582	0	0	15	0	0	10	0	0	4	0	0	1.83028	-2.33025	-0.712582	0.740907	2.3812	-2.28143	-0.663975	0.666197	2.47186	-2.04419
10889963	0.861857	-69608.1	-410686	-57.403	-9.48047	9.48047	-1.40006	35.4739	435.939	232.668	203.271	320.966	114.973	1	1	0	0	3	0	12	0	28	1	4	18	13	38.0284	1.35816	0	0	15	0	0	10	0	0	3	0	0	1.8494	-2.32089	-0.525369	0.586911	2.37211	-2.27687	-0.424429	0.680594	2.45547	-2.02151
11796	1.26791	-66014.3	-370653	-50.4177	-9.63422	9.63422	-1.43296	32.3803	406.053	205.106	200.947	285.808	120.245	1	1	0	0	3	0	12	0	25	1	4	17	12	34.0385	1.36154	0	0	14	0	0	8	0	0	3	0	0	1.84114	-2.28004	-0.726945	0.758754	2.35453	-2.26455	-0.628745	0.806856	2.40606	-1.96228
24763413	4.29017	-106993	-735441	-242.541	-9.26463	9.26463	-0.65875	46.2027	530.863	361.844	169.019	296.465	234.397	0	0	3	5	6	0	12	0	40	4	10	24	15	59.7388	1.49347	0	0	17	0	0	16	0	0	7	0	0	2.13209	-2.38878	-0.723077	0.776185	2.41326	-2.51916	-0.767337	0.628082	2.46084	-2.16879
5282729	2.44084	-57251.2	-312158	-137.583	-10.5891	10.5891	-0.08353	37.3934	502.227	365.226	137.001	368.099	134.128	0	0	1	2	2	0	0	0	36	2	4	14	11	42.9903	1.19417	0	0	12	0	0	22	0	0	2	0	0	2.85858	-2.70913	-0.525175	0.498716	2.63892	-2.53436	-0.454608	0.503969	2.81313	-2.45541
6325622	1.23828	-68979.3	-486175	-41.7135	-8.87605	8.87605	0.64212	44.4334	475.075	339.188	135.887	447.581	27.4936	0	0	1	2	1	0	5	0	40	0	1	18	14	48.7696	1.21924	0	0	16	0	0	22	0	0	2	0	0	2.02795	-2.56379	-0.119769	0.0523751	2.53778	-2.51949	0.040478	0.136758	2.61589	-2.29706
13030	0.518569	-33325.2	-170472	23.3984	-9.38101	9.38101	0.5244	25.6015	351.304	213.393	137.911	348.136	3.16773	0	0	1	1	0	0	6	0	22	0	0	10	10	21.8687	0.99403	0	0	10	0	0	12	0	0	0	0	0	2.17612	-2.36891	-0.512459	0.577788	2.30155	-2.18433	-0.412398	0.675515	2.48675	-2.08342
12454408	1.67465	-25334	-100066	-50.9883	-10.2854	10.2854	1.06383	16.2699	269.89	185.415	84.475	173.098	96.7925	1	1	0	0	1	0	0	0	16	1	2	6	5	19.1711	1.19819	0	0	5	0	0	10	0	0	1	0	0	2.79527	-2.53216	-0.492152	0.556465	2.49712	-2.52091	-0.421419	0.560834	2.54209	-2.28816
537777	2.62895	-46902.6	-269564	-98.9389	-10.3658	10.3658	0.9263	34.8314	452.75	344.019	108.731	361.561	91.1898	0	0	1	2	1	0	0	0	34	0	1	12	10	36.8125	1.08272	0	0	11	0	0	22	0	0	1	0	0	3.16387	-2.67273	0.0229775	0.0341607	2.64046	-2.56593	0.123	0.123	2.7572	-2.42609
88481137	2.17514	-123108	-1.1868e+06	-154.01	-8.50152	8.50152	0.05545	85.4521	774.233	550.531	223.702	590.285	183.947	0	0	2	3	3	0	0	0	80	3	6	32	29	92.0397	1.1505	0	0	29	0	0	48	0	0	3	0	0	1.56181	-2.84383	-0.476641	0.531812	2.89913	-2.78717	-0.41272	0.496178	3.0046	-2.58854
25915	0.129499	-33384.9	-155747	24.2986	-9.65763	9.65763	-0.25508	21.1879	326.841	241.194	85.6463	277.961	48.8799	1	1	0	0	2	0	6	0	19	0	2	9	7	25.8399	1.35999	0	0	7	0	0	10	0	2	0	0	0	2.23279	-2.38961	-0.299698	0.321687	2.37042	-2.32093	-0.274729	0.360886	2.44718	-2.15136
7225	1.01224	-37965.7	-172790	24.0927	-9.27116	9.27116	-0.28585	20.6496	320.585	178.551	142.034	267.589	52.9964	1	1	0	0	1	0	9	0	17	0	1	10	6	25.8354	1.51973	0	0	8	0	0	7	0	1	1	0	0	2.01895	-2.10353	-0.612595	0.553548	2.22532	-2.03635	-0.489412	0.656246	2.34047	-1.90375
8314	1.82259	-32751.5	-132065	-119.521	-11.3011	11.3011	1.10133	17.0719	283.132	184.097	99.0346	157.62	125.511	1	1	0	0	2	0	0	0	17	2	4	7	4	22.6579	1.33282	0	0	5	0	0	10	0	0	2	0	0	3.19468	-2.56378	-0.303206	0.266994	2.57364	-2.51392	-0.23109	0.28088	2.64461	-2.33764
123494	2.26792	-23967.8	-97828.1	-15.134	-9.01181	9.01181	-1.48194	19.5079	304.237	169.487	134.751	195.753	108.485	1	1	0	0	0	0	0	0	16	0	0	6	6	20.7807	1.29879	0	0	4	0	0	10	0	0	0	0	2	2.62721	-2.50808	0.0240422	0.0348695	2.46885	-2.42299	0.123	0.123	2.60944	-2.22803
5319599	2.6209	-54089.9	-331481	-112.623	-10.3624	10.3624	0.9251	41.0186	514.31	399.569	114.741	422.514	91.7956	0	0	1	2	1	0	0	0	40	0	1	14	12	42.56	1.064	0	0	13	0	0	26	0	0	1	0	0	3.14418	-2.69235	0.0229775	0.0341607	2.65165	-2.5712	0.123	0.123	2.79018	-2.44345
15265	0.0113578	-65316.4	-458566	-124.347	-10.9291	10.9291	3.47383	57.0181	670.506	562.458	108.047	608.48	62.0255	0	0	1	2	0	0	0	0	56	0	0	18	18	50.732	0.905928	0	0	18	0	0	38	0	0	0	0	0	2.9038	-2.75358	0.0229775	0.0266967	2.68128	-2.58645	0.123	0.123	2.85241	-2.49888
15266	0.011	-61722.8	-425177	-115.982	-10.9401	10.9401	3.48019	53.9245	634.092	527.746	106.347	572.718	61.3743	0	0	1	2	0	0	0	0	53	0	0	17	17	47.9756	0.9052	0	0	17	0	0	36	0	0	0	0	0	2.89259	-2.75209	0.0229775	0.0266967	2.6798	-2.58571	0.123	0.123	2.85034	-2.49745
117384	1.79859	-75875.1	-501252	-201.631	-11.0545	11.0545	1.0999	54.195	651.476	514.165	137.311	525.161	126.315	0	0	1	2	2	0	0	0	53	2	4	19	16	59.1192	1.11546	0	0	17	0	0	34	0	0	2	0	0	3.02936	-2.74412	-0.302853	0.267023	2.68089	-2.58695	-0.230324	0.280874	2.84645	-2.49133
7055	0.312883	-35642.9	-185791	32.8799	-8.63311	8.63311	-0.23406	26.0279	346.036	183.834	151.336	346.036	0	0	0	1	1	0	0	10	0	21	0	0	11	11	20.9656	0.998364	0	0	11	0	0	10	0	0	0	0	0	1.97184	-2.29088	-0.595801	0.651512	2.23184	-2.11537	-0.488473	0.756664	2.42086	-1.98203
79518	2.51207	-43309.7	-237147	-92.7946	-10.2729	10.2729	0.94495	31.7379	423.746	318.636	105.11	334.852	88.8942	0	0	1	2	1	0	0	0	31	0	1	11	9	33.9222	1.09427	0	0	10	0	0	20	0	0	1	0	0	3.11685	-2.66693	0.0229775	0.0341616	2.63204	-2.55743	0.123	0.123	2.76624	-2.41939
15267	0.0138924	-58128.3	-394505	-109.802	-10.8822	10.8822	3.50483	50.831	603.552	491.461	112.092	540.566	62.9869	0	0	1	2	0	0	0	0	50	0	0	16	16	45.2191	0.904381	0	0	16	0	0	34	0	0	0	0	0	2.88031	-2.75036	0.0229775	0.0266967	2.67807	-2.58482	0.123	0.123	2.84792	-2.49578
12489	1.95151	-21738.3	-84218.7	31.5972	-8.42605	8.42605	1.31695	14.5676	259.234	150.897	108.337	197.317	61.9168	1	1	0	0	0	0	5	0	13	1	1	6	5	16.8446	1.29574	0	0	5	0	0	7	0	1	0	0	0	2.29296	-2.20799	-0.557429	0.590053	2.22211	-2.10395	-0.470385	0.665289	2.3428	-1.94123
11126	0.431261	-21142.3	-80494.8	19.8926	-9.15417	9.15417	0.20424	15.7008	261.7	119.615	142.085	261.7	0	1	1	0	0	0	0	5	0	12	0	0	6	6	15.9001	1.32501	0	0	5	0	0	6	0	0	0	0	1	2.29296	-2.18759	-0.459254	0.561052	2.18224	-2.02401	-0.283825	0.738364	2.38642	-1.9069
15269	0.0136748	-50941.9	-328382	-95.7478	-10.9818	10.9818	3.50713	44.6438	539.503	449.088	90.4148	477.991	61.5117	0	0	1	2	0	0	0	0	44	0	0	14	14	39.7053	0.902393	0	0	14	0	0	30	0	0	0	0	0	2.85192	-2.74589	0.0229775	0.0266967	2.67362	-2.58244	0.123	0.123	2.84165	-2.49149
13187	2.75754	-39719.6	-201788	-89.2913	-10.5124	10.5124	0.87565	28.6443	404.797	299.366	105.432	342.222	62.5755	1	0	0	1	1	0	0	0	28	0	1	10	8	31.018	1.10778	0	0	9	0	0	18	0	0	1	0	0	2.78219	-2.67931	0.0229775	0.0341428	2.62402	-2.52422	0.123	0.123	2.78317	-2.42952
54693473	2.92904	-122466	-840354	-473.559	-9.8163	9.8163	-0.50239	41.9443	495.847	338.936	156.91	184.688	311.159	0	0	3	5	10	0	0	0	41	7	17	23	10	63.5277	1.54946	0	0	12	0	0	18	0	0	11	0	0	2.05552	-2.70565	-0.702313	0.736238	2.78435	-2.90458	-0.811843	0.573595	2.57729	-2.51026
5282749	1.77099	-78806.9	-605317	-175.347	-10.5883	10.5883	-0.073	55.955	566.205	437.173	129.031	481.461	84.7438	0	0	1	2	2	0	0	0	54	2	4	20	17	60.7315	1.12466	0	0	18	0	0	34	0	0	2	0	0	2.92532	-2.74285	-0.525174	0.498713	2.67121	-2.56719	-0.4546	0.503969	2.84629	-2.48829
8093	2.75283	-36125.9	-174290	-82.5939	-10.5153	10.5153	0.87524	25.5507	373.308	270.877	102.431	308.869	64.439	1	0	0	1	1	0	0	0	25	0	1	9	7	28.0964	1.12386	0	0	8	0	0	16	0	0	1	0	0	2.76014	-2.65726	0.0229775	0.0341428	2.60772	-2.50953	0.123	0.123	2.76115	-2.40911
5282714	2.41269	-42876.6	-194854	-114.14	-10.5914	10.5914	-0.07949	25.0191	375.692	253.222	122.47	240.953	134.739	1	0	0	1	2	0	0	0	24	2	4	10	7	30.7361	1.28067	0	0	8	0	0	14	0	0	2	0	0	2.7967	-2.63021	-0.525285	0.498882	2.56398	-2.45821	-0.454885	0.504061	2.73567	-2.37811
61303	2.74735	-61281.4	-383783	-130.522	-10.5107	10.5107	0.87268	47.2058	589.968	467.677	122.291	528.479	61.4887	0	0	1	2	1	0	0	0	46	0	1	16	14	48.2738	1.04943	0	0	15	0	0	30	0	0	1	0	0	2.88194	-2.73514	0.0229775	0.0341428	2.66728	-2.5644	0.123	0.123	2.83859	-2.48156
17628	0.185839	-62728.7	-440664	-55.8958	-9.36997	9.36997	0.53848	51.6838	597.885	453.493	144.392	554.85	43.035	0	0	1	2	0	0	6	0	48	0	0	18	18	45.8128	0.954434	0	0	18	0	0	30	0	0	0	0	0	1.87388	-2.73319	-0.55294	0.612691	2.6645	-2.56009	-0.450112	0.713183	2.83697	-2.4781
76662	2.81339	-37954.7	-160924	-38.6596	-9.65109	9.65109	-0.34167	19.2583	315.526	176.728	138.799	250.922	64.6045	1	1	0	0	1	0	5	0	17	0	1	9	4	23.8354	1.40208	0	0	7	0	0	8	0	0	2	0	0	2.28588	-2.35936	-0.548043	0.471458	2.41222	-2.30342	-0.386759	0.585379	2.47805	-2.13672
38988758	1.42445	-43959.1	-253661	-112.383	-10.6722	10.6722	3.40656	33.0714	429.259	343.595	85.664	336.043	93.2157	1	0	0	1	1	0	0	0	33	1	2	11	10	35.1382	1.06479	0	0	10	0	0	22	0	0	1	0	0	3.2039	-2.74182	-0.163077	0.234313	2.68759	-2.6497	-0.0754873	0.270531	2.81046	-2.49447
10439	1.88899	-26202.6	-102666	32.9781	-8.83954	8.83954	0.32107	15.0008	256.822	175.198	81.6238	166.03	90.792	1	1	0	0	1	0	6	0	13	1	2	7	4	18.9863	1.46048	0	0	5	0	0	6	0	2	0	0	0	2.21494	-2.16268	-0.529603	0.600819	2.08979	-2.32807	-0.439825	0.692191	2.21709	-1.82869
12025	3.82548	-26206.3	-96502	-44.4297	-9.93266	9.93266	1.52696	13.6096	241.711	180.115	61.5961	156.776	84.9346	1	1	0	0	1	0	0	0	13	1	2	6	3	20.4542	1.5734	0	0	4	0	0	7	0	1	1	0	0	2.23563	-2.4219	-0.503984	0.412624	2.60727	-2.5247	-0.480878	0.367578	2.58957	-2.19469
75364	2.74313	-57687.7	-351736	-123.667	-10.5108	10.5108	0.87295	44.1122	558.584	439.904	118.68	495.134	63.4497	0	0	1	2	1	0	0	0	43	0	1	15	13	45.4205	1.05629	0	0	14	0	0	28	0	0	1	0	0	2.86885	-2.73034	0.0229775	0.0341428	2.66339	-2.56071	0.123	0.123	2.83384	-2.47705
5282728	2.33884	-53656.8	-289143	-133.418	-10.5675	10.5675	-0.0669	34.2999	464.749	333.184	131.566	330.941	133.809	0	0	1	2	2	0	0	0	33	2	4	13	10	39.9727	1.21129	0	0	11	0	0	20	0	0	2	0	0	2.8442	-2.69736	-0.525178	0.498721	2.6277	-2.52294	-0.454619	0.503971	2.80157	-2.44391
5315165	3.89533	-62058.2	-350848	-118.778	-10.2412	10.2412	-0.71413	32.8611	419.354	255.744	163.61	298.901	120.453	1	0	0	1	3	0	6	0	29	2	5	15	10	39.804	1.37255	0	0	12	0	0	14	0	0	3	0	0	2.49294	-2.57261	-0.593599	0.645992	2.54607	-2.44613	-0.50507	0.705041	2.67939	-2.33046
10378419	3.82998	-81212.4	-499805	-96.1331	-8.14536	8.14536	-0.37815	40.7031	497.973	332.721	165.253	384.35	113.623	0	0	2	2	4	0	12	0	34	2	6	20	16	47.6708	1.40208	0	0	16	0	0	14	0	0	4	0	0	1.57318	-2.39644	-0.652654	0.654697	2.37538	-2.34993	-0.564595	0.776862	2.52544	-2.08436
370	1.80235	-59532.9	-261256	-199.659	-9.37075	9.37075	-0.67697	20.3308	318.793	179.001	139.792	100.132	218.661	0	0	2	3	5	0	6	0	18	5	10	12	6	28.2877	1.57154	0	0	7	0	0	6	0	0	5	0	0	2.57393	-2.18583	-0.753235	0.792238	2.22826	-2.09916	-0.707897	0.773185	2.45043	-1.89082
95997	2.20077	-55486	-285017	-90.3881	-9.09438	9.09438	-0.40567	28.0075	399.799	292.636	107.163	341.947	57.8526	1	1	0	0	3	0	6	0	25	0	3	13	9	35.1027	1.40411	0	0	10	0	0	12	0	0	3	0	0	2.51802	-2.30067	-0.557504	0.416268	2.30174	-2.28089	-0.515277	0.530653	2.42212	-2.01671
15889795	1.77925	-72472.4	-474539	-169.494	-9.36795	9.36795	-0.27083	47.0954	528.189	340.851	187.338	397.657	130.532	0	0	1	2	2	0	6	0	40	0	2	18	13	56.7118	1.41779	0	0	14	0	0	22	0	0	3	0	0	2.50127	-2.75206	-0.163348	0.0528695	2.73594	-2.71544	0.0948511	0.123	2.82	-2.45907
94275	0.362946	-51933.6	-375393	-21.1623	-9.00596	9.00596	1.17693	42.403	443.721	315.594	128.127	386.554	57.1667	0	0	1	1	0	0	0	0	39	0	0	15	15	37.4882	0.961237	0	0	15	0	0	24	0	0	0	0	0	2.10002	-2.70487	-0.107937	0.134389	2.78835	-2.59673	0.0250415	0.235575	2.91228	-2.45091
181526	0.373537	-123778	-889988	-514.323	-10.8441	10.8441	0.38037	44.6114	492.743	352.792	139.951	169.376	323.367	0	0	3	5	11	0	0	0	45	8	19	23	10	67.9526	1.51006	0	0	12	0	0	22	0	0	11	0	0	2.8857	-2.72891	-0.681837	0.750088	2.79868	-2.92415	-0.83816	0.542849	2.59103	-2.53024
21146079	0.67672	-147385	-1.6267e+06	-271.64	-9.23958	9.23958	1.165	93.6696	737.052	510.247	226.805	525.558	211.494	0	0	3	3	4	0	0	0	87	3	7	37	30	106.734	1.22682	0	0	32	0	0	50	0	0	5	0	0	1.52936	-3.02545	-0.119705	0.0499307	2.98915	-2.95766	-0.0756002	0.123	3.06522	-2.77072
12444363	0.91501	-64611.4	-422202	-79.0457	-9.47289	9.47289	0.13041	39.5867	463.445	345.133	118.312	416.372	47.0727	1	0	0	1	2	0	0	0	37	0	2	16	12	50.4054	1.36231	0	0	13	0	0	21	0	1	2	0	0	1.84485	-2.75161	-0.19376	0.0390807	2.84861	-2.80262	-0.082126	0.123	2.85067	-2.49318
5318290	4.52377	-87093.6	-587534	-63.3652	-8.9971	8.9971	-1.57499	44.2231	488.964	273.601	215.363	335.226	153.738	1	1	0	0	3	0	11	0	36	1	4	22	14	49.7557	1.3821	0	0	18	0	0	14	0	0	4	0	0	1.6447	-2.59507	-0.565152	0.590026	2.58846	-2.56853	-0.472999	0.596165	2.64184	-2.33264
5318350	4.71873	-91339.2	-659012	-91.4149	-9.08203	9.08203	-1.48393	48.6503	506.915	299.169	207.745	368.135	138.779	0	0	2	2	3	0	11	0	41	1	4	23	15	55.8904	1.36318	0	0	19	0	0	18	0	0	4	0	0	1.66689	-2.73643	-0.468009	0.439714	2.72047	-2.73348	-0.323409	0.491901	2.74716	-2.48472
5281559	5.78006	-61390	-333442	-80.4192	-9.23098	9.23098	-0.9602	31.5275	418.843	260.872	157.971	280.503	138.34	1	1	0	0	2	0	6	0	27	1	3	15	11	37.588	1.39215	0	0	12	0	0	12	0	0	3	0	0	2.00264	-2.51493	-0.606235	0.651566	2.46931	-2.34605	-0.502011	0.703921	2.63251	-2.26516
13566	1.5901	-21072.9	-67133.5	-6.50658	-10.6843	10.6843	1.90274	11.8428	245.967	151.393	94.5736	179.458	66.5087	1	1	0	0	1	0	0	0	11	1	2	5	4	14.544	1.32218	0	0	4	0	0	6	0	0	1	0	0	2.26446	-2.35217	-0.494825	0.536481	2.35066	-2.38964	-0.535799	0.430921	2.34175	-2.12864
12566215	4.62948	-75613.7	-380293	-322.761	-11.4168	11.4168	0.42187	24.6019	374.735	238.268	136.467	149.468	225.268	0	0	2	4	6	0	0	0	24	5	11	14	4	37.5168	1.5632	0	0	7	0	0	10	0	0	7	0	0	4.50365	-2.49878	-0.521184	0.457355	2.66512	-2.66099	-0.491789	0.395056	2.52151	-2.31421
12532693	1.57229	-28294.9	-122713	-55.0044	-9.73108	9.73108	1.07116	18.0299	266.072	186.684	79.3873	198.023	68.0485	1	1	0	0	1	0	0	0	17	1	2	7	6	20.7578	1.22105	0	0	6	0	0	10	0	0	1	0	0	2.14672	-2.64147	-0.559279	0.628162	2.60994	-2.59313	-0.538864	0.641117	2.69031	-2.39221
524423	0.0318904	-64673.2	-491021	-110.88	-10.5831	10.5831	3.4487	55.6845	602.216	492.205	110.011	558.271	43.9453	0	0	1	2	0	0	0	0	54	0	0	18	18	49.588	0.918296	0	0	18	0	0	36	0	0	0	0	0	2.0045	-2.8609	-0.139642	0.184626	2.792	-2.72701	-0.0433878	0.278282	2.9312	-2.604
536504	1.9723	-42636.4	-223077	-49.2868	-10.4328	10.4328	1.58343	30.4043	420.475	313.117	107.358	305.898	114.577	1	0	0	1	1	0	0	0	29	1	2	11	10	32.6035	1.12426	0	0	10	0	0	18	0	0	1	0	0	2.81004	-2.64998	-0.195258	0.213299	2.58907	-2.48373	-0.135296	0.274686	2.75636	-2.40153
299664	4.46997	-118364	-952019	-150.034	-8.75158	8.75158	-0.77228	58.2082	597.525	429.618	167.907	477.713	119.812	0	0	2	3	6	0	6	0	51	2	8	28	19	77.5033	1.51967	0	0	21	0	0	23	0	1	6	0	0	1.96624	-2.58004	-0.527936	0.449174	2.59903	-2.68286	-0.479575	0.446954	2.65295	-2.31434
3616629	5.84537	-71968.2	-396685	-81.3624	-9.59862	9.59862	-1.37881	32.5623	420.805	174.796	234.724	287.539	133.266	1	1	0	0	3	0	13	0	25	3	6	17	10	41.0769	1.64307	0	0	12	0	0	8	0	0	4	0	1	1.70557	-2.23026	-0.732357	0.694622	2.3484	-2.27481	-0.556403	0.826523	2.43027	-1.9029
15917998	0.923461	-133462	-1.45554e+06	-241.558	-9.25332	9.25332	1.15231	88.0141	674.287	484.172	190.115	439.136	235.151	0	0	4	4	4	0	0	0	82	4	8	34	29	98.0343	1.19554	0	0	30	0	0	48	0	0	4	0	0	1.56205	-3.02474	-0.427392	0.487229	2.98937	-2.9702	-0.382129	0.455966	3.06179	-2.77107
140213	0.0136382	-36558.4	-225934	-60.6945	-10.8827	10.8827	3.61821	32.2694	388.785	293.11	95.6755	308.943	79.8422	0	0	1	2	0	0	0	0	32	0	0	10	10	28.6732	0.896038	0	0	10	0	0	22	0	0	0	0	0	3.5755	-2.79611	0.0229775	0.0267872	2.72639	-2.65307	0.123	0.123	2.87172	-2.53923
12048	0.0128062	-25783.4	-132454	-46.0716	-11.0154	11.0154	3.70285	22.9887	310.712	234.009	76.7034	251.298	59.4145	1	1	0	0	0	0	0	0	23	0	0	7	7	20.3904	0.886541	0	0	7	0	0	16	0	0	0	0	0	2.9923	-2.71915	0.0229859	0.0265293	2.64747	-2.57712	0.123	0.123	2.79148	-2.46581
139144	1.33073	-32861.5	-136353	32.7137	-9.15325	9.15325	-0.12108	18.8828	309.047	139.897	169.15	260.48	48.5671	1	1	0	0	1	0	6	0	15	1	2	9	8	19.0936	1.27291	0	0	8	0	0	6	0	0	1	0	0	2.29628	-2.15465	-0.75192	0.77634	2.11976	-1.9784	-0.676125	0.821559	2.32429	-1.83388
10351	2.55816	-30771	-105553	-28.4544	-9.76149	9.76149	-0.22283	13.0712	248.901	110.669	138.232	168.322	80.5798	1	1	0	0	1	0	5	0	11	0	1	7	2	16.4441	1.49492	0	0	5	0	0	4	0	0	2	0	0	2.22869	-1.90598	-0.521729	0.617067	2.13287	-1.93427	-0.365522	0.68579	2.20907	-1.63972
71307283	3.27963	-59258.7	-301337	-27.1331	-8.87294	8.87294	-0.09971	27.1071	399.596	195.183	204.414	292.95	106.646	1	1	0	0	1	0	10	0	23	1	2	14	7	37.5384	1.63211	0	0	10	0	0	9	0	1	3	0	0	1.79295	-2.16414	-0.561056	0.714168	2.28262	-2.15814	-0.480425	0.788036	2.40445	-1.93529
6435826	3.48449	-44483.2	-212191	-23.4058	-8.96353	8.96353	-0.77785	24.1119	351.298	198.039	153.259	272.136	79.1611	1	1	0	0	1	0	5	0	21	0	1	11	6	28.4901	1.35667	0	0	9	0	0	10	0	0	2	0	0	2.19051	-2.40527	-0.481565	0.472101	2.38803	-2.27642	-0.322437	0.614462	2.52614	-2.15484
189695	3.21844	-59267.8	-295629	-36.2	-9.1776	9.1776	0.12879	27.1071	399.538	197.538	202	279.232	120.305	1	1	0	0	1	0	10	0	23	1	2	14	7	37.5384	1.63211	0	0	10	0	0	9	0	1	3	0	0	1.64413	-2.24603	-0.6351	0.779958	2.32363	-2.19736	-0.559026	0.823409	2.41923	-2.0041
5318046	1.21888	-86801.1	-552906	-294.51	-9.58013	9.58013	1.34852	40.6014	485.903	362.211	123.692	306.418	179.485	0	0	2	3	6	0	0	0	40	4	10	18	11	56.2403	1.40601	0	0	12	0	0	22	0	0	6	0	0	2.34686	-2.71667	-0.573888	0.616093	2.78439	-2.90877	-0.564988	0.561491	2.59145	-2.51709
70719	0.748776	-32093.4	-132173	-17.5973	-9.24639	9.24639	0.02619	17.1296	273.235	176.397	96.8378	222.186	51.0489	1	1	0	0	2	0	6	0	15	1	3	8	6	23.4421	1.56281	0	0	6	0	0	7	0	1	1	0	0	2.35703	-2.23095	-0.576246	0.634724	2.22361	-2.11511	-0.520033	0.639041	2.37047	-1.96877
5318267	2.06901	-145825	-1.08717e+06	-353.252	-8.61058	8.61058	-0.64437	61.4094	693.807	453.182	240.625	455.594	238.213	0	0	3	5	9	0	12	0	54	5	14	32	20	81.3297	1.5061	0	0	22	0	0	22	0	0	10	0	0	1.31686	-2.70661	-0.658136	0.681637	2.78162	-2.90978	-0.717946	0.614265	2.57346	-2.50987
15228662	4.07008	-105914	-778257	-144.311	-8.41914	8.41914	0.06379	55.6394	611.066	437.626	173.441	478.645	132.422	0	0	3	3	5	0	12	0	48	2	7	26	21	66.1224	1.37755	0	0	21	0	0	22	0	0	5	0	0	1.39282	-2.6079	-0.613232	0.639158	2.60093	-2.58291	-0.531829	0.69024	2.67916	-2.34733
480854	2.47356	-119642	-1.01343e+06	-155.592	-9.05445	9.05445	-0.58643	66.6802	627.72	386.005	241.716	461.283	166.437	0	0	3	4	5	0	12	0	58	3	8	30	24	77.4509	1.33536	0	0	25	0	0	28	0	0	5	0	0	1.71847	-2.51425	-0.441535	0.511193	2.58517	-2.56777	-0.409188	0.457621	2.60305	-2.26702
160608	3.46561	-115729	-1.17023e+06	-163.236	-10.0325	10.0325	-0.10301	84.6501	717.349	515.134	202.215	552.409	164.94	0	0	2	3	2	0	0	0	79	1	3	31	28	87.039	1.10176	0	0	29	0	0	48	0	0	2	0	0	1.48918	-2.92504	-0.45906	0.379069	2.95893	-2.86136	-0.376161	0.463676	3.03924	-2.67199
9025	2.10502	-41556.4	-191041	-53.529	-8.96304	8.96304	0.50399	22.3519	345.883	258.019	87.8632	328.361	17.5217	1	1	0	0	2	0	6	0	20	0	2	10	8	27.2193	1.36096	0	0	8	0	0	10	0	0	2	0	0	2.28827	-2.28246	-0.592834	0.500012	2.22347	-2.266	-0.522504	0.63894	2.40005	-1.99603
5319422	1.51475	-87954.1	-536073	-118.641	-8.62956	8.62956	-0.59812	40.1715	496.274	306.899	189.374	375.302	120.972	0	0	1	1	4	0	12	0	33	2	6	21	15	47.8358	1.44957	0	0	16	0	0	12	0	0	5	0	0	1.64826	-2.29889	-0.707512	0.703836	2.32617	-2.25065	-0.632	0.775556	2.47093	-1.99129
15228663	3.44282	-105912	-780535	-119.249	-8.41969	8.41969	0.06487	55.6394	621.653	446.649	175.004	492.584	129.069	0	0	3	3	5	0	12	0	48	2	7	26	21	66.1224	1.37755	0	0	21	0	0	22	0	0	5	0	0	1.40552	-2.60801	-0.647745	0.661395	2.60106	-2.58299	-0.559044	0.751131	2.67929	-2.34742
5319442	0.991904	-102731	-658485	-197.255	-8.74059	8.74059	-0.8626	41.7755	516.841	336.956	179.885	322.387	194.454	0	0	3	4	6	0	12	0	35	4	10	23	15	52.8539	1.51011	0	0	16	0	0	12	0	0	7	0	0	1.81477	-2.31288	-0.781043	0.80967	2.37154	-2.27893	-0.700828	0.817735	2.52582	-2.0233
536968	2.77977	-35459.6	-177200	-46.1253	-9.86367	9.86367	0.85992	24.2171	335.909	209.896	126.013	236.819	99.0899	1	1	0	0	1	0	0	0	23	0	1	9	7	26.739	1.16256	0	0	8	0	0	14	0	0	1	0	0	3.62984	-2.54605	0.00845106	0.0458874	2.53961	-2.48197	0.123	0.130752	2.62693	-2.28872
12504268	0.174037	-35267.1	-206228	-28.902	-9.50239	9.50239	1.36407	29.6023	358.63	267.174	91.4558	276.806	81.8239	0	0	1	1	0	0	0	0	28	0	0	10	10	26.328	0.940286	0	0	10	0	0	18	0	0	0	0	0	2.2716	-2.7636	-0.423104	0.475406	2.70054	-2.64552	-0.335118	0.561603	2.82221	-2.50232
20746	1.08963	-46625	-267905	61.9329	-8.36641	8.36641	-0.13607	31.3147	390.601	207.822	171.702	367.099	23.5027	0	0	1	1	0	0	13	0	25	1	1	14	13	29.9369	1.19748	0	0	13	0	0	11	0	1	0	0	0	1.77409	-2.26381	-0.564006	0.620979	2.25043	-2.10432	-0.442604	0.742781	2.44063	-1.97069
28469	0.0133791	-47347.3	-300956	-89.0159	-10.9441	10.9441	3.51657	41.5502	511.321	413.78	97.541	448.249	63.0722	0	0	1	2	0	0	0	0	41	0	0	13	13	36.948	0.90117	0	0	13	0	0	28	0	0	0	0	0	2.90938	-2.75108	0.0229775	0.0267023	2.67916	-2.5948	0.123	0.123	2.84077	-2.4966
12310452	2.89128	-96002.2	-608624	-187.941	-8.9669	8.9669	-0.54978	42.3071	514.462	337.123	177.34	349.511	164.951	0	0	2	2	6	0	12	0	36	3	9	22	15	53.3046	1.48068	0	0	16	0	0	14	0	0	6	0	0	1.67045	-2.49175	-0.73014	0.707056	2.54757	-2.42872	-0.661353	0.768604	2.64125	-2.24233
12263096	0.0136748	-29379.1	-155458	-54.9104	-11.0273	11.0273	3.61029	26.0823	353.031	275.845	77.1858	291.413	61.6184	0	0	1	2	0	0	0	0	26	0	0	8	8	23.1528	0.890492	0	0	8	0	0	18	0	0	0	0	0	2.86207	-2.72376	0.0229775	0.0266994	2.65181	-2.57697	0.123	0.123	2.80157	-2.47027
13800357	0.00640312	-25784.5	-131354	-41.875	-10.9374	10.9374	3.71065	22.9887	319.053	240.571	78.4827	253.934	65.1194	1	1	0	0	0	0	0	0	23	0	0	7	7	20.3904	0.886541	0	0	7	0	0	16	0	0	0	0	0	2.83182	-2.70976	0.0229776	0.0266915	2.63765	-2.56594	0.123	0.123	2.7839	-2.4568
7282	0.0111803	-22191.8	-104030	-41.2681	-11.2055	11.2055	3.69449	19.8951	291.796	221.815	69.9812	232.29	59.5068	1	1	0	0	0	0	0	0	20	0	0	6	6	17.6258	0.881291	0	0	6	0	0	14	0	0	0	0	0	2.75418	-2.68742	0.0229858	0.026521	2.61493	-2.54678	0.123	0.123	2.75765	-2.43532
25113498	0.019105	-50940	-334511	-95.1132	-10.9518	10.9518	3.5234	44.6438	535.485	432.514	102.971	471.835	63.6498	0	0	1	2	0	0	0	0	44	0	0	14	14	39.7053	0.902393	0	0	14	0	0	30	0	0	0	0	0	2.91682	-2.75334	0.0229775	0.0267023	2.68139	-2.5959	0.123	0.123	2.84445	-2.49876
14656881	0.020347	-43753	-271809	-81.6749	-10.9505	10.9505	3.58084	38.4566	473.981	383.742	90.2386	412.805	61.1763	0	0	1	2	0	0	0	0	38	0	0	12	12	34.1903	0.899744	0	0	12	0	0	26	0	0	0	0	0	2.90185	-2.74824	0.0229775	0.0267023	2.67635	-2.5933	0.123	0.123	2.83626	-2.49386
5319744	0.596506	-95350	-590233	-165.499	-8.68172	8.68172	-0.69812	40.9735	499.454	314.097	185.357	348.893	150.561	0	0	2	2	5	0	12	0	34	3	8	22	15	50.4444	1.48366	0	0	16	0	0	12	0	0	6	0	0	1.69142	-2.29899	-0.737247	0.77425	2.33819	-2.2502	-0.655066	0.799205	2.49151	-1.99307
20740	0.164724	-55540.3	-381802	-41.1157	-9.35372	9.35372	0.54154	45.4966	527.41	387.293	140.117	482.843	44.567	0	0	1	2	0	0	6	0	42	0	0	16	16	40.2659	0.958712	0	0	16	0	0	26	0	0	0	0	0	2.10578	-2.72454	-0.551799	0.61158	2.66024	-2.55494	-0.449111	0.711969	2.82919	-2.4683
16979	0.238958	-62727.6	-443204	-54.8318	-9.36509	9.36509	0.53928	51.6838	592.571	436.7	155.871	547.046	45.5244	0	0	1	2	0	0	6	0	48	0	0	18	18	45.8128	0.954434	0	0	18	0	0	30	0	0	0	0	0	2.00875	-2.73553	-0.551799	0.61158	2.66932	-2.56433	-0.449111	0.711969	2.83984	-2.47968
12411130	0.17766	-41165.8	-250143	-13.7773	-9.35293	9.35293	0.54279	33.1223	403.408	278.207	125.201	358.283	45.1253	0	0	1	2	0	0	6	0	30	0	0	12	12	29.1285	0.970951	0	0	12	0	0	18	0	0	0	0	0	2.31383	-2.6741	-0.551815	0.611604	2.61537	-2.50949	-0.449127	0.711992	2.77942	-2.41606
20655	0.155502	-59133	-423113	-46.5021	-9.35082	9.35082	0.5457	48.5902	553.095	405.504	147.591	507.954	45.1409	0	0	1	2	0	0	6	0	45	0	0	17	17	43.0406	0.956457	0	0	17	0	0	28	0	0	0	0	0	2.05476	-2.73064	-0.551799	0.61158	2.66531	-2.56017	-0.449111	0.711969	2.83511	-2.47462
14632193	1.11803	-85682	-520504	-173.727	-9.06998	9.06998	-0.71063	39.7451	483.589	269.274	214.315	291.132	192.457	0	0	2	4	5	0	12	0	34	4	9	20	14	49.4578	1.45464	0	0	15	0	0	14	0	0	5	0	0	1.81224	-2.44687	-0.750403	0.787391	2.50065	-2.55128	-0.714926	0.805915	2.46686	-2.20533
6452086	3.50786	-58678.2	-410071	-46.6519	-9.5874	9.5874	0.02237	41.8714	441.026	289.265	151.761	357.943	83.0837	0	0	1	1	1	0	0	0	38	0	1	16	14	42.7104	1.12396	0	0	15	0	0	22	0	0	1	0	0	2.13329	-2.82933	-0.0798356	0.0471348	2.78924	-2.71216	0.0354381	0.131278	2.90931	-2.56623
11470	3.365	-51282.8	-235532	-103.766	-10.3156	10.3156	-1.10178	23.5803	346.439	175.653	170.787	209.908	136.531	1	1	0	0	3	0	6	0	20	2	5	12	7	29.1544	1.45772	0	0	9	0	0	8	0	0	3	0	0	2.33136	-2.23301	-0.62526	0.668873	2.28026	-2.20863	-0.521523	0.725913	2.32981	-1.9565
78293	1.61024	-36136.9	-189356	-93.5916	-10.6583	10.6583	3.34486	25.5507	330.571	263.336	67.2354	260.169	70.4019	1	1	0	0	1	0	0	0	25	1	2	9	8	28.0964	1.12386	0	0	8	0	0	16	0	0	1	0	0	2.1804	-2.81228	-0.469497	0.563064	2.76367	-2.72499	-0.449959	0.477808	2.86808	-2.5649
13629	0.299189	-33984.3	-182260	-5.89503	-9.0066	9.0066	0.50827	26.9351	355.953	223.535	132.418	332.403	23.5503	1	1	0	0	0	0	6	0	24	0	0	10	10	23.5169	0.979869	0	0	10	0	0	14	0	0	0	0	0	2.3772	-2.44644	-0.111746	0.149973	2.38655	-2.32801	-0.00128445	0.254813	2.51401	-2.17247
11074544	3.74858	-62051.1	-351451	-110.572	-9.71754	9.71754	-0.71557	32.8611	420.395	261.78	158.615	294.701	125.694	1	1	0	0	2	0	6	0	29	1	3	15	11	39.804	1.37255	0	0	12	0	0	14	0	0	3	0	0	2.01526	-2.61788	-0.530568	0.674103	2.62029	-2.45747	-0.427718	0.690709	2.76449	-2.37845
16244444	1.76803	-38934.8	-178712	45.3695	-8.73524	8.73524	0.12927	25.8643	344.137	177.292	166.845	301.125	43.0117	1	1	0	0	0	0	6	0	18	1	1	10	9	27.0587	1.50326	0	0	8	0	0	8	1	1	0	0	0	2.06822	-2.39261	-0.619341	0.649495	2.50284	-2.4838	-0.51625	0.80932	2.53945	-2.12865
69600	4.3673	-48316	-217201	-93.924	-9.39118	9.39118	-0.52269	21.8203	331.51	224.969	106.541	231.48	100.03	1	1	0	0	3	0	6	0	19	1	4	11	7	27.9557	1.47135	0	0	8	0	0	8	0	0	3	0	0	2.38662	-2.25209	-0.562715	0.473543	2.22358	-2.24579	-0.509322	0.582726	2.39383	-1.96842
38989048	2.73237	-32528.8	-153783	-72.245	-10.4688	10.4688	0.89292	22.4571	322.308	215.94	106.368	245.906	76.4022	1	1	0	0	1	0	0	0	22	0	1	8	6	25.153	1.14332	0	0	7	0	0	14	0	0	1	0	0	3.12575	-2.65481	0.0229859	0.0344043	2.61991	-2.55659	0.123	0.123	2.72586	-2.40992
25018179	2.49897	-35460.5	-175003	-46.9496	-10.0516	10.0516	0.97309	24.2171	336.448	224.502	111.946	237.617	98.8316	1	0	0	1	1	0	0	0	23	0	1	9	7	26.739	1.16256	0	0	8	0	0	14	0	0	1	0	0	3.36167	-2.56907	-0.329718	0.251101	2.58049	-2.52739	-0.241595	0.273007	2.63958	-2.32644
521958	0.0136015	-47347.2	-301229	-87.1256	-10.9095	10.9095	3.49969	41.5502	508.504	412.852	95.6516	444.197	64.3064	0	0	1	2	0	0	0	0	41	0	0	13	13	36.948	0.90117	0	0	13	0	0	28	0	0	0	0	0	2.97498	-2.757	0.0229775	0.0267824	2.68534	-2.60324	0.123	0.123	2.84357	-2.50237
14609851	4.69058	-73617.6	-507872	-25.7236	-9.00989	9.00989	-1.42329	45.2863	491.995	299.572	192.423	346.658	145.337	0	0	1	1	2	0	6	0	38	0	2	20	16	47.3039	1.24484	0	0	18	0	0	18	0	0	2	0	0	1.82499	-2.5993	-0.510441	0.442684	2.56921	-2.48996	-0.370646	0.550134	2.69673	-2.32401
70702301	0.0188149	-36565.7	-214372	-67.9532	-10.9749	10.9749	3.655	32.2694	414.076	324.266	89.81	349.612	64.4637	0	0	1	2	0	0	0	0	32	0	0	10	10	28.6732	0.896038	0	0	10	0	0	22	0	0	0	0	0	2.96801	-2.74562	0.0229775	0.0267824	2.67402	-2.59604	0.123	0.123	2.8267	-2.49139
53770446	0.0087178	-32971.7	-187274	-60.8117	-10.9223	10.9223	3.63967	29.1759	383.9	295.268	88.6319	316.208	67.6917	0	0	1	2	0	0	0	0	29	0	0	9	9	25.9136	0.893571	0	0	9	0	0	20	0	0	0	0	0	2.95482	-2.73835	0.0229775	0.0267823	2.66671	-2.59063	0.123	0.123	2.81712	-2.48437
5318289	1.4691	-41757.2	-162361	-76.8663	-9.84313	9.84313	-0.5861	16.9668	294.712	177.012	117.7	147.753	146.959	1	1	0	0	2	0	5	0	15	1	3	9	3	22.8289	1.52193	0	0	6	0	0	6	0	0	3	0	0	2.2538	-2.22358	-0.575692	0.553095	2.28917	-2.13555	-0.4677	0.592904	2.39187	-1.98319
5283337	2.85152	-39060.8	-188193	-60.527	-9.86099	9.86099	0.85167	27.3107	388.954	284.541	104.413	288.075	100.879	1	0	0	1	1	0	0	0	26	0	1	10	8	29.6821	1.14162	0	0	9	0	0	16	0	0	1	0	0	2.66655	-2.59274	-0.430274	0.416314	2.52732	-2.42182	-0.324898	0.517312	2.69824	-2.33839
14818630	4.61576	-72596.2	-369491	-175.408	-9.20769	9.20769	-0.93784	30.0379	431.311	221.146	210.165	248.29	183.02	0	0	1	1	4	0	6	0	26	3	7	16	9	39.3288	1.51264	0	0	11	0	0	10	0	0	5	0	0	2.2949	-2.23359	-0.663459	0.694311	2.2639	-2.22554	-0.583244	0.70852	2.42708	-1.95422
11516	2.63433	-36125.1	-176326	-81.7851	-10.3982	10.3982	0.9089	25.5507	371.576	280.93	90.646	293.622	77.9535	1	0	0	1	1	0	0	0	25	0	1	9	7	28.0964	1.12386	0	0	8	0	0	16	0	0	1	0	0	2.97844	-2.60401	0.0229776	0.0341521	2.58799	-2.50042	0.123	0.123	2.70463	-2.3611
17631	0.182672	-62726.3	-456302	-53.514	-9.3427	9.3427	0.5395	51.6838	589.294	440.505	148.789	544.572	44.7219	0	0	1	2	0	0	6	0	48	0	0	18	18	45.8128	0.954434	0	0	18	0	0	30	0	0	0	0	0	2.12489	-2.73763	-0.551665	0.611427	2.67336	-2.56793	-0.448989	0.711813	2.84239	-2.48115
20634	0.153379	-66321.2	-489125	-48.9474	-9.35335	9.35335	0.5383	54.7774	618.04	470.433	147.607	571.907	46.1332	0	0	1	2	0	0	6	0	51	0	0	19	19	48.5831	0.952609	0	0	19	0	0	32	0	0	0	0	0	2.07836	-2.74142	-0.551665	0.611427	2.67635	-2.57106	-0.448989	0.711813	2.84602	-2.48512
20654	0.152289	-59133.9	-420067	-47.9546	-9.35266	9.35266	0.53857	48.5902	558.128	418.001	140.127	511.539	46.5893	0	0	1	2	0	0	6	0	45	0	0	17	17	43.0406	0.956457	0	0	17	0	0	28	0	0	0	0	0	2.1745	-2.73293	-0.551665	0.611427	2.66956	-2.56398	-0.448989	0.711813	2.83785	-2.47622
69381	1.15299	-26640.5	-128868	-23.9039	-9.27617	9.27617	3.32056	20.3283	283.917	247.272	36.6452	232.456	51.4606	1	1	0	0	1	0	0	0	20	1	2	7	6	22.8231	1.14115	0	0	6	0	0	13	0	1	0	0	0	2.12292	-2.77627	-0.363177	0.410107	2.69674	-2.81226	-0.28049	0.476103	2.7472	-2.51084
5365682	1.44867	-71393.3	-533832	-111.872	-9.57691	9.57691	1.13642	55.153	582.869	462.474	120.395	470.082	112.787	0	0	1	2	1	0	0	0	53	1	2	19	18	55.5474	1.04806	0	0	18	0	0	34	0	0	1	0	0	2.88061	-2.69674	-0.582795	0.621849	2.63413	-2.55567	-0.470843	0.651774	2.79449	-2.44594
6428535	0.246923	-51925.7	-389172	-10.6304	-9.01239	9.01239	1.26247	42.403	424.977	307.484	117.493	380.797	44.1806	0	0	1	1	0	0	0	0	39	0	0	15	15	37.4882	0.961237	0	0	15	0	0	24	0	0	0	0	0	2.19972	-2.80548	-0.00330599	0.0308408	2.78403	-2.7023	0.110054	0.135134	2.89799	-2.54485
15431199	0.128736	-51918.6	-382908	-6.15054	-8.85756	8.85756	1.15902	42.403	429.608	322.598	107.009	388.881	40.7262	0	0	1	1	0	0	0	0	39	0	0	15	15	37.4882	0.961237	0	0	15	0	0	24	0	0	0	0	0	1.90403	-2.65863	-0.0763444	0.10332	2.93806	-2.52998	0.0162802	0.206447	3.02752	-2.40412
300476	0.0170294	-47345	-319469	-86.9173	-10.8143	10.8143	3.53198	41.5502	499.627	395.92	103.706	428.26	71.3662	0	0	1	2	0	0	0	0	41	0	0	13	13	36.948	0.90117	0	0	13	0	0	28	0	0	0	0	0	3.46799	-2.78317	0.0229775	0.0267935	2.71278	-2.63369	0.123	0.123	2.86461	-2.52779
7424	2.72665	-52139.2	-220801	-154.95	-9.40455	9.40455	-0.65712	19.5288	313.775	168.724	145.05	122.299	191.476	0	0	2	2	4	0	6	0	17	4	8	11	6	26.3256	1.54857	0	0	7	0	0	6	0	0	4	0	0	2.4735	-2.17886	-0.883671	0.880943	2.20582	-2.10072	-0.829759	0.825739	2.38287	-1.87662
5318012	2.63207	-94823.6	-818668	-148.199	-9.09088	9.09088	0.32444	67.4221	623.824	468.374	155.451	510.945	112.879	0	0	2	3	2	0	6	0	63	2	4	25	23	71.1055	1.12866	0	0	23	0	0	38	0	0	2	0	0	1.74744	-2.72733	-0.623687	0.6567	2.65787	-2.55784	-0.510167	0.768014	2.82891	-2.47283
15308	1.81635	-35687.1	-143302	-98.1396	-10.2018	10.2018	1.00227	18.8319	310.133	193.198	116.935	161.885	148.247	1	0	0	1	2	0	0	0	18	2	4	8	5	24.3296	1.35164	0	0	6	0	0	10	0	0	2	0	0	2.7479	-2.5146	-0.566052	0.53003	2.51436	-2.41623	-0.501058	0.531956	2.62861	-2.27728
16054	2.3872	-37978.4	-172151	11.3818	-8.36782	8.36782	0.15764	20.6496	307.665	167.342	134.787	205.993	101.672	1	1	0	0	1	0	9	0	17	2	3	10	8	25.8354	1.51973	0	0	8	0	0	7	0	1	1	0	0	2.00819	-2.13644	-0.705236	0.825746	2.1705	-1.94733	-0.612451	0.835083	2.38524	-1.80027
545936	0.0136015	-47338.8	-332108	-78.2275	-10.6638	10.6638	3.59186	41.5502	468.983	359.68	109.303	387.011	81.9727	0	0	1	2	0	0	0	0	41	0	0	13	13	36.948	0.90117	0	0	13	0	0	28	0	0	0	0	0	3.5951	-2.7928	0.0229775	0.0269593	2.72267	-2.65511	0.123	0.123	2.86424	-2.53743
74711	3.96826	-45335.6	-191049	-70.5569	-9.44187	9.44187	-0.44096	20.0603	335.624	237.422	98.2021	244.455	91.1692	1	1	0	0	2	0	5	0	18	0	2	10	4	26.6523	1.48068	0	0	7	0	0	8	0	0	3	0	0	2.18624	-2.31943	-0.328495	0.285366	2.33367	-2.26296	-0.129352	0.36946	2.42448	-2.08215
93071	0.0197484	-40159	-247888	-74.4962	-10.9236	10.9236	3.60251	35.363	443.528	351.555	91.9729	377.404	66.1247	0	0	1	2	0	0	0	0	35	0	0	11	11	31.4321	0.898059	0	0	11	0	0	24	0	0	0	0	0	3.01712	-2.75351	0.0229775	0.0267851	2.68202	-2.60302	0.123	0.123	2.83545	-2.49903
12097	3.408	-34362.5	-131534	-33.2078	-9.42755	9.42755	-0.41444	16.1648	286.355	162.961	123.395	207.65	78.7058	1	1	0	0	1	0	5	0	14	0	1	8	3	20.2834	1.44882	0	0	6	0	0	6	0	0	2	0	0	2.28406	-2.14749	-0.462216	0.459137	2.24635	-2.03752	-0.240961	0.611751	2.34628	-1.9222
520911	1.93365	-35015.3	-141999	-56.2329	-9.04436	9.04436	0.46352	17.4983	292.02	179.618	112.401	218	74.0191	1	1	0	0	1	0	5	0	16	1	2	8	4	22.4902	1.40564	0	0	6	0	0	8	0	0	2	0	0	2.27342	-2.20905	-0.607162	0.637401	2.30938	-2.12155	-0.420144	0.602562	2.42167	-1.98006
5319481	2.42994	-123399	-1.06651e+06	-62.7079	-8.6418	8.6418	-0.21572	71.5846	706.09	444.738	261.353	569.786	136.304	0	0	3	4	4	0	24	0	59	3	7	33	29	75.9831	1.28785	0	0	29	0	0	26	0	0	4	0	0	1.47506	-2.42202	-0.646732	0.702904	2.40097	-2.32045	-0.53808	0.805915	2.55006	-2.11975
17630	0.210706	-62727.7	-456741	-54.9211	-9.36411	9.36411	0.53607	51.6838	593.822	443.951	149.871	548.204	45.6185	0	0	1	2	0	0	6	0	48	0	0	18	18	45.8128	0.954434	0	0	18	0	0	30	0	0	0	0	0	2.21129	-2.73915	-0.55165	0.611406	2.67608	-2.57039	-0.448974	0.711793	2.8442	-2.48224
20633	0.215824	-66321.3	-489252	-61.7726	-9.36449	9.36449	0.537	54.7774	627.687	473.567	154.12	581.209	46.4782	0	0	1	2	0	0	6	0	51	0	0	19	19	48.5831	0.952609	0	0	19	0	0	32	0	0	0	0	0	2.16685	-2.74292	-0.55165	0.611406	2.67911	-2.57354	-0.448974	0.711793	2.84783	-2.4862
3002043	4.68184	-45264.4	-222262	-18.3795	-9.19344	9.19344	-0.78211	24.8899	359.198	196.578	162.62	161.554	197.644	1	1	0	0	2	0	0	0	21	2	4	11	5	37.3679	1.77942	0	0	7	0	0	10	0	2	1	0	1	2.34186	-2.53545	-0.379421	0.517592	2.49868	-2.62683	-0.320257	0.61903	2.62726	-2.27775
101051311	3.06084	-149431	-1.18318e+06	-372.961	-9.37562	9.37562	-0.43927	64.503	701.191	423.348	277.843	436.026	265.164	0	0	3	5	9	0	12	0	57	4	13	33	20	85.1744	1.49429	0	0	23	0	0	24	0	0	10	0	0	1.27157	-2.70651	-0.652262	0.692158	2.78434	-2.90893	-0.599923	0.649962	2.62937	-2.51047
109010	0.339909	-50049.9	-308704	-113.841	-9.96641	9.96641	2.68186	31.2063	356.07	258.919	97.1511	261.524	94.5463	1	0	0	1	2	0	0	0	30	1	3	12	10	36.9288	1.23096	0	0	10	0	0	18	0	0	2	0	0	2.26443	-2.90857	-0.150113	0.20664	2.89421	-2.91879	-0.153222	0.244394	2.90456	-2.67037
94334	1.83408	-59968.4	-453058	-77.1591	-9.31009	9.31009	1.13914	44.5386	423.831	309.015	114.816	320.23	103.601	0	0	1	1	1	0	0	0	42	1	2	16	15	45.6625	1.0872	0	0	15	0	0	26	0	0	1	0	0	2.2477	-2.84828	0.018908	0.0533681	2.82295	-2.72475	0.0151354	0.123	2.94405	-2.58588
17927	1.46643	-41582.6	-192603	-79.6959	-8.86989	8.86989	0.32874	22.3519	319.522	189.485	130.037	214.474	105.048	1	1	0	0	2	0	6	0	20	2	4	10	8	27.2193	1.36096	0	0	8	0	0	10	0	0	2	0	0	2.40367	-2.41768	-0.609371	0.676546	2.37797	-2.30678	-0.531455	0.682608	2.51763	-2.16066
5281638	2.96527	-99156.7	-602533	-210.038	-8.89122	8.89122	-0.84681	38.6819	483.726	270.572	213.154	252.161	231.565	0	0	3	4	6	0	12	0	32	5	11	22	14	48.5259	1.51643	0	0	15	0	0	10	0	0	7	0	0	1.74964	-2.28667	-0.81005	0.80934	2.35298	-2.21582	-0.752138	0.821606	2.51798	-1.98119
25017112	6.45839	-157021	-1.26793e+06	-437.442	-8.73077	8.73077	-0.93863	59.9199	644.943	414.228	230.715	297.602	347.341	0	0	3	5	11	0	12	0	53	8	19	33	19	81.883	1.54496	0	0	21	0	0	20	0	0	12	0	0	1.59173	-2.70632	-0.753945	0.789885	2.78289	-2.90468	-0.836741	0.731124	2.57946	-2.51045
5318240	2.72793	-157024	-1.20606e+06	-441.522	-8.71666	8.71666	-1.05571	59.9199	677.002	427.28	249.721	331.33	345.671	0	0	3	5	11	0	12	0	53	8	19	33	19	81.883	1.54496	0	0	21	0	0	20	0	0	12	0	0	1.47139	-2.70631	-0.734348	0.76869	2.78193	-2.90971	-0.823545	0.7375	2.58338	-2.50988
188308	3.10837	-92417.6	-564673	-190.08	-9.25939	9.25939	-0.51694	39.2135	478.045	277.366	200.678	265.793	212.252	0	0	2	3	6	0	12	0	33	4	10	21	14	49.3323	1.49492	0	0	15	0	0	12	0	0	6	0	0	1.67915	-2.49074	-0.730168	0.763458	2.54759	-2.42755	-0.645604	0.818512	2.64441	-2.24159
42626542	0.0187617	-47346.2	-307635	-88.0975	-10.8735	10.8735	3.55333	41.5502	503.6	407.239	96.3614	441.562	62.0379	0	0	1	2	0	0	0	0	41	0	0	13	13	36.948	0.90117	0	0	13	0	0	28	0	0	0	0	0	3.05283	-2.7623	0.0229775	0.0267852	2.69084	-2.60979	0.123	0.123	2.84652	-2.50753
419490	1.93263	-39488.9	-162030	-64.1076	-9.45304	9.45304	-0.12205	17.9316	294.267	201.807	92.4598	167.831	126.436	1	1	0	0	3	0	6	0	16	2	5	9	6	26.8387	1.67742	0	0	6	0	0	7	0	1	2	0	0	2.23279	-2.25657	-0.733061	0.783879	2.25438	-2.16905	-0.725078	0.629224	2.37192	-2.00279
5319243	2.72707	-101164	-595705	-414.844	-10.8577	10.8577	0.33934	35.4867	493.804	334.992	158.811	229.49	264.313	0	0	2	4	8	0	0	0	35	5	13	19	7	53.7763	1.53647	0	0	10	0	0	16	0	0	9	0	0	2.48011	-2.71177	-0.505539	0.577154	2.78528	-2.90672	-0.545686	0.457664	2.57904	-2.51454
14396661	2.99606	-155174	-1.2747e+06	-463.681	-9.54864	9.54864	-0.493	66.2122	703.153	448.439	254.713	402.505	300.647	0	0	3	5	10	0	6	0	61	6	16	33	19	91.0078	1.49193	0	0	22	0	0	28	0	0	11	0	0	1.42649	-2.7295	-0.703743	0.769981	2.88355	-2.91297	-0.713062	0.581291	2.82669	-2.52898
14396664	2.46535	-166146	-1403132	-500.732	-9.22672	9.22672	-0.505	70.1078	750.233	513.351	236.882	451.365	298.868	0	0	3	5	11	0	6	0	65	6	17	35	20	97.1857	1.49516	0	0	23	0	0	30	0	0	12	0	0	1.42521	-2.7295	-0.686209	0.723561	2.88355	-2.91297	-0.666781	0.575594	2.82671	-2.52898
17629	0.130924	-62727.6	-459560	-54.8406	-9.35442	9.35442	0.53694	51.6838	591.67	444.307	147.364	545.315	46.3559	0	0	1	2	0	0	6	0	48	0	0	18	18	45.8128	0.954434	0	0	18	0	0	30	0	0	0	0	0	2.25765	-2.73993	-0.551649	0.611403	2.67742	-2.57161	-0.448973	0.711791	2.84513	-2.48281
20660	0.139259	-59134	-423850	-47.974	-9.35394	9.35394	0.53716	48.5902	554.634	411.682	142.951	507.26	47.3731	0	0	1	2	0	0	6	0	45	0	0	17	17	43.0406	0.956457	0	0	17	0	0	28	0	0	0	0	0	2.28206	-2.73489	-0.551649	0.611403	2.67298	-2.56708	-0.448973	0.711791	2.84019	-2.47765
521567	0.0132665	-58126	-422463	-107.497	-10.8041	10.8041	3.50994	50.831	585.744	477.456	108.288	517.2	68.5448	0	0	1	2	0	0	0	0	50	0	0	16	16	45.2191	0.904381	0	0	16	0	0	34	0	0	0	0	0	3.4297	-2.78851	0.0229775	0.0267936	2.718	-2.63708	0.123	0.123	2.87231	-2.53297
268208	3.42128	-87106	-565844	-75.7842	-8.97074	8.97074	-0.59773	44.2231	531.843	293.187	238.656	457.06	74.7829	0	0	1	1	2	0	12	0	36	0	2	22	16	49.7557	1.3821	0	0	18	0	0	14	0	0	4	0	0	1.64693	-2.34192	-0.608095	0.652473	2.3697	-2.26647	-0.492862	0.751789	2.48712	-2.04528
6325023	1.45887	-176674	-1.83954e+06	-443.66	-9.37797	9.37797	0.37434	84.7737	749.102	455.12	293.982	484.378	264.725	0	0	2	4	7	0	0	0	79	3	10	39	24	112.462	1.42357	0	0	28	0	0	40	0	0	11	0	0	2.81818	-2.7985	-0.448388	0.406683	2.79898	-2.78001	-0.368616	0.399676	2.83352	-2.55371
11349817	1.933	-111600	-865601	-92.0502	-9.02636	9.02636	-0.6858	64.5446	701.571	430.821	270.749	578.665	122.906	0	0	2	3	3	0	12	0	55	2	5	29	24	71.6669	1.30304	0	0	25	0	0	26	0	0	4	0	0	1.56884	-2.42474	-0.407246	0.416336	2.38761	-2.29256	-0.247094	0.493587	2.53394	-2.13726
5380976	3.97443	-73180.6	-450237	-43.1621	-9.36509	9.36509	-0.49365	38.5675	470.973	262.989	207.984	389.579	81.3944	0	0	1	1	2	0	12	0	31	1	3	19	15	41.8056	1.34857	0	0	16	0	0	12	0	0	3	0	0	1.72554	-2.34011	-0.648441	0.698138	2.3655	-2.25348	-0.53808	0.805915	2.48598	-2.04241
10910685	6.69237	-65203.8	-342855	-132.015	-9.18199	9.18199	-0.88886	29.2359	388.2	223.401	164.799	240.645	147.555	1	1	0	0	3	0	6	0	25	2	5	15	10	36.8234	1.47294	0	0	11	0	0	10	0	0	4	0	0	1.95062	-2.43195	-0.72694	0.771824	2.42213	-2.46214	-0.769694	0.585139	2.50079	-2.18337
608115	1.58364	-57403.3	-372219	-31.3892	-8.31182	8.31182	-0.31214	39.2043	442.156	272.451	160.758	367.93	74.2261	0	0	1	1	1	0	10	0	34	1	2	16	15	39.3117	1.15623	0	0	15	0	0	18	0	0	1	0	0	2.15515	-2.53883	-0.267713	0.38185	2.48678	-2.37521	-0.188291	0.392812	2.65319	-2.27439
354368	2.40119	-76760.9	-489900	-36.6748	-9.3455	9.3455	-0.42129	41.6611	506.623	314.363	192.261	465.513	41.11	0	0	1	1	2	0	12	0	34	0	2	20	16	45.429	1.33615	0	0	17	0	0	14	0	0	3	0	0	1.69974	-2.34724	-0.596819	0.631076	2.36831	-2.27515	-0.519764	0.73151	2.4882	-2.04947
33588	0.0270924	-50940.2	-338907	-95.3359	-10.9349	10.9349	3.58446	44.6438	537.605	434.404	103.201	472.672	64.9331	0	0	1	2	0	0	0	0	44	0	0	14	14	39.7053	0.902393	0	0	14	0	0	30	0	0	0	0	0	3.06806	-2.76548	0.0229775	0.0267852	2.69402	-2.61218	0.123	0.123	2.85055	-2.51061
40923	1.3647	-36112.9	-178794	-69.5492	-10.1297	10.1297	1.23259	25.5507	361.268	258.022	103.245	248.728	112.54	1	0	0	1	1	0	0	0	25	1	2	9	8	28.0964	1.12386	0	0	8	0	0	16	0	0	1	0	0	2.96294	-2.65853	-0.47349	0.584878	2.62151	-2.60266	-0.502624	0.477931	2.70967	-2.41761
15689652	3.06466	-96418.5	-662367	-149.827	-8.70804	8.70804	-0.11028	49.0259	567.951	443.504	124.448	504.768	63.1835	0	0	3	4	5	0	12	0	43	1	6	23	18	60.2225	1.40052	0	0	18	0	0	20	0	0	5	0	0	1.60763	-2.59594	-0.565393	0.463082	2.59269	-2.5734	-0.513599	0.569179	2.66732	-2.33976
127258930	3.76398	-143380	-1.15928e+06	-498.421	-9.91871	9.91871	-0.12969	59.1722	644.179	486.53	157.649	430.659	213.52	0	0	3	5	10	0	0	0	57	4	14	29	14	84.7564	1.48695	0	0	18	0	0	28	0	0	11	0	0	1.77346	-2.78771	-0.4828	0.576248	2.82862	-2.91633	-0.490178	0.505136	2.77822	-2.57428
2751800	2.26033	-96862.3	-781408	-139.056	-9.58253	9.58253	-1.62357	55.7446	531.826	340.191	191.634	334.822	197.004	0	0	3	3	4	0	0	0	50	2	6	24	17	65.5428	1.31086	0	0	20	0	0	26	0	0	4	0	0	2.04598	-2.8994	-0.280122	0.132112	2.87049	-2.81477	-0.182476	0.17465	2.96044	-2.64666
5364651	0.0599083	-50284.4	-343163	-69.3373	-9.55813	9.55813	1.30554	43.3102	496.589	390.915	105.674	433.807	62.7815	0	0	1	2	0	0	0	0	42	0	0	14	14	38.5684	0.918296	0	0	14	0	0	28	0	0	0	0	0	2.79017	-2.67362	-0.173732	0.222837	2.60368	-2.49846	-0.0699976	0.320561	2.77813	-2.41789
141979	0.172829	-49618.7	-328180	-33.402	-10.0401	10.0401	1.86344	41.9766	478.616	377.234	101.382	408.635	69.9806	0	0	1	2	0	0	0	0	40	0	0	14	14	37.3627	0.934068	0	0	14	0	0	26	0	0	0	0	0	2.792	-2.65525	0.0229775	0.0397358	2.5946	-2.48784	0.123	0.123	2.7613	-2.40595
65724	3.79612	-41334.9	-231837	-2.2412	-9.89576	9.89576	-0.03896	27.7371	344.535	161.076	108.661	266.328	78.207	1	1	0	0	1	0	0	0	25	0	1	11	9	29.5742	1.18297	0	0	10	0	0	14	0	0	1	0	0	2.21377	-2.89304	-0.00245317	0.02781	2.87745	-2.83775	0.0866316	0.134596	2.93943	-2.64177
44257909	2.7037	-138656	-1.08369e+06	-357.678	-9.08114	9.08114	-0.97329	55.2223	567.022	344.306	222.716	291.33	275.692	0	0	3	5	9	0	12	0	48	7	16	30	19	73.3617	1.52837	0	0	20	0	0	18	0	0	10	0	0	1.57141	-2.68825	-0.775087	0.802999	2.74538	-2.83056	-0.777952	0.668774	2.6657	-2.47892
158144	2.39619	-128827	-967359	-467.377	-9.86368	9.86368	-0.1169	52.183	570.87	386.127	184.743	252.867	318.002	0	0	3	5	10	0	0	0	50	7	17	26	13	74.9344	1.49869	0	0	16	0	0	24	0	0	10	0	0	1.74595	-2.72988	-0.607508	0.670904	2.86638	-2.91212	-0.628451	0.558439	2.85304	-2.52846
49775370	1.22601	-70957.9	-405055	-234.39	-9.90387	9.90387	-0.14698	30.9451	385.388	253.063	132.325	181.873	203.515	0	0	2	2	5	0	0	0	29	4	9	15	8	42.7496	1.47412	0	0	10	0	0	14	0	0	5	0	0	2.18367	-2.65489	-0.561767	0.628747	2.85614	-2.68894	-0.58454	0.550486	2.84917	-2.43426
102840	1.55565	-69115.6	-485864	-161.344	-10.6789	10.6789	3.36414	54.7265	652.362	536.802	115.56	562.252	90.11	0	0	1	2	1	0	0	0	54	1	2	18	17	55.1598	1.02148	0	0	17	0	0	36	0	0	1	0	0	3.09158	-2.74477	-0.142713	0.214636	2.69016	-2.64015	-0.0888682	0.241315	2.83021	-2.49667
549906	1.48988	-65524.9	-437520	-157.414	-10.6602	10.6602	3.30387	51.633	626.71	512.621	114.089	545.724	80.9859	0	0	1	2	1	0	0	0	51	1	2	17	16	52.32	1.02588	0	0	16	0	0	34	0	0	1	0	0	3.08999	-2.74223	-0.142713	0.214636	2.68865	-2.6398	-0.0888686	0.241315	2.82542	-2.49465
5318624	3.06263	-109072	-793903	-170.286	-8.88259	8.88259	-0.89692	52.0143	562.976	346.375	216.601	357.814	205.162	0	0	4	5	5	0	12	0	44	4	9	26	19	63.208	1.43655	0	0	20	0	0	18	0	0	6	0	0	1.78415	-2.42182	-0.665353	0.744374	2.40939	-2.29515	-0.551114	0.803885	2.55462	-2.13847
35860	1.72878	-46468.1	-224777	-118.807	-10.069	10.069	1.01637	28.1127	405.398	273.486	131.912	256.813	148.585	1	0	0	1	2	0	0	0	27	2	4	11	8	33.8526	1.2538	0	0	9	0	0	16	0	0	2	0	0	2.80616	-2.65801	-0.56462	0.52839	2.61284	-2.50845	-0.499396	0.53055	2.76647	-2.41072
5319771	2.67542	-91531.1	-581856	-108.862	-8.5449	8.5449	-0.54114	43.2651	526.991	359.731	167.26	447.513	79.4778	0	0	2	2	4	0	12	0	36	1	5	22	16	51.7178	1.43661	0	0	17	0	0	14	0	0	5	0	0	1.64086	-2.31193	-0.62766	0.62152	2.3413	-2.26424	-0.540304	0.736698	2.50047	-2.00966
480783	2.77044	-118994	-958274	-136.892	-8.6978	8.6978	-0.60719	65.3466	685.798	428.604	257.194	557.173	128.625	0	0	3	4	4	0	12	0	56	3	7	30	24	75.2944	1.34454	0	0	25	0	0	26	0	0	5	0	0	1.7913	-2.4453	-0.49692	0.601008	2.43639	-2.31795	-0.442414	0.530752	2.58621	-2.15917
636457	0.112774	-51913.9	-385081	-1.51145	-9.08387	9.08387	1.188	42.403	435.702	305.549	104.989	373.707	61.995	0	0	1	1	0	0	0	0	39	0	0	15	15	37.4882	0.961237	0	0	15	0	0	24	0	0	0	0	0	1.89863	-3.03906	-0.150995	0.179604	2.98691	-2.96363	-0.0597562	0.276708	3.06711	-2.77935
5282745	1.69805	-71624.8	-513523	-167.952	-9.60908	9.60908	1.07223	49.7678	523.365	385.979	137.386	431.971	91.3941	0	0	1	2	2	0	0	0	48	2	4	18	15	54.8715	1.14316	0	0	16	0	0	30	0	0	2	0	0	2.90729	-2.68497	-0.532954	0.500622	2.63036	-2.52563	-0.462839	0.500712	2.79169	-2.43366
141998	0.206671	-63993.1	-494964	-60.6662	-10.0455	10.0455	1.85473	54.351	555.2	444.855	110.345	487.072	68.128	0	0	1	2	0	0	0	0	52	0	0	18	18	48.3905	0.930586	0	0	18	0	0	34	0	0	0	0	0	2.86576	-2.6946	0.0229775	0.0397358	2.62917	-2.52348	0.123	0.123	2.79954	-2.44306
5280896	1.49771	-80196.5	-534562	-146.795	-9.67562	9.67562	-0.67879	42.9439	487.922	280.746	207.176	307.433	180.489	0	0	1	2	4	0	0	0	39	3	7	19	13	53.0888	1.36125	0	0	15	0	0	20	0	0	4	0	0	2.68057	-2.73054	-0.4503	0.383718	2.74015	-2.72046	-0.419895	0.351824	2.77092	-2.48576
5280442	4.05641	-87958.9	-534468	-122.692	-9.08749	9.08749	-0.84378	40.1715	501.501	304.021	197.48	370.254	131.247	0	0	1	1	4	0	12	0	33	2	6	21	15	47.8358	1.44957	0	0	16	0	0	12	0	0	5	0	0	1.62572	-2.29846	-0.716309	0.767264	2.32348	-2.24948	-0.628926	0.829046	2.48042	-1.98774
6734	0.556925	-38590.2	-213482	42.592	-8.49434	8.49434	-0.2132	27.7879	349.205	198.026	140.107	349.205	0	1	1	0	0	0	0	10	0	22	0	0	12	12	21.8687	0.99403	0	0	12	0	0	10	0	0	0	0	0	1.87627	-2.38051	-0.585131	0.634317	2.48087	-2.34164	-0.479043	0.735629	2.58276	-2.12934
7765	2.29668	-36962.8	-170288	-114.21	-10.5869	10.5869	2.7209	21.4991	338.706	261.672	77.0348	259.764	78.9426	1	0	0	1	2	0	0	0	22	0	2	8	5	27.2948	1.24067	0	0	6	0	0	14	0	0	2	0	0	2.91961	-2.54384	-0.0385693	0.0557899	2.50107	-2.56167	0.067823	0.123	2.49197	-2.31007
8164	1.95465	-50708.8	-266071	-142.933	-11.1719	11.1719	1.16955	32.5399	456.693	348.262	108.431	383.89	72.8038	1	0	0	1	1	0	0	0	32	0	1	12	9	38.3422	1.19819	0	0	10	0	0	20	0	0	2	0	0	2.82158	-2.69249	-0.145806	0.0487268	2.63199	-2.55489	-0.0188111	0.123	2.78894	-2.4436
8918	1.91492	-54302.7	-296250	-149.956	-11.1446	11.1446	1.15309	35.6334	488.581	376.873	111.708	415.226	73.3549	0	0	1	2	1	0	0	0	35	0	1	13	10	41.3637	1.18182	0	0	11	0	0	22	0	0	2	0	0	2.83882	-2.70535	-0.145806	0.0487268	2.64235	-2.56053	-0.0188111	0.123	2.80356	-2.45516
176	1.89075	-21974.6	-58286.4	-102.986	-11.6249	11.6249	0.96966	7.79117	200.886	112.563	88.3228	63.7353	137.151	1	1	0	0	2	0	0	0	8	2	4	4	1	12	1.5	0	0	2	0	0	4	0	0	2	0	0	2.59148	-2.11268	-0.343133	0.324024	2.20294	-2.17884	-0.293879	0.311233	2.18058	-1.90995
61229	2.64791	-62236	-315755	-121.143	-9.20733	9.20733	-0.59106	27.4759	411.204	270.435	140.768	299.742	111.462	1	1	0	0	3	0	6	0	24	0	3	14	8	35.6005	1.48336	0	0	10	0	0	10	0	0	4	0	0	2.46036	-2.26737	-0.519465	0.358964	2.27986	-2.26956	-0.460719	0.450642	2.41545	-1.99229
5315531	2.49887	-70138.4	-352876	42.1927	-8.53634	8.53634	-0.82958	36.8075	559.839	256.514	250.356	482.231	77.6076	1	0	0	1	1	0	5	0	30	0	1	18	12	40.8289	1.36096	0	0	15	0	0	12	0	0	3	0	0	1.71257	-2.28821	-0.630361	0.711403	2.31079	-2.33951	-0.526309	0.756681	2.27894	-2.04438
14505	2.94201	-34362	-133289	-32.6155	-9.66617	9.66617	-0.36494	16.1648	284.915	140.874	144.042	234.225	50.6902	1	1	0	0	1	0	5	0	14	0	1	8	3	20.2834	1.44882	0	0	6	0	0	6	0	0	2	0	0	2.31124	-2.13664	-0.548416	0.48224	2.27587	-2.15648	-0.388388	0.596185	2.29641	-1.91605
68252	1.53691	-55298.5	-325062	-74.4676	-9.18938	9.18938	0.27303	33.3927	425.516	261.622	163.894	352.886	72.6303	0	0	1	1	1	0	6	0	30	0	1	14	11	38.1872	1.27291	0	0	12	0	0	16	0	0	2	0	0	2.56551	-2.53649	-0.229737	0.178874	2.49403	-2.38226	-0.14747	0.260151	2.65656	-2.27813
565709	0.292542	-51930.2	-374083	-17.8393	-8.83975	8.83975	1.13998	42.403	450.069	325.418	124.651	393.247	56.8218	0	0	1	1	0	0	0	0	39	0	0	15	15	37.4882	0.961237	0	0	15	0	0	24	0	0	0	0	0	2.10029	-2.70772	-0.11004	0.133417	2.78124	-2.59385	0.0236686	0.233856	2.90794	-2.45674
9960512	7.58667	-207503	-2.01367e+06	-633.83	-9.22866	9.22866	-1.0472	80.3558	730.447	476.225	254.222	361.751	368.696	0	0	3	5	15	0	12	0	73	10	25	43	24	112.269	1.53792	0	0	27	0	0	30	0	0	16	0	0	1.30772	-2.73691	-0.772082	0.795451	2.80604	-2.92853	-0.849095	0.581342	2.60427	-2.53817
90351	0.409226	-51926.9	-383322	-14.4916	-9.1049	9.1049	1.25418	42.403	431.818	298.603	133.215	377.304	54.5141	0	0	1	1	0	0	0	0	39	0	0	15	15	37.4882	0.961237	0	0	15	0	0	24	0	0	0	0	0	2.15603	-2.79366	-0.011388	0.0386817	2.86543	-2.68636	0.111968	0.136107	2.97554	-2.5311
2015	4.22001	-53382.1	-300920	22.366	-8.47585	8.47585	-0.46666	30.7831	384.379	206.056	178.323	330.161	54.2187	1	1	0	0	1	0	12	0	24	1	2	15	12	33.4041	1.39184	0	0	13	0	0	9	0	1	1	0	0	1.78085	-2.3503	-0.615835	0.66732	2.33102	-2.27381	-0.515168	0.762031	2.4586	-1.99171
5281800	3.2291	-207944	-1.98647e+06	-619.687	-8.70564	8.70564	-0.75163	87.0745	879.953	566.669	313.284	473.858	406.095	0	0	3	5	14	0	12	0	80	9	23	44	26	120.152	1.5019	0	0	29	0	0	36	0	0	15	0	0	1.4204	-2.75511	-0.725547	0.770669	2.82505	-2.93685	-0.681472	0.576164	2.63574	-2.55554
445929	1.11274	-72667.6	-364417	-333.713	-10.8933	10.8933	0.36643	22.8419	332.758	209.898	122.86	77.6706	255.087	0	0	2	3	7	0	0	0	23	6	13	13	4	35.6614	1.55049	0	0	6	0	0	10	0	0	7	0	0	2.70605	-2.67092	-0.690441	0.731399	2.77372	-2.89167	-0.832222	0.529366	2.53737	-2.4832
190	5.90147	-40169.1	-178374	93.4989	-9.22122	9.22122	-0.42846	17.634	288.107	214.42	73.6865	90.2222	197.884	0	0	1	1	4	0	9	0	15	3	7	10	1	23.7744	1.58496	0	0	5	0	0	5	0	5	0	0	0	2.07573	-2.10209	-0.626867	0.761342	2.13174	-2.32338	-0.591438	0.809852	2.19788	-1.76392
5957	5.7701	-163660	-1.29006e+06	-775.734	-9.14053	9.14053	-0.52863	55.0847	557.001	345.775	211.225	123.703	433.298	0	0	3	5	14	0	9	0	47	10	24	31	5	99.3762	2.11439	0	0	10	0	0	16	0	5	13	3	0	1.56731	-2.5246	-0.702831	0.765918	2.77488	-2.70722	-0.966861	0.546258	2.74257	-2.32701
60961	3.24721	-87050.3	-537145	-86.6587	-8.74764	8.74764	-0.18843	34.9763	453.548	344.849	108.699	134.28	319.268	0	0	2	3	7	0	9	0	32	4	11	19	5	59.0654	1.84579	0	0	10	0	0	13	0	5	4	0	0	1.73357	-2.51089	-0.686715	0.757092	2.76997	-2.71034	-0.713186	0.567167	2.63703	-2.31986
5281577	5.55373	-145304	-1.52891e+06	-133.575	-8.93928	8.93928	0.14976	86.2269	741.537	534.439	207.097	599.235	142.301	0	0	3	5	5	0	6	0	80	3	8	36	25	114.933	1.43667	0	0	28	0	0	44	0	4	4	0	0	2.3864	-2.71937	-0.483116	0.412643	2.71985	-2.89118	-0.459629	0.449159	2.70169	-2.4685
15693867	1.76235	-81497.3	-570386	-188.889	-9.67908	9.67908	-0.73323	45.611	484.037	315.955	168.082	305.217	178.82	0	0	2	3	4	0	0	0	43	4	8	19	14	56.6869	1.3183	0	0	15	0	0	24	0	0	4	0	0	2.75833	-2.85754	-0.396136	0.423884	2.85306	-2.86649	-0.434764	0.373283	2.88285	-2.61994
157301	4.95897	-81437.2	-607382	-41.9847	-9.20553	9.20553	-1.35626	52.807	557.973	334.453	223.52	425.254	132.719	0	0	1	2	2	0	6	0	46	0	2	22	18	55.6062	1.20883	0	0	20	0	0	24	0	0	2	0	0	2.08318	-2.57893	-0.230765	0.16656	2.54787	-2.47865	-0.0884458	0.301318	2.66308	-2.314
5316673	5.00934	-142232	-1124319	-347.267	-9.06354	9.06354	-0.75195	58.3159	638.038	394.681	243.357	328.948	309.09	0	0	3	5	9	0	12	0	51	6	15	31	19	77.3972	1.51759	0	0	21	0	0	20	0	0	10	0	0	1.57002	-2.70907	-0.778421	0.812507	2.77376	-2.88693	-0.805499	0.803839	2.60259	-2.5082
21675005	1.5587	-59975.7	-446434	-84.4306	-9.13213	9.13213	1.33548	44.5386	447.153	325.336	121.817	353.258	93.8944	0	0	1	1	1	0	0	0	42	1	2	16	15	45.6625	1.0872	0	0	15	0	0	26	0	0	1	0	0	2.1507	-2.79384	-0.109575	0.185973	2.87348	-2.70874	-0.137319	0.2467	2.9704	-2.53231
471007	2.25634	-132784	-1.32708e+06	-193.249	-8.8154	8.8154	0.32176	86.6805	726.196	514.297	211.899	442.587	283.609	0	0	3	4	4	0	0	0	80	3	7	34	29	96.4637	1.2058	0	0	30	0	0	46	0	0	4	0	0	1.54919	-2.88182	-0.464296	0.500341	2.93072	-2.81592	-0.394869	0.515247	2.99367	-2.62311
5495928	2.53433	-119190	-922713	-158.042	-8.55654	8.55654	-0.70431	59.9614	640.633	419.337	221.296	460.563	180.07	0	0	3	3	5	0	12	0	51	3	8	29	22	71.6345	1.4046	0	0	23	0	0	22	0	0	6	0	0	1.55366	-2.56413	-0.554526	0.651683	2.55173	-2.55747	-0.468679	0.605522	2.62136	-2.31058
3010930	4.33215	-117745	-868899	-234.853	-8.85778	8.85778	0.14646	55.4834	604.069	444.517	159.551	467.794	136.274	0	0	2	3	7	0	12	0	49	3	10	27	20	70.9232	1.44741	0	0	20	0	0	22	0	0	7	0	0	1.44526	-2.53581	-0.652446	0.630531	2.86434	-2.64564	-0.574446	0.734814	2.82679	-2.34117
6325127	2.25018	-118471	-878730	-402.593	-9.47482	9.47482	0.98462	49.621	539.561	379.444	160.117	272.18	267.381	0	0	3	5	9	0	0	0	48	6	15	24	13	70.9064	1.47722	0	0	15	0	0	24	0	0	9	0	0	1.74381	-2.72955	-0.649543	0.731722	2.87923	-2.91298	-0.677986	0.568039	2.8222	-2.52897
51	1.35398	-53641.7	-207592	-222.422	-11.3564	11.3564	-0.31367	16.8108	310.439	166.693	143.747	70.5423	239.897	0	0	2	4	5	0	0	0	16	4	9	10	2	25.2709	1.57943	0	0	5	0	0	6	0	0	5	0	0	3.34642	-2.3609	-0.51632	0.448197	2.49608	-2.42667	-0.479777	0.393254	2.47087	-2.16123
159776	2.17643	-130425	-1.03481e+06	-281.508	-9.41011	9.41011	-1.47752	58.4719	600.603	384.534	216.069	372.393	228.21	0	0	3	4	7	0	12	0	50	4	11	30	19	73.6468	1.47294	0	0	22	0	0	20	0	0	8	0	0	1.71976	-2.71971	-0.672967	0.70728	2.76548	-2.7218	-0.623388	0.657142	2.79183	-2.49203
9215	1.84105	-45978.3	-256789	77.173	-8.57432	8.57432	-1.04299	29.9811	383.658	190.258	182.329	357.984	25.6747	0	0	1	1	1	0	14	0	23	0	1	14	13	27.4069	1.1916	0	0	13	0	0	9	0	1	0	0	0	1.70543	-2.20352	-0.656002	0.664544	2.16709	-2.01152	-0.562465	0.761023	2.37069	-1.84983
3037556	2.11906	-65907.9	-316520	-293.14	-10.4808	10.4808	0.40866	23.3735	349.479	240.281	109.198	108.491	240.988	0	0	2	4	6	0	0	0	24	5	11	12	5	36	1.5	0	0	6	0	0	12	0	0	6	0	0	3.99098	-2.61341	-0.660865	0.741021	2.68996	-2.82728	-0.831837	0.533912	2.46482	-2.41417
5311110	2.88107	-54916.5	-240472	-237.572	-10.7351	10.7351	0.49791	19.4779	315.169	216.749	98.4201	98.8569	216.312	0	0	2	4	5	0	0	0	20	4	9	10	4	30	1.5	0	0	5	0	0	10	0	0	5	0	0	3.69521	-2.5713	-0.647985	0.72951	2.64507	-2.78221	-0.809495	0.530221	2.42282	-2.36998
7041	2.7338	-48945.9	-231724	-94.0519	-8.61144	8.61144	0.38849	23.1539	354.686	270.147	84.5391	300.695	53.9909	1	1	0	0	3	0	6	0	21	1	4	11	8	30.2645	1.44117	0	0	8	0	0	10	0	0	3	0	0	2.48661	-2.28336	-0.560808	0.563761	2.24661	-2.26251	-0.487152	0.650986	2.4642	-2.00222
5742590	1.14002	-166858	-1.77425e+06	-343.142	-9.30737	9.30737	1.16825	106.42	915.271	681.122	234.149	643.253	272.018	0	0	4	5	6	0	0	0	101	4	10	41	34	123.031	1.21813	0	0	35	0	0	60	0	0	6	0	0	1.20494	-2.95066	-0.472241	0.518555	2.96034	-2.91468	-0.414734	0.533776	3.05517	-2.69187
15558616	4.76343	-141485	-1.5083e+06	-285.709	-9.2078	9.2078	0.9097	90.1497	708.117	480.429	227.688	447.137	260.98	0	0	4	6	5	0	0	0	85	4	9	35	29	103.789	1.22105	0	0	30	0	0	50	0	0	5	0	0	1.6038	-2.99728	-0.205618	0.198621	2.98103	-2.94567	-0.0965786	0.306385	3.04888	-2.74674
14036813	3.0172	-154081	-1674466	-247.804	-9.78219	9.78219	-0.13604	93.1381	749.869	483.622	266.247	548.83	201.039	0	0	3	4	5	0	0	0	86	1	6	38	29	109.071	1.26826	0	0	32	0	0	48	0	0	6	0	0	1.43096	-2.99511	-0.213338	0.0873147	2.98075	-2.9456	-0.103494	0.169873	3.03978	-2.74581
15558620	5.4285	-133408	-1.41688e+06	-187.176	-9.39891	9.39891	0.70527	88.0141	690.666	443.021	247.645	491.333	199.333	0	0	3	4	4	0	0	0	82	2	6	34	29	98.0343	1.19554	0	0	30	0	0	48	0	0	4	0	0	1.40673	-2.99728	-0.205618	0.198621	2.98115	-2.94566	-0.0965761	0.306382	3.04893	-2.74674
45479861	6.23371	-147334	-1.61272e+06	-220.844	-9.12735	9.12735	0.93953	93.6696	740.588	488.397	252.191	574.187	166.401	0	0	3	4	4	0	0	0	87	1	5	37	30	106.734	1.22682	0	0	32	0	0	50	0	0	5	0	0	1.3964	-2.99727	-0.18921	0.0889999	2.98118	-2.94565	-0.0742863	0.184129	3.04894	-2.74674
101306923	2.17278	-140152	-1466800	-212.042	-9.86918	9.86918	-0.23558	87.4825	703.363	458.866	244.496	479.61	223.753	0	0	3	4	5	0	0	0	81	2	7	35	28	100.628	1.24232	0	0	30	0	0	46	0	0	5	0	0	1.43983	-2.99511	-0.300969	0.172114	2.98072	-2.9456	-0.231372	0.237017	3.03977	-2.74581
14036811	5.94982	-147339	-1.61698e+06	-225.08	-9.16314	9.16314	0.95295	93.6696	743.493	484.37	259.123	562.051	181.442	0	0	3	4	4	0	0	0	87	1	5	37	30	106.734	1.22682	0	0	32	0	0	50	0	0	5	0	0	1.3964	-2.99727	-0.18921	0.0889999	2.98118	-2.94565	-0.0742863	0.184129	3.04894	-2.74674
76310822	3.27518	-140831	-1.49076e+06	-261.37	-9.48868	9.48868	0.66903	88.8161	719.747	488.015	231.732	483.406	236.34	0	0	3	3	5	0	0	0	83	3	8	35	29	102.234	1.23173	0	0	30	0	0	48	0	0	5	0	0	1.49588	-2.99663	-0.173588	0.166534	2.98582	-2.94643	-0.0905251	0.239115	3.04588	-2.74679
80309	1.73071	-76983.5	-466811	-83.8179	-9.53544	9.53544	-1.4371	36.2759	432.911	255.662	177.248	329.001	103.909	0	0	1	1	4	0	12	0	29	1	5	19	13	41.0588	1.41582	0	0	15	0	0	10	0	0	4	0	0	1.89339	-2.30578	-0.659397	0.696074	2.37541	-2.29835	-0.562408	0.762659	2.45491	-2.00757
80103	1.66339	-76985.5	-463059	-85.8703	-9.0901	9.0901	-1.5075	36.2759	436.246	272.256	163.99	341.94	94.3063	0	0	1	1	4	0	12	0	29	1	5	19	13	41.0588	1.41582	0	0	15	0	0	10	0	0	4	0	0	1.8634	-2.30078	-0.607081	0.644672	2.37184	-2.28375	-0.517321	0.688596	2.45406	-2.00125
44584667	0.289617	-51906.6	-392417	5.84872	-9.54816	9.54816	1.30302	42.403	416.195	300.987	115.207	369.675	46.5197	0	0	1	1	0	0	0	0	39	0	0	15	15	37.4882	0.961237	0	0	15	0	0	24	0	0	0	0	0	1.90037	-2.66281	-0.153823	0.189034	2.98921	-2.58675	-0.0627924	0.271458	3.06802	-2.40768
5368821	0.425078	-34597.7	-180549	10.5932	-8.24334	8.24334	-0.06197	28.2687	399.949	240.739	159.21	378.706	21.2433	0	0	1	1	0	0	0	0	26	0	0	10	10	24.9922	0.961237	0	0	10	0	0	16	0	0	0	0	0	3.08433	-2.37546	-0.00285939	0.0277438	2.30454	-2.19593	0.123	0.136654	2.48281	-2.0907
5317436	4.2708	-81192.9	-524308	-76.5944	-8.81739	8.81739	-1.03865	40.7031	479.914	265.196	209.792	373.908	106.006	0	0	1	1	2	0	9	0	34	1	3	20	13	47.6708	1.40208	0	0	16	0	0	14	0	0	4	0	0	1.79956	-2.41351	-0.482023	0.529724	2.3943	-2.28559	-0.405593	0.511933	2.54962	-2.1321
221523	1.7607	-24658.5	-89274.9	-5.32672	-9.39426	9.39426	1.01548	14.9363	286.128	163.758	122.37	175.928	110.2	1	1	0	0	1	0	0	0	14	0	1	6	5	17.6933	1.26381	0	0	5	0	0	8	0	0	1	0	0	2.39469	-2.27941	-0.492062	0.519522	2.22252	-2.26218	-0.385489	0.599759	2.25052	-2.00752
10207	2.14211	-84392.9	-509195	-144.265	-9.43669	9.43669	-1.50017	37.0779	442.552	260.167	182.385	239.638	202.914	0	0	1	2	5	0	12	0	30	3	8	20	13	43.7744	1.45915	0	0	15	0	0	10	0	0	5	0	0	1.88574	-2.3302	-0.785276	0.818097	2.39106	-2.27698	-0.78549	0.704725	2.47395	-2.04324
12306049	0.232418	-51935.2	-381523	-22.8446	-9.11411	9.11411	1.3161	42.403	436.301	316.221	120.079	384.776	51.5247	0	0	1	1	0	0	0	0	39	0	0	15	15	37.4882	0.961237	0	0	15	0	0	24	0	0	0	0	0	2.10981	-2.83202	-0.14683	0.175574	2.77784	-2.73495	-0.030007	0.27429	2.88146	-2.56709
73170	1.34138	-111918	-1.24906e+06	-114.827	-9.14559	9.14559	1.27236	86.9416	654.266	492.033	162.233	500.445	153.822	0	0	2	2	1	0	0	0	81	1	2	31	30	84.1283	1.03862	0	0	30	0	0	50	0	0	1	0	0	1.53687	-3.03261	0.00837343	0.0297058	2.98299	-2.95215	0.0800623	0.123	3.07225	-2.77344
5316074	0.620388	-50654.8	-342494	2.98789	-8.46648	8.46648	0.11273	39.7359	442.985	300.766	142.219	401.05	41.9351	0	0	1	1	0	0	6	0	35	0	0	15	15	34.483	0.985228	0	0	15	0	0	20	0	0	0	0	0	2.12212	-2.58786	-0.140143	0.165366	2.53409	-2.44499	-0.0192685	0.277925	2.68473	-2.30516
86609	0.200754	-51914.4	-378372	-1.9892	-9.06033	9.06033	1.12514	42.403	443.899	335.787	108.112	376.08	67.8184	0	0	1	1	0	0	0	0	39	0	0	15	15	37.4882	0.961237	0	0	15	0	0	24	0	0	0	0	0	1.88588	-2.81102	-0.160007	0.182495	3.01388	-2.71339	-0.0658828	0.27982	3.08628	-2.55709
5316200	1.37321	-58683.8	-415494	-52.1994	-9.10122	9.10122	0.45348	41.8714	440.172	296.322	143.851	356.18	83.9919	0	0	1	1	1	0	6	0	38	1	2	16	15	42.7104	1.12396	0	0	15	0	0	22	0	0	1	0	0	2.14177	-2.72349	-0.318389	0.362046	2.85427	-2.69134	-0.285142	0.370153	2.9019	-2.47189
442360	0.326745	-51289.9	-342115	-7.3203	-9.08054	9.08054	0.4867	41.0694	472.474	318.205	154.269	438.595	33.879	0	0	1	2	0	0	6	0	37	0	0	15	15	36.0389	0.974025	0	0	15	0	0	22	0	0	0	0	0	2.14694	-2.62129	-0.0151818	0.0307578	2.56728	-2.45875	0.123	0.137816	2.7292	-2.3577
96368	1.05814	-87054.1	-534334	-91.3182	-8.88831	8.88831	-0.26092	34.9763	446.6	338.091	108.509	160.501	286.099	0	0	2	3	7	0	9	0	32	4	11	19	5	59.0654	1.84579	0	0	10	0	0	13	0	5	4	0	0	1.73357	-2.51089	-0.686715	0.757092	2.76997	-2.71034	-0.713186	0.567167	2.63703	-2.31986
11105942	4.95483	-65910.6	-329991	-295.813	-10.5887	10.5887	2.06351	23.3735	337.238	245.834	91.4041	127.856	209.382	0	0	2	3	6	0	0	0	24	5	11	12	5	36	1.5	0	0	6	0	0	12	0	0	6	0	0	2.72411	-2.52326	-0.745004	0.761598	2.81154	-2.75584	-0.896451	0.557067	2.588	-2.34512
92762	1.61317	-59979.1	-446660	-87.9236	-9.07599	9.07599	1.33495	44.5386	449.41	333.649	115.761	357.861	91.5491	0	0	1	1	1	0	0	0	42	1	2	16	15	45.6625	1.0872	0	0	15	0	0	26	0	0	1	0	0	2.12305	-2.91008	0.00751607	0.0492358	2.86212	-2.82457	0.0312147	0.126873	2.96278	-2.65425
5281516	0.674692	-51899.7	-338080	12.9432	-8.87156	8.87156	0.4748	42.403	507.631	332.179	175.452	450.967	56.6639	0	0	1	2	0	0	0	0	39	0	0	15	15	37.4882	0.961237	0	0	15	0	0	24	0	0	0	0	0	3.30801	-2.53248	-0.0115	0.0411546	2.46871	-2.35707	0.123	0.13711	2.64282	-2.25432
5317844	0.345476	-51930.9	-375944	-11.6637	-8.93704	8.93704	1.13795	42.403	445.011	321.459	123.552	372.866	72.145	0	0	1	1	0	0	0	0	39	0	0	15	15	37.4882	0.961237	0	0	15	0	0	24	0	0	0	0	0	2.10097	-2.69687	-0.0941349	0.122593	2.7517	-2.56804	0.036851	0.220736	2.88881	-2.44065
5281520	0.364513	-51910.7	-376804	4.68171	-9.04383	9.04383	1.2301	42.403	424.767	298.303	126.464	357.844	66.9228	0	0	1	2	0	0	0	0	39	0	0	15	15	37.4882	0.961237	0	0	15	0	0	24	0	0	0	0	0	2.46612	-2.65626	-0.00829751	0.0327786	2.60523	-2.52435	0.110073	0.136758	2.74444	-2.39152
10856614	0.250962	-51931.2	-380708	-16.0998	-9.15418	9.15418	1.23818	42.403	436.312	306.534	129.778	374.377	61.9346	0	0	1	1	0	0	0	0	39	0	0	15	15	37.4882	0.961237	0	0	15	0	0	24	0	0	0	0	0	2.09352	-2.89247	-0.00812313	0.0383184	2.83631	-2.77631	0.109595	0.134885	2.95579	-2.6306
5281534	3.16837	-58641	-387881	-9.38049	-8.92832	8.92832	0.0242	41.8714	451.703	286.55	165.153	357.027	94.6758	0	0	1	2	1	0	0	0	38	0	1	16	14	42.7104	1.12396	0	0	15	0	0	22	0	0	1	0	0	3.3552	-2.52188	-0.138266	0.0517436	2.46544	-2.35422	-0.0155304	0.135968	2.63367	-2.24614
17100	1.49431	-42660.4	-248381	-73.3234	-9.11517	9.11517	1.34191	30.4043	371.853	266.784	105.069	288.291	83.5616	1	1	0	0	1	0	0	0	29	1	2	11	10	32.6035	1.12426	0	0	10	0	0	18	0	0	1	0	0	2.40273	-2.76734	0.00188487	0.0679344	2.73271	-2.72105	-0.00694605	0.132172	2.81269	-2.51792
5321832	2.21452	-76298.3	-458698	-3.24457	-8.31133	8.31133	-1.0196	44.7055	554.033	257.277	296.757	500.325	53.7081	0	0	2	3	1	0	15	0	32	0	1	20	17	51.6222	1.61319	0	0	15	0	0	12	0	0	2	0	3	1.42534	-2.28598	-0.572913	0.787926	2.32491	-2.24166	-0.42425	0.907898	2.51144	-2.03423
5270603	5.79502	-80480.6	-475703	-195.558	-9.45962	9.45962	-0.12811	33.1451	434.357	279.584	154.773	217.35	217.007	0	0	1	2	5	0	0	0	31	3	8	17	7	53.4482	1.72414	0	0	10	0	0	14	0	2	5	0	0	1.98843	-2.52593	-0.514767	0.565762	2.75574	-2.67481	-0.549504	0.580362	2.64162	-2.31666
44575382	3.65438	-102525	-676117	-167.2	-9.06376	9.06376	-0.8959	47.1607	571.058	339.751	231.308	340.526	230.532	0	0	2	3	6	0	12	0	40	3	9	24	17	58.3087	1.45772	0	0	18	0	0	16	0	0	6	0	0	1.59841	-2.56864	-0.755027	0.771497	2.60842	-2.64848	-0.702414	0.752945	2.61693	-2.33824
76935	3.13878	-69498	-374773	-296.468	-10.7068	10.7068	1.97348	26.4671	358.821	269.68	89.1408	192.055	166.766	0	0	2	3	6	0	0	0	27	4	10	13	6	39.9177	1.47843	0	0	7	0	0	14	0	0	6	0	0	2.65939	-2.71207	-0.566687	0.665294	2.7822	-2.90748	-0.671366	0.506035	2.57449	-2.51395
69421	3.52956	-69978.7	-451936	-145.453	-10.5176	10.5176	1.54563	52.0662	644.563	528.11	116.453	510.078	134.485	0	0	1	2	1	0	0	0	51	1	2	18	15	58.8287	1.1535	0	0	16	0	0	33	0	1	1	0	0	2.90488	-2.74201	-0.177258	0.260918	2.67303	-2.59159	-0.1043	0.273823	2.84537	-2.48817
10212	6.05722	-81176.7	-510619	-60.3693	-8.79596	8.79596	-0.93764	40.7031	513.924	289.31	218.918	424.827	89.0967	0	0	1	1	2	0	9	0	34	0	2	20	13	47.6708	1.40208	0	0	16	0	0	14	0	0	4	0	0	1.67999	-2.40299	-0.481253	0.553804	2.36166	-2.34632	-0.398066	0.62235	2.50665	-2.12753
216283	9.22466	-133187	-1.03236e+06	-346.777	-8.87746	8.87746	-0.69036	58.421	644.242	410.836	233.406	386.425	257.817	0	0	3	5	8	0	6	0	53	4	12	29	18	78.5728	1.48251	0	0	20	0	0	24	0	0	9	0	0	1.3953	-2.73799	-0.632604	0.645615	2.79991	-2.91665	-0.643342	0.543508	2.68188	-2.5333
5742687	4.94536	-149633	-1.20449e+06	-399.859	-9.22861	9.22861	-1.09953	59.1179	617.86	384.663	233.196	342.824	275.035	0	0	3	5	10	0	12	0	52	7	17	32	19	79.6919	1.53254	0	0	21	0	0	20	0	0	11	0	0	1.57389	-2.70633	-0.772412	0.79977	2.78288	-2.90468	-0.849088	0.805915	2.57786	-2.51045
5318156	4.34468	-174985	-1.57327e+06	-468.139	-8.8821	8.8821	-0.93208	75.3878	737.761	443.116	294.646	367.34	370.421	0	0	3	5	11	0	12	0	68	8	19	38	24	101.51	1.49279	0	0	26	0	0	30	0	0	12	0	0	1.58992	-2.70786	-0.695443	0.750956	2.78205	-2.90988	-0.688806	0.679541	2.68223	-2.51033
14427423	2.54857	-117119	-867713	-238.264	-8.91716	8.91716	-0.91845	54.1499	586.895	356.814	230.081	328.754	258.141	0	0	4	6	6	0	12	0	47	5	11	27	19	68.5371	1.45824	0	0	20	0	0	20	0	0	7	0	0	1.78928	-2.65523	-0.671611	0.749748	2.63526	-2.64067	-0.558	0.804085	2.68047	-2.41759
656516	3.88526	-153722	-1.29278e+06	-460.152	-9.97886	9.97886	-0.03229	63.1254	656.203	421.458	234.745	352.001	304.202	0	0	3	5	12	0	6	0	59	7	19	32	17	94.2017	1.59664	0	0	20	0	0	27	0	1	11	0	0	1.60631	-2.73877	-0.623972	0.672486	2.80691	-2.92896	-0.587646	0.561982	2.61032	-2.53976
12217	1.77725	-43521	-210179	-128.629	-11.1524	11.1524	1.19789	26.3527	400.002	304.659	95.3429	313.143	86.8591	1	0	0	1	1	0	0	0	26	0	1	10	7	32.2114	1.2389	0	0	8	0	0	16	0	0	2	0	0	2.89886	-2.6201	-0.145615	0.0498309	2.57643	-2.52821	-0.0186969	0.123	2.70154	-2.37902
10864	0.26335	-37577.2	-205435	-11.9152	-9.36961	9.36961	0.51982	30.0287	397.578	267.906	129.672	373.946	23.6325	0	0	1	2	0	0	6	0	27	0	0	11	11	26.3282	0.975119	0	0	11	0	0	16	0	0	0	0	0	1.97868	-2.63147	-0.560577	0.618978	2.56632	-2.48408	-0.456778	0.720219	2.71928	-2.37878
6276	1.71375	-25997.6	-104306	-84.7973	-10.9405	10.9405	3.50247	17.6035	291.869	230.677	61.1919	219.047	72.8224	1	1	0	0	1	0	0	0	18	1	2	6	5	20.4295	1.13497	0	0	5	0	0	12	0	0	1	0	0	2.33909	-2.61832	-0.216432	0.286451	2.56397	-2.51876	-0.142627	0.276226	2.69769	-2.37559
14109	0.263008	-41170.8	-234312	-18.5497	-9.36973	9.36973	0.51897	33.1223	423.829	293.215	130.614	401.7	22.1296	0	0	1	2	0	0	6	0	30	0	0	12	12	29.1285	0.970951	0	0	12	0	0	18	0	0	0	0	0	1.92062	-2.66105	-0.560577	0.618978	2.59416	-2.50654	-0.456778	0.720218	2.75344	-2.40813
73145	1.52205	-111921	-1.24114e+06	-113.067	-9.15853	9.15853	1.26205	86.9416	653.242	481.731	171.511	502.214	151.027	0	0	2	2	1	0	0	0	81	1	2	31	30	84.1283	1.03862	0	0	30	0	0	50	0	0	1	0	0	1.52227	-3.03195	0.0101979	0.0281637	2.98228	-2.95036	0.0810513	0.123	3.07406	-2.77277
637563	1.16444	-40706.9	-202240	-9.29866	-8.45146	8.45146	0.06608	26.4035	376.397	246.553	129.844	354.501	21.8956	1	1	0	0	1	0	6	0	23	0	1	11	10	27.8031	1.20883	0	0	10	0	0	12	0	0	1	0	0	2.17179	-2.28297	-0.609608	0.61883	2.21789	-2.24568	-0.519229	0.727828	2.40591	-1.98064
10658	3.85716	-56493.9	-283917	-30.7096	-9.14525	9.14525	-0.94584	25.7668	358.145	165.324	187.741	278.96	79.1853	1	1	0	0	1	0	9	0	20	0	1	14	8	28.1202	1.40601	0	0	11	0	0	6	0	0	3	0	0	1.78304	-2.21989	-0.645401	0.786825	2.27393	-2.1731	-0.546151	0.920293	2.44643	-1.89376
26204131	3.92726	-153178	-1.51758e+06	-253.865	-8.80005	8.80005	-0.10925	79.7005	730.018	584.937	145.081	618.069	111.949	0	0	3	4	7	0	12	0	72	1	8	36	27	99.5114	1.3821	0	0	28	0	0	36	0	0	8	0	0	2.15011	-2.7235	-0.328676	0.2173	2.70912	-2.73697	-0.247688	0.328476	2.73572	-2.48058
91864462	1.24659	-152525	-1520228	-230.869	-8.60292	8.60292	-0.02093	78.367	707.195	549.438	157.757	578.089	129.106	0	0	3	4	7	0	12	0	70	0	7	36	26	97.4701	1.39243	0	0	28	0	0	34	0	0	8	0	0	1.80859	-2.72234	-0.398845	0.295935	2.7036	-2.64396	-0.387701	0.406862	2.79806	-2.47779
14992071	2.78621	-164149	-1.70228e+06	-288.751	-8.64196	8.64196	-0.01461	83.5961	737.18	603.496	133.433	636.278	100.902	0	0	3	4	8	0	12	0	76	1	9	38	28	106.01	1.39487	0	0	29	0	0	38	0	0	9	0	0	2.21814	-2.71857	-0.257015	0.19657	2.73448	-2.72295	-0.134407	0.303139	2.76442	-2.48617
91864463	1.2561	-152528	-1518083	-233.441	-8.58077	8.58077	0.03401	78.367	697.065	543.462	153.603	566.807	130.258	0	0	3	4	7	0	12	0	70	0	7	36	26	97.4701	1.39243	0	0	28	0	0	34	0	0	8	0	0	1.80379	-2.72234	-0.398784	0.295545	2.70369	-2.64398	-0.387036	0.406077	2.79827	-2.47778
102316916	4.38927	-190251	-2.04746e+06	-232.828	-8.69266	8.69266	-0.41387	92.7174	791.685	527.386	264.299	616.594	175.091	0	0	3	4	8	0	24	0	78	0	8	46	32	110.925	1.42211	0	0	36	0	0	32	0	0	10	0	0	1.30204	-2.71638	-0.551077	0.575297	2.72527	-2.63078	-0.463724	0.668247	2.82399	-2.48253
102316917	2.95565	-174876	-1.77385e+06	-272.837	-8.73686	8.73686	-0.28712	82.5838	738.05	501.027	237.023	550.491	187.559	0	0	3	4	8	0	18	0	71	0	8	41	27	102.626	1.44544	0	0	31	0	0	30	0	0	10	0	0	1.44504	-2.71728	-0.506899	0.517415	2.72576	-2.63208	-0.419061	0.632464	2.82435	-2.48327
102316918	2.59213	-160948	-1565648	-237.007	-8.72102	8.72102	-0.29359	76.9282	676.422	500.481	175.94	492.017	184.404	0	0	3	4	8	0	18	0	66	1	9	38	26	94.9133	1.43808	0	0	29	0	0	28	0	0	9	0	0	1.41141	-2.71771	-0.537908	0.535147	2.71986	-2.63214	-0.455275	0.642487	2.81949	-2.48208
7738	1.62809	-41571.4	-189453	-68.0039	-9.11055	9.11055	0.27436	22.3519	334.016	234.241	99.7744	264.135	69.8808	1	1	0	0	2	0	6	0	20	1	3	10	8	27.2193	1.36096	0	0	8	0	0	10	0	0	2	0	0	2.21377	-2.31703	-0.613375	0.619222	2.27517	-2.25271	-0.52742	0.605598	2.43184	-2.03489
31244	2.77814	-40920.6	-178940	-47.5925	-9.36488	9.36488	-0.37551	21.0183	324.309	213.525	110.784	251.96	72.3495	1	1	0	0	2	0	6	0	18	0	2	10	7	25.0587	1.39215	0	0	8	0	0	8	0	0	2	0	0	2.21847	-2.25037	-0.58559	0.535317	2.20394	-2.247	-0.516667	0.651028	2.34591	-1.9647
61007	3.08517	-51700.5	-270781	-67.0541	-8.92247	8.92247	0.40702	30.2991	414.924	278.392	136.532	367.765	47.1592	1	0	0	1	2	0	6	0	27	0	2	13	10	35.0252	1.29723	0	0	11	0	0	14	0	0	2	0	0	2.12256	-2.45921	-0.58203	0.441598	2.47547	-2.42766	-0.516342	0.455741	2.5259	-2.20887
7478	3.55213	-48328.7	-215068	-106.63	-9.47791	9.47791	-0.4056	21.8203	333.952	210.977	122.976	230.187	103.766	1	1	0	0	3	0	6	0	19	2	5	11	7	27.9557	1.47135	0	0	8	0	0	8	0	0	3	0	0	2.28136	-2.25005	-0.63945	0.652729	2.21768	-2.24896	-0.53808	0.696835	2.34629	-1.96638
8174	1.51106	-43964.1	-237053	-117.398	-10.8498	10.8498	3.33173	33.0714	448.9	373.459	75.441	371.98	76.9199	0	0	1	2	1	0	0	0	33	1	2	11	10	35.1382	1.06479	0	0	10	0	0	22	0	0	1	0	0	2.69092	-2.71532	-0.215544	0.284451	2.64832	-2.564	-0.125882	0.276226	2.81413	-2.46376
7311	1.08139	-55731	-376489	-56.3919	-8.76491	8.76491	0.50688	40.1114	448.506	311.312	137.193	319.84	128.665	0	0	1	1	1	0	6	0	37	1	2	15	14	41.3393	1.11728	0	0	14	0	0	22	0	0	1	0	0	2.75167	-2.65523	0.0238039	0.0840362	2.60505	-2.55767	0.0812207	0.123	2.71289	-2.38976
8247	3.06139	-43701.2	-208107	14.9049	-8.76752	8.76752	0.22143	23.7499	358.67	201.018	157.651	279.831	78.8389	1	1	0	0	1	0	6	0	21	2	3	11	7	33.0194	1.57235	0	0	8	0	0	10	0	2	1	0	0	2.07362	-2.35151	-0.567396	0.618859	2.28425	-2.56003	-0.519363	0.71388	2.33111	-2.0223
5280443	2.35519	-84378.3	-494494	-129.66	-9.15328	9.15328	-0.89325	37.0779	464.786	249.801	214.985	294.718	170.068	0	0	1	1	4	0	12	0	30	3	7	20	14	43.7744	1.45915	0	0	15	0	0	10	0	0	5	0	0	1.66063	-2.2859	-0.865152	0.872673	2.3219	-2.18909	-0.811291	0.842879	2.47986	-1.96668
2214	2.85509	-51903.4	-251726	-94.5932	-9.00473	9.00473	-0.41944	24.9139	359.314	241.802	117.513	274.574	84.7404	1	1	0	0	3	0	6	0	22	1	4	12	8	31.604	1.43655	0	0	9	0	0	10	0	0	3	0	0	2.47512	-2.27508	-0.651509	0.624349	2.29202	-2.25596	-0.572341	0.680175	2.42527	-1.99515
66308	0.791583	-54918.2	-240847	-239.003	-10.5183	10.5183	0.35809	19.4779	312.046	217.847	94.1992	104.601	207.445	0	0	2	4	5	0	0	0	20	4	9	10	4	30	1.5	0	0	5	0	0	10	0	0	5	0	0	3.69521	-2.5713	-0.647985	0.72951	2.64507	-2.78221	-0.809495	0.530221	2.42282	-2.36998
5312542	1.69449	-84022.7	-648771	-108.174	-9.58479	9.58479	0.85153	58.1414	574.124	430.326	143.798	442.706	131.418	0	0	2	3	2	0	0	0	54	2	4	22	19	62.3254	1.15417	0	0	20	0	0	32	0	0	2	0	0	2.94577	-2.63291	-0.557929	0.602347	2.56436	-2.45863	-0.474317	0.708685	2.7379	-2.37931
444899	1.97135	-84019.8	-677664	-105.26	-9.32105	9.32105	0.9139	58.1414	558.339	406.63	151.709	407.084	151.255	0	0	2	3	2	0	0	0	54	2	4	22	19	62.3254	1.15417	0	0	20	0	0	32	0	0	2	0	0	2.94577	-2.63291	-0.557929	0.602347	2.56436	-2.45863	-0.474317	0.708685	2.7379	-2.37931
453548	1.37295	-87052.9	-533390	-90.1814	-8.83606	8.83606	-0.20979	34.9763	448.098	336.547	111.551	163.206	284.892	0	0	2	3	7	0	9	0	32	4	11	19	5	59.0654	1.84579	0	0	10	0	0	13	0	5	4	0	0	1.73357	-2.51089	-0.686715	0.757092	2.76997	-2.71034	-0.713186	0.567167	2.63703	-2.31986
158311	4.01469	-117291	-804237	-232.493	-8.84884	8.84884	-0.82156	48.7647	590.38	453.882	136.498	443.029	147.352	0	0	2	4	7	0	12	0	42	3	10	26	17	63.4187	1.50997	0	0	18	0	0	16	0	0	8	0	0	1.74543	-2.32564	-0.666762	0.563275	2.35688	-2.28551	-0.624925	0.625517	2.5362	-2.03413
8025	1.67393	-25555.3	-79782.1	-96.9025	-11.3557	11.3557	1.14545	10.8848	238.951	177.305	61.6461	133.089	105.862	1	1	0	0	1	0	0	0	11	0	1	5	2	15.7891	1.43537	0	0	3	0	0	6	0	0	2	0	0	2.24485	-2.36238	-0.165784	0.0459259	2.34645	-2.37588	-0.0543388	0.123	2.35812	-2.13964
22212148	0.171269	-51910.7	-392599	2.94929	-9.40671	9.40671	1.34242	42.403	414.03	300.952	113.078	360.1	53.9295	0	0	1	1	0	0	0	0	39	0	0	15	15	37.4882	0.961237	0	0	15	0	0	24	0	0	0	0	0	1.95358	-2.85227	-0.173211	0.21022	3.00759	-2.76387	-0.0930003	0.301434	3.08427	-2.59295
165536	4.13855	-58657.5	-424729	-25.7511	-9.8518	9.8518	0.00746	41.8714	422.976	284.716	138.26	346.203	76.7724	0	0	1	1	1	0	0	0	38	0	1	16	14	42.7104	1.12396	0	0	15	0	0	22	0	0	1	0	0	1.98139	-2.82295	-0.233152	0.236486	2.97809	-2.72068	-0.142371	0.264344	3.02745	-2.5626
98914	1.06903	-81863.5	-520313	-117.435	-9.15597	9.15597	-1.73086	42.0367	491.507	284.433	207.074	350.461	141.046	0	0	2	2	4	0	6	0	36	2	6	20	14	50.1173	1.39215	0	0	16	0	0	16	0	0	4	0	0	2.01607	-2.49132	-0.569672	0.510744	2.48147	-2.36928	-0.413089	0.541726	2.60861	-2.22128
12305247	0.38399	-51912.4	-386163	-0.01651	-9.56218	9.56218	1.34783	42.403	424.559	303.311	121.248	372.676	51.8827	0	0	1	1	0	0	0	0	39	0	0	15	15	37.4882	0.961237	0	0	15	0	0	24	0	0	0	0	0	1.90037	-2.66281	-0.153823	0.189034	2.98921	-2.58675	-0.0627924	0.271458	3.06802	-2.40768
16211192	1.60613	-59283.1	-437688	-21.6445	-10.1213	10.1213	2.56184	43.205	432.227	306.843	125.384	399.66	32.5669	0	0	1	1	1	0	0	0	40	0	1	16	15	44.2347	1.10587	0	0	15	0	0	24	0	0	1	0	0	1.71267	-2.67339	-0.417545	0.32146	3.03257	-2.64959	-0.328041	0.387999	3.08352	-2.4349
5320377	0.223616	-34581.2	-188770	31.6664	-9.00859	9.00859	0.44182	28.2687	379.057	230.667	148.391	268.252	110.805	0	0	1	1	0	0	0	0	26	0	0	10	10	24.9922	0.961237	0	0	10	0	0	16	0	0	0	0	0	3.51005	-2.57406	0.0148477	0.0535602	2.51937	-2.44693	0.10067	0.131285	2.64836	-2.30579
5481962	4.89652	-133121	-1.09473e+06	-193.089	-8.59002	8.59002	-0.61928	65.617	673.184	430.851	242.333	432.896	240.288	0	0	4	5	6	0	12	0	56	4	10	32	24	79.4249	1.4183	0	0	25	0	0	24	0	0	7	0	0	1.62326	-2.56512	-0.610433	0.683156	2.55058	-2.5575	-0.518306	0.677372	2.62033	-2.31054
44258358	3.93643	-105265	-780962	-125.863	-8.92417	8.92417	-0.83904	54.3059	588.507	381.936	206.571	454.271	134.236	0	0	3	4	4	0	12	0	46	2	6	26	20	63.797	1.38689	0	0	21	0	0	20	0	0	5	0	0	1.7526	-2.42723	-0.64184	0.704006	2.4073	-2.31591	-0.53808	0.782471	2.55676	-2.14226
44367445	3.83627	-48398.5	-190446	-189.626	-10.9932	10.9932	0.32654	16.0156	283.137	160.776	122.361	45.3576	237.779	1	0	0	1	2	2	0	1	16	2	4	9	2	28.3485	1.77178	0	0	4	0	0	7	0	1	4	0	0	3.41747	-2.48533	-0.549596	0.42512	2.58678	-3.30356	-0.467242	0.357082	2.33394	-2.31974
160875	1.82345	-75135.6	-529356	-34.9327	-8.7457	8.7457	-0.39218	43.9595	465.402	328.961	133.12	396.57	68.8319	1	1	0	0	3	0	12	0	37	2	5	20	17	51.776	1.39935	0	0	17	0	0	17	0	1	2	0	0	1.69496	-2.67616	-0.566317	0.60764	2.61888	-2.72132	-0.478881	0.693913	2.69615	-2.38664
84298	4.93999	-141435	-1.10066e+06	-415.045	-10.1536	10.1536	-0.16912	55.1714	588.934	372.602	216.332	309.022	279.911	0	0	3	5	9	0	0	0	51	4	13	29	14	78.0738	1.53086	0	0	18	0	0	22	0	0	11	0	0	1.50406	-2.72112	-0.60199	0.68625	2.81524	-2.91136	-0.593141	0.568042	2.74679	-2.52295
11968867	2.68188	-149486	-1.18644e+06	-514.979	-9.82106	9.82106	-0.04722	57.307	633.432	402.658	230.774	305.776	327.656	0	0	3	5	11	0	0	0	54	7	18	30	14	82.6466	1.53049	0	0	18	0	0	24	0	0	12	0	0	1.78941	-2.72265	-0.630155	0.712613	2.80391	-2.91159	-0.624261	0.568053	2.72111	-2.5239
443336	5.7963	-197149	-1.87051e+06	-585.72	-9.96689	9.96689	5e-05	77.7938	781.399	494.325	287.074	551.391	230.008	0	0	2	4	9	0	0	0	71	0	9	41	18	108.611	1.52973	0	0	26	0	0	30	0	0	15	0	0	1.6298	-2.71943	-0.445795	0.407409	2.82796	-2.90319	-0.384575	0.395122	2.74741	-2.52713
5282102	4.16852	-149632	-1.19489e+06	-398.124	-9.19078	9.19078	-0.946	59.1179	629.389	390.336	239.053	322.85	306.539	0	0	3	5	10	0	12	0	52	7	17	32	19	79.6919	1.53254	0	0	21	0	0	20	0	0	11	0	0	1.57389	-2.70633	-0.772412	0.79977	2.78288	-2.90468	-0.849088	0.805915	2.57786	-2.51045
131420	1.10749	-150704	-1.23993e+06	-386.199	-8.79524	8.79524	0.20047	67.1702	713.086	550.444	162.642	523.169	189.917	0	0	3	5	10	0	12	0	61	5	15	33	22	89.9078	1.4739	0	0	23	0	0	28	0	0	10	0	0	1.31136	-2.70687	-0.612383	0.63065	2.78165	-2.90979	-0.61574	0.583415	2.6685	-2.50993
5321018	5.13167	-64762.7	-431236	-41.7363	-9.34829	9.34829	-0.81207	40.0063	432.422	275.733	156.688	310.988	121.434	0	0	1	1	1	0	0	0	35	0	1	17	14	43.8629	1.25323	0	0	15	0	0	18	0	0	2	0	0	1.84551	-2.81321	-0.208063	0.225166	2.77908	-2.69878	-0.097731	0.344035	2.89554	-2.55113
155948	4.4333	-72816.4	-507862	-116.632	-9.88179	9.88179	-0.47658	42.1419	445.645	288.347	157.298	298.602	147.043	1	1	0	0	2	0	0	0	38	1	3	18	13	49.6244	1.30591	0	0	15	0	0	20	0	0	3	0	0	1.91535	-2.86579	-0.2076	0.225032	2.85756	-2.78898	-0.101431	0.267323	2.9394	-2.61646
14448070	5.18268	-65424.1	-450291	-73.3559	-9.96853	9.96853	-0.25302	41.3399	430.671	280.829	149.842	315.036	115.636	0	0	1	1	1	0	0	0	37	0	1	17	14	45.7079	1.23535	0	0	15	0	0	20	0	0	2	0	0	1.84239	-2.86963	-0.13729	0.0534492	2.84427	-2.77742	-0.0266552	0.134987	2.93988	-2.61336
5321047	1.06164	-48814	-231919	124.767	-8.43329	8.43329	-0.76808	30.3499	470.12	197.911	219.566	447.563	22.5573	1	0	0	1	0	0	5	0	24	0	0	14	11	28.7141	1.19642	0	0	13	0	0	10	0	0	1	0	0	1.76674	-2.19228	-0.649088	0.723741	2.1388	-2.02756	-0.531236	0.840802	2.30286	-1.93064
3080635	0.757911	-58017.6	-401440	-15.8279	-8.73028	8.73028	0.76376	40.5379	427.668	283.258	144.41	369.465	58.2028	0	0	1	1	0	0	5	0	36	0	0	16	13	41.0754	1.14098	0	0	15	0	0	20	0	0	1	0	0	1.84055	-2.84299	-0.0908853	0.135843	2.81074	-2.76066	0.0236489	0.269036	2.90164	-2.58707
11544212	1.13847	-93212.8	-601044	-76.2749	-8.81619	8.81619	-0.86945	52.651	669.769	398.446	218.436	480.187	189.582	0	0	1	2	3	0	0	0	47	2	5	23	18	62.316	1.32587	0	0	19	0	0	24	0	0	4	0	0	3.26199	-2.6013	-0.586262	0.625779	2.59331	-2.58471	-0.521959	0.636201	2.66441	-2.36729
154417	2.66968	-84448	-608586	-108.933	-9.50338	9.50338	0.0783	48.7622	533.78	385.619	148.161	486.165	47.6154	1	0	0	1	3	0	6	0	44	1	4	21	16	61.9313	1.40753	0	0	17	0	0	23	0	1	3	0	0	1.53703	-2.7531	-0.627995	0.638154	2.84944	-2.80457	-0.552266	0.655192	2.85105	-2.49505
91458	1.99834	-117814	-851167	-390.366	-9.51043	9.51043	0.58183	48.2874	545.021	383.98	161.041	248.99	296.031	0	0	3	5	9	0	0	0	46	6	15	24	13	68.8437	1.4966	0	0	15	0	0	22	0	0	9	0	0	1.71721	-2.72319	-0.705182	0.769982	2.79986	-2.91149	-0.70774	0.581218	2.71799	-2.52375
25717254	3.93774	-130811	-1.14037e+06	-213.411	-9.02109	9.02109	-0.82592	65.1906	661.427	378.26	283.168	528.077	133.35	0	0	3	4	4	0	6	0	57	0	4	31	21	80.5727	1.41356	0	0	24	0	0	26	0	0	7	0	0	1.9432	-2.6765	-0.371064	0.325129	2.73417	-2.74522	-0.288538	0.346094	2.71229	-2.45746
15560128	3.32173	-133460	-1.44673e+06	-239.382	-9.28002	9.28002	1.15024	88.0141	677.705	483.456	194.249	441.233	236.472	0	0	4	4	4	0	0	0	82	4	8	34	29	98.0343	1.19554	0	0	30	0	0	48	0	0	4	0	0	1.54876	-3.02421	-0.071802	0.0310423	2.98867	-2.96907	-0.0173918	0.123	3.06342	-2.77052
1550607	4.09076	-85226.4	-582689	-68.9358	-9.05796	9.05796	-0.80954	50.5154	565.258	336.383	228.875	472.682	92.5759	0	0	1	2	2	0	6	0	44	0	2	22	18	56.642	1.28732	0	0	19	0	0	22	0	0	3	0	0	1.57611	-2.52857	-0.487493	0.441253	2.46912	-2.39135	-0.426566	0.526307	2.63322	-2.25332
5281220	1.65042	-91758.7	-537505	-160.98	-8.76849	8.76849	-1.14445	37.8799	486.063	273.874	212.189	273.043	213.02	0	0	2	3	5	0	12	0	31	4	9	21	14	46.2477	1.49186	0	0	15	0	0	10	0	0	6	0	0	1.60526	-2.20661	-0.938804	0.808964	2.34771	-2.0647	-0.88616	0.821935	2.4866	-1.88478
5321164	6.62896	-149622	-1.11002e+06	-388.312	-8.69102	8.69102	-0.99136	59.1179	681.463	422.122	259.341	347.718	333.745	0	0	3	5	10	0	12	0	52	7	17	32	19	79.6919	1.53254	0	0	21	0	0	20	0	0	11	0	0	1.35109	-2.70652	-0.744267	0.769992	2.78168	-2.90977	-0.867589	0.613575	2.57616	-2.50985
5490064	7.39766	-146038	-1.1176e+06	-391.282	-9.1379	9.1379	-1.01172	56.0243	627.521	390.124	237.397	304.699	322.822	0	0	3	5	10	0	12	0	49	7	17	31	18	75.5698	1.54224	0	0	20	0	0	18	0	0	11	0	0	1.57423	-2.50888	-0.772696	0.802255	2.77219	-2.71886	-0.838717	0.805003	2.57499	-2.31994
10748	3.83306	-54205	-266237	-69.0421	-9.13228	9.13228	-0.8616	25.3403	363.944	220.086	143.857	288.834	75.1101	1	1	0	0	2	0	6	0	21	0	2	13	9	30.2645	1.44117	0	0	10	0	0	8	0	0	3	0	0	1.93972	-2.28372	-0.608001	0.558079	2.27443	-2.25415	-0.540672	0.659679	2.4432	-1.98366
636822	2.4402	-62648.1	-363110	-78.6465	-8.30328	8.30328	-0.04321	34.1947	459.174	370.142	89.0312	429.43	29.7437	1	0	0	1	3	0	6	0	31	0	3	15	12	41.8056	1.34857	0	0	12	0	0	16	0	0	3	0	0	2.61112	-2.32982	-0.563324	0.352161	2.28898	-2.29154	-0.522905	0.474621	2.49014	-2.03646
2266	3.24611	-61282	-295451	-234.744	-11.4735	11.4735	0.97795	29.7167	436.426	300.521	135.905	235.38	201.046	0	0	2	3	4	0	0	0	29	4	8	13	7	40.3521	1.39145	0	0	9	0	0	16	0	0	4	0	0	2.92342	-2.67243	-0.515873	0.447413	2.63612	-2.53245	-0.476625	0.393228	2.78162	-2.42953
11862171	11.599	-33544.4	-126865	-33.5349	-9.1303	9.1303	0.04351	14.4116	253.868	74.9754	67.8655	111.027	142.841	1	1	0	0	0	2	0	1	14	0	0	7	3	23.6515	1.68939	0	0	4	0	0	7	0	1	2	0	0	2.16525	-2.74688	-0.528977	0.500225	2.77443	-3.48257	-0.592941	0.391034	2.5078	-2.56307
8027	1.95168	-18143.2	-62178.1	39.8779	-8.65688	8.65688	1.37837	11.474	223.965	118.609	105.356	137.862	86.1036	1	1	0	0	0	0	5	0	10	1	1	5	4	13.6096	1.36096	0	0	4	0	0	5	0	1	0	0	0	2.23402	-1.9653	-0.73671	0.59976	2.05864	-1.87304	-0.642911	0.668881	2.19861	-1.61582
5281605	2.75317	-84377	-501494	-128.328	-8.99011	8.99011	-0.96104	37.0779	460.914	248.607	212.307	309.603	151.311	0	0	1	1	4	0	12	0	30	3	7	20	14	43.7744	1.45915	0	0	15	0	0	10	0	0	5	0	0	1.70792	-2.28583	-0.720148	0.764295	2.33105	-2.18819	-0.629415	0.830272	2.5166	-1.96971
64982	5.21232	-148990	-1.12631e+06	-386.136	-9.04064	9.04064	-0.99775	57.7843	671.019	375.562	295.457	348.239	322.78	0	0	3	5	10	0	12	0	50	7	17	32	18	76.8417	1.53683	0	0	21	0	0	18	0	0	11	0	0	1.45784	-2.67218	-0.678466	0.718508	2.77746	-2.89377	-0.670942	0.688727	2.56653	-2.48399
442694	2.17517	-84797.3	-560648	-94.1873	-8.27037	8.27037	-0.51095	43.7967	514.112	376.89	120.541	452.4	61.7123	0	0	2	2	4	0	14	0	37	1	5	21	17	51.2629	1.38548	0	0	17	0	0	16	0	0	4	0	0	1.77823	-2.30769	-0.591754	0.506478	2.27155	-2.2639	-0.531677	0.661406	2.50854	-1.99928
181271	2.5857	-71531	-432895	-90.8528	-8.86552	8.86552	0.26515	39.4747	486.228	320.429	165.8	392.606	93.6228	1	0	0	1	3	0	12	0	34	2	5	18	15	45.6155	1.34163	0	0	15	0	0	16	0	0	3	0	0	1.75484	-2.46734	-0.61419	0.592799	2.43816	-2.40337	-0.565379	0.684513	2.53741	-2.19949
9855795	0.332551	-51931.4	-379743	-18.1718	-9.25297	9.25297	1.28475	42.403	439.349	308.016	131.332	364.147	75.2014	0	0	1	1	0	0	0	0	39	0	0	15	15	37.4882	0.961237	0	0	15	0	0	24	0	0	0	0	0	2.1222	-2.86763	-0.128328	0.162819	2.81186	-2.74992	-0.00635061	0.252709	2.93336	-2.60199
5352899	5.16147	-53998.6	-291823	-38.0286	-9.28017	9.28017	-0.92766	30.7255	401.966	239.484	162.482	294.839	107.127	1	1	0	0	1	0	6	0	26	0	1	14	11	34.1723	1.31432	0	0	12	0	0	12	0	0	2	0	0	1.93982	-2.51495	-0.586843	0.611309	2.46819	-2.34606	-0.479757	0.705318	2.63174	-2.26516
31234	1.5525	-37785.6	-181576	-44.8876	-9.49206	9.49206	0.40427	24.6435	350.563	225.686	124.877	299.998	50.5644	1	1	0	0	1	0	6	0	22	1	2	10	9	26.5586	1.20721	0	0	9	0	0	12	0	0	1	0	0	2.04671	-2.52444	-0.649407	0.697292	2.49101	-2.50222	-0.53808	0.677515	2.54246	-2.28045
7166	0.919661	-47468.2	-235508	-51.3931	-9.97207	9.97207	-0.50528	25.8719	350.241	184.07	166.171	287.865	62.3758	1	1	0	0	2	0	6	0	22	0	2	12	8	29.6689	1.34859	0	0	10	0	0	10	0	0	2	0	0	2.27478	-2.3079	-0.614209	0.560678	2.41918	-2.3599	-0.53808	0.639445	2.39158	-2.06808
[truncated: 1,533 more rows]
[truncated: 305 more columns]
